# Supplementary material for: Single-cell epigenomics reveals mechanisms of human cortical development
Source: Nature. 2021 Oct 6;598(7879):205–13. doi: 10.1038/s41586-021-03209-8 (PMC8494642; doi:10.1038/s41586-021-03209-8)
Supplement: Supplementary file 3 — This file contains Supplementary Table 1. [file 41586_2021_3209_MOESM3_ESM.xlsx]

## Sheet: ST1 Sample Metadata
sample ID	Specimen of Origin	Age (GW)	Region	Area	Lamina	Fresh or Frozen?	Assay	Number of Read Pairs	>30 mapq	Cell Ranger Summary Stats (Pre-Filtered)					SnapATAC Summary Stats (Post-Filtration)
										Cell Ranger Cell Count	Median Fragments per cell	Fraction of fragments in peaks	Fraction of fragments overlapping promoters	Fraction of reads in chrM	Number of Cells	Average Number of Reads Passed Filters	Average Fraction of Fragments in Peaks	Average Fraction of Fragments in Promoters
PFC_GW20	GW20_120718	20	Cortex	PFC	Full Span	Fresh	scATAC	243427041	0.859	6042	4980	0.627	0.32	0.002	3721	12450	0.743036	0.38397
V1_GW20	GW20_120718	20	Cortex	V1	Full Span	Fresh	scATAC	201658869	0.879	5258	12924	0.604	0.32	0.001	4200	18079	0.632368	0.334925
Parietal_GW20	GW20_120718	20	Cortex	Parietal	Full Span	Fresh	scATAC	208661713	0.836	7597	3669	0.525	0.294	0.002	3975	10871	0.662807	0.376244
Motor_GW20	GW20_120718	20	Cortex	Motor	Full Span	Fresh	scATAC	223238620	0.857	6083	4146	0.584	0.313	0.001	3240	12010	0.733749	0.399811
Somato_GW20	GW20_120718	20	Cortex	Somatosensory	Full Span	Fresh	scATAC	194529864	0.863	7566	4596	0.571	0.347	0.001	4418	11547	0.655275	0.398127
Insula_GW20	GW20_120718	20	Cortex	Insula	Full Span	Fresh	scATAC	213972189	0.824	4576	6303	0.275	0.215	0	4239	7026	0.330691	0.258203
MGE_GW20	GW20_120718	20	GE	MGE	Full Span	Fresh	scATAC	172729223	0.887	4862	14142	0.644	0.375	0.001	3459	23180	0.647562	0.377527
Temporal_GW20	GW20_120718	20	Cortex	Temporal	Full Span	Fresh	scATAC	208643287	0.872	5682	4449	0.594	0.366	0.002	3202	11951	0.668257	0.410845
PFC_Twin34	Twin34_071318	20	Cortex	PFC	Full Span	Frozen	scATAC	193062459	0.856	7107	13015	0.419	0.216	0.003	4456	16036	0.575605	0.302053
V1_Twin34	Twin34_071318	20	Cortex	V1	Full Span	Frozen	scATAC	602233651	0.858	6397	30662	0.39	0.183	0.004	4369	33150	0.475323	0.226956
MGE_Twin34	Twin34_071318	20	GE	MGE	Full Span	Frozen	scATAC	305102021	0.857	5414	20702	0.616	0.313	0.008	4106	26997	0.627544	0.319204
M1_Twin34	Twin34_071318	20	Cortex	Motor	Full Span	Frozen	scATAC	191200080	0.86	8356	6219	0.215	0.125	0.003	4038	11523	0.330449	0.195729
M1_Twin31	Twin31_071318	20	Cortex	Motor	Full Span	Frozen	scATAC	218361636	0.845	7076	7888	0.149	0.106	0.003	3219	13135	0.276796	0.197162
PFC_Twin31	Twin31_071318	20	Cortex	PFC	Full Span	Frozen	scATAC	135685816	0.867	12768	3174	0.301	0.161	0.002	5865	7637	0.382575	0.206159
V1_Twin31	Twin31_071318	20	Cortex	V1	Full Span	Frozen	scATAC	294649199	0.861	9122	8256	0.169	0.103	0.003	4767	13683	0.281847	0.174245
GW17_Cortex	GW17_052219	17	Cortex	Unknown	Full Span	Fresh	scATAC	451539415	0.854	8800	4100	0.563	0.272	0.003	5115	10621	0.702562	0.342991
Cortex_GW18	GW18_110218	18	Cortex	Unknown	Full Span	Frozen	scATAC	833280696	0.862	8393	26012	0.446	0.201	0.003	6178	28535	0.557582	0.255381
Cortex_GW21	GW21_111418	21	Cortex	Unknown	Full Span	Fresh	scATAC	351617187	0.836	5682	7858	0.569	0.301	0.003	4787	11565	0.680873	0.363943
13234_9week	13234_052219	N/A	Cerebral Organoid	N/A	N/A	Fresh	scATAC	273794621	0.9	9097	3654	0.656	0.275	0.001	7243	9667	0.703778	0.297303
H1_9week	H1_111418	N/A	Cerebral Organoid	N/A	N/A	Fresh	scATAC	153350446	0.789	7519	2130	0.345	0.22	0.007	5387	7460	0.543731	0.35098
H28126_9week	H28_111418	N/A	Cerebral Organoid	N/A	N/A	Fresh	scATAC	102806854	0.788	6692	2578	0.281	0.193	0.006	5414	5388	0.381809	0.266293
13234_17Week	13234_031720	N/A	Cerebral Organoid	N/A	N/A	Fresh	scATAC	38591136	0.861	3711	5040	0.55	0.278	0.014	2835	8919	0.568	0.29
H28126_24Week	H28126_031720	N/A	Cerebral Organoid	N/A	N/A	Fresh	scATAC	56781003	0.834	3678	5601	0.526	0.327	0.023	2676	11341	0.538	0.338
