# Supplementary material for: Single-cell epigenomics reveals mechanisms of human cortical development
Source: Nature. 2021 Oct 6;598(7879):205–13. doi: 10.1038/s41586-021-03209-8 (PMC8494642; doi:10.1038/s41586-021-03209-8)
Supplement: Supplementary file 4 — This file contains Supplementary Table 2-13. [file 41586_2021_3209_MOESM4_ESM.xlsx]

## Sheet: ST2 AllPrimaryPeaks
seqnames	start	end	peak_name
chr1	10089	10338	peak_1
chr1	180837	181073	peak_2
chr1	181311	181599	peak_3
chr1	191263	191561	peak_4
chr1	267934	268007	peak_5
chr1	629199	629290	peak_6
chr1	629876	629956	peak_7
chr1	632381	632700	peak_8
chr1	633953	634051	peak_9
chr1	777613	779244	peak_10
chr1	779545	779736	peak_11
chr1	817027	817395	peak_12
chr1	818085	818280	peak_13
chr1	826621	827728	peak_14
chr1	844237	844679	peak_15
chr1	849984	850071	peak_16
chr1	856584	856765	peak_17
chr1	858726	858983	peak_18
chr1	869502	870468	peak_19
chr1	880437	880810	peak_20
chr1	897361	897434	peak_21
chr1	903917	905678	peak_22
chr1	906886	907004	peak_23
chr1	910006	910440	peak_24
chr1	910640	910803	peak_25
chr1	912923	913110	peak_26
chr1	916634	916891	peak_27
chr1	919733	919840	peak_28
chr1	920558	921343	peak_29
chr1	923434	924141	peak_30
chr1	924588	925373	peak_31
chr1	925596	925813	peak_32
chr1	933297	933571	peak_33
chr1	935032	935293	peak_34
chr1	935417	935642	peak_35
chr1	935792	936147	peak_36
chr1	939763	940940	peak_37
chr1	941268	942674	peak_38
chr1	944381	944928	peak_39
chr1	951326	951591	peak_40
chr1	958700	959631	peak_41
chr1	960111	961456	peak_42
chr1	966446	967241	peak_43
chr1	975765	976650	peak_44
chr1	983909	984427	peak_45
chr1	993628	993759	peak_46
chr1	998193	1002069	peak_47
chr1	1012769	1013927	peak_48
chr1	1014424	1014511	peak_49
chr1	1019039	1020946	peak_50
chr1	1021158	1021379	peak_51
chr1	1024734	1025380	peak_52
chr1	1026793	1027181	peak_53
chr1	1032255	1034644	peak_54																																				0	1	0	0
chr1	1038820	1038937	peak_55
chr1	1039141	1039595	peak_56
chr1	1039660	1039769	peak_57
chr1	1039992	1041291	peak_58
chr1	1058607	1060010	peak_59
chr1	1063732	1064044	peak_60
chr1	1064240	1064347	peak_61
chr1	1066658	1067271	peak_62
chr1	1068284	1069646	peak_63
chr1	1074797	1075000	peak_64
chr1	1079385	1080587	peak_65
chr1	1092702	1092867	peak_66
chr1	1093362	1093553	peak_67
chr1	1095079	1095264	peak_68
chr1	1098015	1098198	peak_69
chr1	1099014	1099387	peak_70
chr1	1110756	1110927	peak_71
chr1	1115691	1116755	peak_72
chr1	1117588	1117702	peak_73
chr1	1121706	1122411	peak_74
chr1	1123032	1123401	peak_75
chr1	1123660	1124115	peak_76
chr1	1124223	1124517	peak_77
chr1	1130126	1130265	peak_78
chr1	1135048	1137864	peak_79
chr1	1144131	1144939	peak_80
chr1	1145307	1146162	peak_81
chr1	1156945	1158724	peak_82
chr1	1170077	1170183	peak_83
chr1	1173565	1174152	peak_84
chr1	1185128	1185547	peak_85
chr1	1200795	1201708	peak_86
chr1	1203968	1204064	peak_87
chr1	1206155	1206565	peak_88
chr1	1208009	1208787	peak_89
chr1	1212815	1213087	peak_90
chr1	1215251	1215536	peak_91
chr1	1222082	1222224	peak_92
chr1	1231152	1232667	peak_93
chr1	1237670	1237872	peak_94
chr1	1245348	1245502	peak_95
chr1	1246489	1246902	peak_96
chr1	1247624	1247891	peak_97
chr1	1250137	1250409	peak_98
chr1	1252517	1252590	peak_99
chr1	1260010	1260449	peak_100
chr1	1261608	1261725	peak_101
chr1	1273297	1274594	peak_102
chr1	1281186	1281259	peak_103
chr1	1284609	1284840	peak_104
chr1	1284962	1285300	peak_105
chr1	1290236	1290411	peak_106
chr1	1290948	1292792	peak_107
chr1	1292805	1293147	peak_108
chr1	1293594	1294061	peak_109
chr1	1298772	1299359	peak_110
chr1	1304357	1305158	peak_111																																				0	1	0	0	1	0	0	1	0	0
chr1	1307540	1308816	peak_112
chr1	1315572	1315905	peak_113
chr1	1318324	1318602	peak_114
chr1	1318841	1318914	peak_115
chr1	1324202	1325189	peak_116
chr1	1340332	1340443	peak_117
chr1	1348487	1349950	peak_118
chr1	1351445	1351627	peak_119
chr1	1355283	1355773	peak_120
chr1	1357674	1358874	peak_121																																				0	0
chr1	1371814	1372308	peak_122																																				0	0
chr1	1374765	1375801	peak_123
chr1	1387109	1387257	peak_124
chr1	1398731	1399967	peak_125
chr1	1406488	1407943	peak_126
chr1	1415550	1415854	peak_127
chr1	1419620	1420505	peak_128
chr1	1422613	1423190	peak_129
chr1	1426610	1427920	peak_130																																				0
chr1	1430317	1430712	peak_131
chr1	1433795	1434631	peak_132
chr1	1435039	1435848	peak_133
chr1	1440648	1441319	peak_134
chr1	1452218	1452625	peak_135
chr1	1462374	1462606	peak_136
chr1	1470470	1471844	peak_137
chr1	1495368	1495546	peak_138
chr1	1495912	1496000	peak_139
chr1	1499340	1499672	peak_140
chr1	1504551	1505691	peak_141
chr1	1510751	1512219	peak_142
chr1	1521048	1521311	peak_143
chr1	1521352	1521526	peak_144
chr1	1521559	1521638	peak_145
chr1	1528381	1528521	peak_146
chr1	1529373	1529560	peak_147
chr1	1539297	1540958	peak_148
chr1	1550909	1551233	peak_149
chr1	1553975	1554076	peak_150
chr1	1558796	1558869	peak_151
chr1	1562151	1562254	peak_152
chr1	1567845	1568017	peak_153
chr1	1573889	1575433	peak_154
chr1	1594611	1594797	peak_155
chr1	1599009	1600503	peak_156
chr1	1606859	1607356	peak_157
chr1	1614513	1616326	peak_158
chr1	1624975	1625306	peak_159
chr1	1629291	1631402	peak_160
chr1	1631500	1631743	peak_161
chr1	1649907	1650037	peak_162
chr1	1650312	1650651	peak_163
chr1	1658554	1659503	peak_164
chr1	1660717	1660928	peak_165
chr1	1665085	1665902	peak_166
chr1	1666051	1666175	peak_167
chr1	1669536	1669749	peak_168
chr1	1671466	1671560	peak_169
chr1	1677403	1677606	peak_170
chr1	1677825	1677950	peak_171
chr1	1678295	1678507	peak_172
chr1	1678758	1678879	peak_173
chr1	1692197	1693226	peak_174
chr1	1693917	1694037	peak_175
chr1	1694397	1694940	peak_176
chr1	1710623	1710696	peak_177
chr1	1712066	1712303	peak_178
chr1	1723893	1724560	peak_179
chr1	1726043	1726374	peak_180
chr1	1731671	1732237	peak_181
chr1	1732490	1732597	peak_182
chr1	1736424	1736579	peak_183
chr1	1745538	1746498	peak_184
chr1	1747015	1747223	peak_185
chr1	1748702	1748977	peak_186
chr1	1752461	1753226	peak_187
chr1	1753484	1753787	peak_188
chr1	1766348	1766592	peak_189
chr1	1777632	1779076	peak_190																																				0	0	0
chr1	1779738	1780569	peak_191
chr1	1784273	1784631	peak_192
chr1	1787983	1788478	peak_193
chr1	1798032	1798105	peak_194
chr1	1800851	1800934	peak_195
chr1	1807641	1807828	peak_196
chr1	1812950	1813214	peak_197
chr1	1813879	1814303	peak_198
chr1	1819268	1819404	peak_199
chr1	1819585	1819658	peak_200
chr1	1826366	1826439	peak_201
chr1	1826882	1826958	peak_202
chr1	1827581	1827769	peak_203
chr1	1835647	1835868	peak_204
chr1	1836447	1836616	peak_205
chr1	1840420	1840594	peak_206
chr1	1842316	1842519	peak_207
chr1	1842866	1842973	peak_208
chr1	1846625	1847404	peak_209
chr1	1847596	1847707	peak_210
chr1	1851834	1852169	peak_211
chr1	1857170	1857435	peak_212
chr1	1858424	1859088	peak_213
chr1	1859378	1859464	peak_214
chr1	1860073	1860202	peak_215
chr1	1861048	1861208	peak_216
chr1	1866007	1866407	peak_217
chr1	1866854	1866927	peak_218
chr1	1869580	1869728	peak_219
chr1	1873136	1873460	peak_220
chr1	1874684	1874758	peak_221
chr1	1889405	1889559	peak_222
chr1	1889840	1892019	peak_223
chr1	1897574	1897647	peak_224
chr1	1906063	1906506	peak_225
chr1	1908350	1909774	peak_226
chr1	1918603	1920089	peak_227
chr1	1924564	1924638	peak_228
chr1	1931687	1931865	peak_229
chr1	1943487	1944445	peak_230
chr1	1944498	1944579	peak_231
chr1	1959704	1960993	peak_232
chr1	1966483	1966599	peak_233
chr1	1973332	1973559	peak_234
chr1	1974784	1975726	peak_235
chr1	1982437	1982689	peak_236
chr1	1982969	1983422	peak_237
chr1	1984045	1984248	peak_238
chr1	1989057	1989207	peak_239
chr1	1989855	1990591	peak_240
chr1	1996069	1996478	peak_241
chr1	2003479	2004460	peak_242
chr1	2006727	2006913	peak_243
chr1	2009685	2009934	peak_244
chr1	2010902	2011089	peak_245
chr1	2014170	2015191	peak_246
chr1	2018485	2019973	peak_247
chr1	2021523	2021854	peak_248
chr1	2025248	2026278	peak_249
chr1	2042113	2042445	peak_250
chr1	2042773	2043289	peak_251
chr1	2044404	2045274	peak_252
chr1	2046564	2046638	peak_253
chr1	2049556	2049854	peak_254
chr1	2050015	2050801	peak_255
chr1	2059947	2060632	peak_256
chr1	2073086	2075296	peak_257
chr1	2082213	2082320	peak_258
chr1	2084945	2085072	peak_259
chr1	2085893	2085999	peak_260
chr1	2086466	2086928	peak_261
chr1	2087863	2088043	peak_262
chr1	2091534	2092723	peak_263
chr1	2098801	2099686	peak_264
chr1	2099910	2100416	peak_265
chr1	2104541	2104809	peak_266
chr1	2108342	2108981	peak_267
chr1	2112352	2112775	peak_268
chr1	2115146	2116536	peak_269
chr1	2121237	2121498	peak_270
chr1	2124239	2125124	peak_271
chr1	2126845	2127696	peak_272
chr1	2128052	2128754	peak_273
chr1	2132347	2132466	peak_274
chr1	2132678	2133874	peak_275																																				0
chr1	2135077	2135813	peak_276
chr1	2137660	2138384	peak_277
chr1	2139538	2140166	peak_278
chr1	2143469	2143733	peak_279
chr1	2146942	2147016	peak_280
chr1	2148734	2149001	peak_281
chr1	2157998	2158115	peak_282
chr1	2158285	2158588	peak_283
chr1	2163336	2163420	peak_284
chr1	2171242	2171315	peak_285
chr1	2174018	2174973	peak_286
chr1	2179371	2179623	peak_287
chr1	2189059	2190354	peak_288
chr1	2194340	2195573	peak_289
chr1	2199157	2199737	peak_290
chr1	2204286	2205864	peak_291																																				0
chr1	2212163	2213533	peak_292
chr1	2213764	2214405	peak_293
chr1	2214668	2215197	peak_294
chr1	2221951	2222058	peak_295
chr1	2227145	2228070	peak_296																																				1	0	0	1	0	0
chr1	2228742	2229456	peak_297
chr1	2230250	2230965	peak_298
chr1	2231679	2232246	peak_299
chr1	2232823	2233080	peak_300
chr1	2234175	2234734	peak_301
chr1	2237870	2239507	peak_302
chr1	2240047	2240525	peak_303
chr1	2242989	2243487	peak_304
chr1	2246144	2246228	peak_305
chr1	2246341	2246656	peak_306
chr1	2246773	2246925	peak_307
chr1	2247784	2249101	peak_308
chr1	2255446	2256377	peak_309
chr1	2256760	2257593	peak_310
chr1	2259099	2260398	peak_311
chr1	2261580	2261680	peak_312
chr1	2266739	2267329	peak_313
chr1	2267517	2267601	peak_314
chr1	2270280	2270710	peak_315
chr1	2270866	2271862	peak_316
chr1	2272243	2272558	peak_317
chr1	2278471	2278640	peak_318
chr1	2278712	2279904	peak_319																																				0	0
chr1	2290045	2291796	peak_320
chr1	2298763	2298867	peak_321
chr1	2299186	2299594	peak_322
chr1	2300474	2300578	peak_323
chr1	2300911	2301406	peak_324
chr1	2304699	2305703	peak_325
chr1	2306365	2306886	peak_326
chr1	2311373	2311677	peak_327
chr1	2312740	2313461	peak_328
chr1	2313890	2313963	peak_329
chr1	2314059	2315635	peak_330
chr1	2318906	2319218	peak_331
chr1	2320894	2320996	peak_332
chr1	2321162	2321405	peak_333
chr1	2321854	2323145	peak_334
chr1	2329829	2331314	peak_335
chr1	2335957	2336392	peak_336
chr1	2343165	2343372	peak_337
chr1	2345587	2345881	peak_338
chr1	2348847	2350806	peak_339
chr1	2353146	2353318	peak_340
chr1	2359814	2359974	peak_341
chr1	2374933	2375589	peak_342
chr1	2378462	2378587	peak_343
chr1	2381434	2382202	peak_344
chr1	2382376	2382503	peak_345
chr1	2382539	2382856	peak_346
chr1	2383026	2383101	peak_347
chr1	2384270	2384594	peak_348
chr1	2385029	2385327	peak_349
chr1	2390955	2392264	peak_350
chr1	2401095	2401266	peak_351
chr1	2411979	2413337	peak_352
chr1	2414113	2414690	peak_353
chr1	2419825	2419929	peak_354
chr1	2425392	2426332	peak_355
chr1	2426612	2426792	peak_356
chr1	2430960	2431834	peak_357
chr1	2431907	2432971	peak_358
chr1	2437446	2438566	peak_359
chr1	2439408	2439582	peak_360
chr1	2443160	2444167	peak_361
chr1	2445727	2446059	peak_362
chr1	2446332	2446793	peak_363
chr1	2451841	2452969	peak_364
chr1	2455700	2456119	peak_365
chr1	2459652	2460116	peak_366
chr1	2465307	2465725	peak_367
chr1	2466842	2467514	peak_368
chr1	2468129	2468239	peak_369
chr1	2469324	2469505	peak_370
chr1	2470335	2471164	peak_371
chr1	2480619	2482304	peak_372
chr1	2493274	2493986	peak_373
chr1	2495099	2495238	peak_374
chr1	2503646	2504075	peak_375
chr1	2504608	2505259	peak_376
chr1	2505609	2505821	peak_377
chr1	2506070	2506171	peak_378
chr1	2513134	2513331	peak_379
chr1	2513761	2513878	peak_380
chr1	2525753	2527021	peak_381
chr1	2527336	2527764	peak_382
chr1	2529525	2530689	peak_383
chr1	2530918	2530991	peak_384
chr1	2532240	2533136	peak_385
chr1	2534832	2534983	peak_386
chr1	2535337	2535742	peak_387
chr1	2540620	2541194	peak_388
chr1	2543250	2544122	peak_389
chr1	2544822	2545149	peak_390
chr1	2545882	2546419	peak_391
chr1	2546881	2547134	peak_392
chr1	2547807	2549004	peak_393
chr1	2552386	2552476	peak_394
chr1	2554967	2555119	peak_395
chr1	2555560	2556973	peak_396
chr1	2559609	2559825	peak_397
chr1	2566317	2566416	peak_398
chr1	2569123	2569264	peak_399
chr1	2570404	2570616	peak_400
chr1	2578139	2578621	peak_401
chr1	2584963	2585195	peak_402
chr1	2585478	2587475	peak_403
chr1	2593530	2594369	peak_404
chr1	2596903	2596976	peak_405
chr1	2607136	2607474	peak_406
chr1	2607742	2607970	peak_407
chr1	2610249	2611605	peak_408
chr1	2617937	2618158	peak_409
chr1	2627896	2627969	peak_410
chr1	2628298	2628477	peak_411
chr1	2628718	2629499	peak_412
chr1	2633517	2633643	peak_413
chr1	2633854	2634095	peak_414
chr1	2636652	2636953	peak_415
chr1	2637650	2637973	peak_416
chr1	2642217	2643719	peak_417
chr1	2652571	2653075	peak_418
chr1	2653420	2653548	peak_419
chr1	2653552	2654228	peak_420
chr1	2654371	2654577	peak_421
chr1	2683940	2684272	peak_422
chr1	2777606	2778469	peak_423
chr1	2786433	2786869	peak_424
chr1	2788862	2790016	peak_425
chr1	2792835	2793244	peak_426
chr1	2801426	2801894	peak_427
chr1	2806422	2807110	peak_428
chr1	2818034	2818152	peak_429
chr1	2821658	2822422	peak_430
chr1	2831972	2832206	peak_431
chr1	2848049	2848273	peak_432
chr1	2855385	2856284	peak_433
chr1	2857019	2857392	peak_434
chr1	2874223	2875161	peak_435
chr1	2875643	2876241	peak_436
chr1	2882044	2882227	peak_437
chr1	2883020	2883428	peak_438
chr1	2887288	2887445	peak_439
chr1	2888658	2888792	peak_440
chr1	2891874	2892657	peak_441
chr1	2893379	2893452	peak_442
chr1	2905751	2906400	peak_443
chr1	2911065	2912005	peak_444
chr1	2912243	2913035	peak_445
chr1	2914681	2914942	peak_446
chr1	2921979	2922289	peak_447
chr1	2922505	2922685	peak_448
chr1	2925973	2926133	peak_449
chr1	2927716	2929027	peak_450
chr1	2930651	2930784	peak_451
chr1	2935267	2935479	peak_452
chr1	2935523	2935935	peak_453
chr1	2946061	2946215	peak_454
chr1	2949061	2949508	peak_455
chr1	2950015	2950253	peak_456
chr1	2963674	2963924	peak_457
chr1	2966659	2966789	peak_458
chr1	2966982	2967208	peak_459
chr1	2968115	2969065	peak_460
chr1	2969709	2970091	peak_461
chr1	2973326	2974101	peak_462
chr1	2975591	2976306	peak_463
chr1	2979957	2980285	peak_464
chr1	2980680	2980779	peak_465
chr1	2982679	2983619	peak_466
chr1	2985214	2985532	peak_467
chr1	2987604	2988446	peak_468
chr1	2993745	2994050	peak_469
chr1	3001436	3001708	peak_470
chr1	3011658	3012917	peak_471
chr1	3020891	3021053	peak_472
chr1	3026664	3027164	peak_473
chr1	3038657	3039124	peak_474
chr1	3040126	3040398	peak_475
chr1	3054646	3054729	peak_476
chr1	3055924	3056247	peak_477
chr1	3063792	3063978	peak_478
chr1	3067483	3067769	peak_479
chr1	3067957	3069261	peak_480
chr1	3069434	3069876	peak_481
chr1	3070121	3070487	peak_482
chr1	3071148	3071379	peak_483
chr1	3072370	3073293	peak_484																																				0
chr1	3073453	3073776	peak_485
chr1	3078294	3080595	peak_486																																				0
chr1	3086248	3086858	peak_487																																				0
chr1	3094183	3094312	peak_488
chr1	3094818	3095260	peak_489
chr1	3100892	3101722	peak_490
chr1	3104072	3104299	peak_491
chr1	3105162	3105862	peak_492
chr1	3107245	3107318	peak_493
chr1	3109193	3109463	peak_494
chr1	3109528	3109609	peak_495
chr1	3111455	3111842	peak_496
chr1	3112320	3113051	peak_497
chr1	3113831	3114046	peak_498
chr1	3115461	3115534	peak_499
chr1	3119610	3120023	peak_500
chr1	3120225	3120445	peak_501
chr1	3121469	3122034	peak_502
chr1	3125035	3126257	peak_503
chr1	3126858	3127964	peak_504
chr1	3131819	3132105	peak_505
chr1	3133487	3133776	peak_506
chr1	3134192	3134267	peak_507
chr1	3134878	3135032	peak_508
chr1	3135183	3135719	peak_509
chr1	3139324	3140542	peak_510
chr1	3140578	3140665	peak_511
chr1	3141169	3141460	peak_512
chr1	3142054	3142344	peak_513
chr1	3145547	3145768	peak_514
chr1	3146026	3146226	peak_515
chr1	3153021	3154692	peak_516
chr1	3154908	3155807	peak_517
chr1	3156154	3156229	peak_518
chr1	3156551	3157225	peak_519
chr1	3160859	3162693	peak_520
chr1	3164030	3164111	peak_521
chr1	3168320	3168524	peak_522
chr1	3170105	3171356	peak_523
chr1	3172562	3173369	peak_524
chr1	3173634	3173836	peak_525
chr1	3174700	3175124	peak_526
chr1	3182032	3182202	peak_527
chr1	3183330	3183645	peak_528
chr1	3183909	3184190	peak_529
chr1	3184389	3184528	peak_530
chr1	3184731	3184875	peak_531
chr1	3186237	3186800	peak_532
chr1	3188726	3188859	peak_533
chr1	3189687	3189855	peak_534
chr1	3190316	3191175	peak_535
chr1	3192407	3192523	peak_536
chr1	3198140	3199419	peak_537
chr1	3204209	3205328	peak_538
chr1	3211486	3212526	peak_539
chr1	3212645	3213498	peak_540
chr1	3215542	3216095	peak_541
chr1	3217158	3217387	peak_542
chr1	3218604	3219702	peak_543
chr1	3221314	3221561	peak_544
chr1	3222327	3222400	peak_545
chr1	3226262	3227264	peak_546
chr1	3227802	3228164	peak_547
chr1	3233795	3233967	peak_548
chr1	3240831	3241209	peak_549
chr1	3243995	3244291	peak_550
chr1	3244504	3244925	peak_551
chr1	3245063	3245164	peak_552
chr1	3247250	3248027	peak_553
chr1	3248794	3250159	peak_554
chr1	3251649	3252071	peak_555
chr1	3258159	3259383	peak_556
chr1	3261370	3261516	peak_557
chr1	3263512	3263599	peak_558
chr1	3266247	3266581	peak_559
chr1	3267658	3267846	peak_560
chr1	3268182	3268379	peak_561
chr1	3270935	3271196	peak_562
chr1	3274391	3275339	peak_563
chr1	3275837	3275990	peak_564
chr1	3276030	3276103	peak_565
chr1	3279666	3280136	peak_566
chr1	3283200	3283284	peak_567
chr1	3283295	3283492	peak_568
chr1	3283701	3284253	peak_569
chr1	3289907	3290451	peak_570
chr1	3293313	3293831	peak_571
chr1	3296108	3296601	peak_572
chr1	3297618	3297738	peak_573
chr1	3297847	3297986	peak_574
chr1	3303951	3304596	peak_575
chr1	3305052	3305143	peak_576
chr1	3305611	3305744	peak_577
chr1	3312287	3312934	peak_578
chr1	3313027	3313927	peak_579
chr1	3314316	3315720	peak_580
chr1	3316559	3316682	peak_581
chr1	3319777	3320187	peak_582
chr1	3320778	3320851	peak_583
chr1	3322232	3322834	peak_584
chr1	3322989	3323953	peak_585
chr1	3328313	3328433	peak_586
chr1	3329446	3330278	peak_587
chr1	3331416	3332423	peak_588
chr1	3333546	3334277	peak_589
chr1	3335171	3335494	peak_590
chr1	3345615	3346508	peak_591
chr1	3347304	3347520	peak_592
chr1	3348042	3348576	peak_593
chr1	3349823	3349896	peak_594
chr1	3350509	3351090	peak_595
chr1	3351486	3353128	peak_596
chr1	3359371	3360285	peak_597
chr1	3360819	3361174	peak_598
chr1	3365426	3366990	peak_599
chr1	3367329	3367734	peak_600
chr1	3368140	3368386	peak_601
chr1	3369059	3369837	peak_602
chr1	3376471	3376740	peak_603
chr1	3382272	3382419	peak_604
chr1	3382463	3382642	peak_605
chr1	3382830	3382933	peak_606
chr1	3384495	3384681	peak_607
chr1	3385906	3386547	peak_608
chr1	3392951	3394725	peak_609
chr1	3398516	3398616	peak_610
chr1	3399823	3399960	peak_611
chr1	3401888	3402561	peak_612
chr1	3403497	3403611	peak_613
chr1	3409141	3409232	peak_614
chr1	3409619	3410585	peak_615
chr1	3415283	3415670	peak_616
chr1	3422066	3422585	peak_617
chr1	3422946	3423079	peak_618
chr1	3423270	3423787	peak_619
chr1	3424211	3425091	peak_620
chr1	3431210	3431673	peak_621
chr1	3440302	3440725	peak_622
chr1	3440806	3441891	peak_623
chr1	3442056	3442134	peak_624
chr1	3442380	3442625	peak_625
chr1	3443784	3444131	peak_626
chr1	3444760	3445234	peak_627
chr1	3448649	3449480	peak_628
chr1	3452814	3453555	peak_629
chr1	3454001	3455172	peak_630
chr1	3460582	3460803	peak_631
chr1	3467178	3468148	peak_632
chr1	3468310	3468440	peak_633
chr1	3471154	3472103	peak_634
chr1	3473314	3473889	peak_635
chr1	3482154	3482362	peak_636
chr1	3483456	3484149	peak_637
chr1	3490797	3492220	peak_638
chr1	3494354	3494538	peak_639
chr1	3494813	3494992	peak_640
chr1	3498213	3498468	peak_641
chr1	3502220	3502363	peak_642
chr1	3502882	3503088	peak_643
chr1	3505040	3505195	peak_644
chr1	3515888	3516637	peak_645
chr1	3516801	3517551	peak_646
chr1	3522844	3523057	peak_647
chr1	3524448	3524782	peak_648
chr1	3527871	3528323	peak_649
chr1	3529268	3529796	peak_650
chr1	3530045	3531737	peak_651
chr1	3538372	3538472	peak_652
chr1	3539789	3540358	peak_653
chr1	3550595	3550742	peak_654
chr1	3551290	3551363	peak_655
chr1	3557349	3557864	peak_656
chr1	3560304	3560400	peak_657
chr1	3564834	3565664	peak_658
chr1	3565832	3566450	peak_659
chr1	3569701	3570010	peak_660
chr1	3573314	3573867	peak_661
chr1	3575970	3576411	peak_662
chr1	3577034	3577789	peak_663
chr1	3581433	3581595	peak_664
chr1	3581856	3581978	peak_665
chr1	3583882	3584093	peak_666
chr1	3586736	3586931	peak_667
chr1	3587028	3587657	peak_668
chr1	3588446	3588548	peak_669
chr1	3590058	3590437	peak_670
chr1	3590447	3590567	peak_671
chr1	3593448	3593906	peak_672
chr1	3597861	3599091	peak_673
chr1	3599340	3599750	peak_674
chr1	3607539	3608006	peak_675
chr1	3610094	3612042	peak_676
chr1	3615265	3615402	peak_677
chr1	3618588	3619505	peak_678
chr1	3621052	3621312	peak_679
chr1	3624124	3625690	peak_680
chr1	3630366	3630518	peak_681
chr1	3631774	3631852	peak_682
chr1	3632380	3632545	peak_683
chr1	3649542	3650278	peak_684
chr1	3650662	3650745	peak_685
chr1	3650924	3651714	peak_686
chr1	3651720	3653109	peak_687
chr1	3658385	3658540	peak_688
chr1	3665594	3665778	peak_689
chr1	3665989	3666072	peak_690
chr1	3668736	3669138	peak_691
chr1	3674139	3674480	peak_692
chr1	3677420	3677846	peak_693
chr1	3678150	3678334	peak_694
chr1	3683714	3684632	peak_695
chr1	3692901	3693063	peak_696
chr1	3695401	3696087	peak_697
chr1	3697625	3698481	peak_698
chr1	3699741	3699827	peak_699
chr1	3707475	3707648	peak_700
chr1	3711684	3711867	peak_701
chr1	3712918	3713349	peak_702
chr1	3714184	3714753	peak_703
chr1	3716926	3717688	peak_704
chr1	3717965	3718342	peak_705
chr1	3719024	3720302	peak_706
chr1	3721479	3721796	peak_707
chr1	3724171	3724698	peak_708
chr1	3727235	3727546	peak_709
chr1	3730307	3730412	peak_710
chr1	3732493	3733011	peak_711
chr1	3736056	3736246	peak_712
chr1	3746271	3747595	peak_713
chr1	3754613	3754720	peak_714
chr1	3771570	3773275	peak_715
chr1	3773351	3773630	peak_716
chr1	3775569	3775730	peak_717
chr1	3779562	3779867	peak_718
chr1	3795740	3797140	peak_719
chr1	3801335	3801623	peak_720
chr1	3809883	3810032	peak_721
chr1	3815054	3815299	peak_722
chr1	3820085	3820158	peak_723
chr1	3820685	3821707	peak_724
chr1	3827592	3828319	peak_725
chr1	3836194	3836533	peak_726
chr1	3838692	3839765	peak_727
chr1	3846585	3847370	peak_728
chr1	3856329	3858600	peak_729
chr1	3863322	3863773	peak_730
chr1	3865087	3865160	peak_731
chr1	3890979	3891266	peak_732
chr1	3892618	3893080	peak_733
chr1	3899527	3901694	peak_734
chr1	3902622	3902792	peak_735
chr1	3910410	3911566	peak_736
chr1	3911979	3912084	peak_737
chr1	3915997	3916535	peak_738
chr1	3922434	3922583	peak_739
chr1	3924553	3924812	peak_740
chr1	3924911	3925156	peak_741
chr1	3928103	3928874	peak_742
chr1	3930800	3930950	peak_743
chr1	3940304	3940581	peak_744
chr1	3940826	3941292	peak_745
chr1	3944061	3945114	peak_746
chr1	3958786	3959130	peak_747
chr1	3981366	3981455	peak_748
chr1	3983172	3983504	peak_749
chr1	3991894	3992327	peak_750
chr1	3993743	3994099	peak_751
chr1	3998439	3998926	peak_752
chr1	4007143	4007275	peak_753
chr1	4007559	4007788	peak_754
chr1	4011144	4011232	peak_755
chr1	4018131	4018210	peak_756
chr1	4018488	4018703	peak_757
chr1	4019302	4019408	peak_758
chr1	4021787	4021880	peak_759
chr1	4025859	4026078	peak_760
chr1	4048136	4048301	peak_761
chr1	4068167	4068988	peak_762
chr1	4070568	4072335	peak_763
chr1	4073494	4073663	peak_764
chr1	4082104	4082725	peak_765
chr1	4082824	4084510	peak_766
chr1	4084703	4084874	peak_767
chr1	4085638	4085796	peak_768
chr1	4086528	4086685	peak_769
chr1	4090554	4090909	peak_770
chr1	4100421	4102187	peak_771
chr1	4108269	4108380	peak_772
chr1	4108563	4109603	peak_773
chr1	4114991	4115374	peak_774
chr1	4118762	4119545	peak_775
chr1	4120537	4120812	peak_776
chr1	4125839	4126642	peak_777
chr1	4144473	4144564	peak_778
chr1	4145366	4145540	peak_779
chr1	4147179	4147877	peak_780
chr1	4148265	4148520	peak_781
chr1	4149536	4150194	peak_782
chr1	4150361	4150434	peak_783
chr1	4161453	4161574	peak_784
chr1	4165813	4166231	peak_785
chr1	4166682	4166985	peak_786
chr1	4167373	4167729	peak_787
chr1	4170976	4171843	peak_788
chr1	4173255	4174026	peak_789
chr1	4179405	4180073	peak_790
chr1	4207212	4207365	peak_791
chr1	4212783	4213853	peak_792
chr1	4214812	4215124	peak_793
chr1	4233513	4234378	peak_794
chr1	4253727	4254443	peak_795
chr1	4262640	4263272	peak_796
chr1	4265552	4265831	peak_797
chr1	4266284	4267206	peak_798
chr1	4269295	4269640	peak_799
chr1	4270077	4271196	peak_800
chr1	4298297	4298626	peak_801
chr1	4301106	4301274	peak_802
chr1	4303332	4303952	peak_803
chr1	4306648	4307312	peak_804
chr1	4307318	4307541	peak_805
chr1	4319294	4319808	peak_806
chr1	4321308	4322324	peak_807
chr1	4322948	4323139	peak_808
chr1	4329777	4330105	peak_809
chr1	4344769	4345509	peak_810
chr1	4345954	4346494	peak_811
chr1	4352868	4353042	peak_812
chr1	4354170	4354248	peak_813
chr1	4359544	4360091	peak_814
chr1	4367277	4367471	peak_815
chr1	4378033	4378728	peak_816
chr1	4393877	4394225	peak_817
chr1	4395304	4397752	peak_818
chr1	4398092	4398563	peak_819
chr1	4404261	4404353	peak_820
chr1	4405142	4405335	peak_821
chr1	4407948	4408419	peak_822
chr1	4408979	4409453	peak_823
chr1	4409815	4410032	peak_824
chr1	4416344	4416452	peak_825
chr1	4417559	4417632	peak_826
chr1	4421022	4422919	peak_827
chr1	4430675	4431843	peak_828
chr1	4432360	4432582	peak_829
chr1	4444925	4445424	peak_830
chr1	4447444	4448454	peak_831
chr1	4450030	4450206	peak_832
chr1	4452443	4453302	peak_833
chr1	4468864	4469047	peak_834
chr1	4469657	4469772	peak_835
chr1	4472752	4472846	peak_836
chr1	4482744	4483305	peak_837
chr1	4485157	4486015	peak_838
chr1	4497082	4497205	peak_839
chr1	4497478	4497750	peak_840
chr1	4505894	4506267	peak_841
chr1	4510251	4510589	peak_842
chr1	4512453	4513979	peak_843
chr1	4517258	4517358	peak_844
chr1	4517622	4517882	peak_845
chr1	4523323	4524041	peak_846
chr1	4524811	4525074	peak_847
chr1	4526609	4527120	peak_848
chr1	4527603	4528258	peak_849
chr1	4529743	4529916	peak_850
chr1	4532107	4533252	peak_851
chr1	4557079	4557158	peak_852
chr1	4561260	4561343	peak_853
chr1	4564081	4564331	peak_854
chr1	4568454	4568535	peak_855
chr1	4569651	4570128	peak_856
chr1	4570726	4571936	peak_857
chr1	4578736	4579415	peak_858
chr1	4582183	4582641	peak_859
chr1	4583011	4583256	peak_860
chr1	4583911	4583989	peak_861
chr1	4584124	4585482	peak_862
chr1	4587803	4587932	peak_863
chr1	4590089	4590255	peak_864
chr1	4590812	4591095	peak_865
chr1	4591240	4591400	peak_866
chr1	4602018	4603697	peak_867
chr1	4611256	4612290	peak_868
chr1	4613016	4613303	peak_869
chr1	4618724	4618845	peak_870
chr1	4621745	4621862	peak_871
chr1	4627332	4627588	peak_872
chr1	4630150	4630575	peak_873
chr1	4634416	4634902	peak_874
chr1	4637143	4637827	peak_875
chr1	4638085	4638222	peak_876
chr1	4652500	4652848	peak_877
chr1	4654028	4655566	peak_878
chr1	4655757	4656711	peak_879
chr1	4657937	4658517	peak_880
chr1	4663982	4664419	peak_881
chr1	4664742	4665326	peak_882
chr1	4670535	4670852	peak_883
chr1	4674458	4675071	peak_884
chr1	4677156	4677372	peak_885
chr1	4680999	4681387	peak_886
chr1	4684804	4685158	peak_887
chr1	4689194	4689826	peak_888
chr1	4693222	4693778	peak_889
chr1	4699312	4699995	peak_890
chr1	4700036	4700109	peak_891
chr1	4700595	4701337	peak_892
chr1	4708427	4710811	peak_893
chr1	4711147	4711818	peak_894
chr1	4714163	4714578	peak_895
chr1	4724587	4724800	peak_896
chr1	4733547	4735199	peak_897
chr1	4739160	4739697	peak_898
chr1	4744460	4745719	peak_899
chr1	4754809	4755385	peak_900
chr1	4771746	4772310	peak_901
chr1	4775483	4775916	peak_902
chr1	4776932	4777353	peak_903
chr1	4777888	4778437	peak_904
chr1	4787807	4788273	peak_905
chr1	4794293	4795026	peak_906
chr1	4796550	4796847	peak_907
chr1	4801570	4801864	peak_908
chr1	4825946	4826348	peak_909
chr1	4830560	4831128	peak_910
chr1	4837137	4837329	peak_911
chr1	4848355	4848816	peak_912
chr1	4850848	4851114	peak_913
chr1	4853932	4854615	peak_914
chr1	4867412	4867753	peak_915
chr1	4868481	4868877	peak_916
chr1	4873999	4874105	peak_917
chr1	4879245	4880380	peak_918
chr1	4880505	4880710	peak_919
chr1	4881109	4881231	peak_920
chr1	4881326	4881818	peak_921
chr1	4904375	4904951	peak_922
chr1	4913216	4913392	peak_923
chr1	4916589	4916980	peak_924
chr1	4932373	4932899	peak_925
chr1	4935672	4936128	peak_926
chr1	4936809	4936988	peak_927
chr1	4937444	4937520	peak_928
chr1	4937657	4937818	peak_929
chr1	4944327	4945201	peak_930
chr1	4950984	4951822	peak_931
chr1	4965635	4966272	peak_932
chr1	4975196	4975323	peak_933
chr1	4982568	4982971	peak_934
chr1	4986368	4987204	peak_935
chr1	4999437	5000024	peak_936
chr1	5000596	5001640	peak_937
chr1	5009257	5009536	peak_938
chr1	5011999	5012826	peak_939
chr1	5019944	5020195	peak_940
chr1	5028557	5029878	peak_941
chr1	5053843	5053973	peak_942
chr1	5062951	5063427	peak_943
chr1	5084413	5085439	peak_944
chr1	5087620	5087714	peak_945
chr1	5088313	5088450	peak_946
chr1	5098679	5099606	peak_947
chr1	5100554	5100860	peak_948
chr1	5129727	5129969	peak_949
chr1	5139637	5140672	peak_950
chr1	5143091	5143402	peak_951
chr1	5144926	5145252	peak_952
chr1	5147235	5148261	peak_953
chr1	5150167	5150515	peak_954
chr1	5151275	5152051	peak_955
chr1	5156166	5157390	peak_956
chr1	5157593	5157666	peak_957
chr1	5165892	5166064	peak_958
chr1	5167410	5167739	peak_959
chr1	5168131	5168996	peak_960
chr1	5176837	5177593	peak_961
chr1	5185254	5185995	peak_962
chr1	5186675	5186754	peak_963
chr1	5189254	5189662	peak_964
chr1	5191425	5192066	peak_965
chr1	5193684	5193870	peak_966
chr1	5200180	5200318	peak_967
chr1	5217174	5217283	peak_968
chr1	5220098	5221897	peak_969
chr1	5223243	5223608	peak_970
chr1	5231142	5232435	peak_971
chr1	5238263	5238582	peak_972
chr1	5238749	5238947	peak_973
chr1	5239310	5240459	peak_974
chr1	5254289	5254743	peak_975
chr1	5256008	5256553	peak_976
chr1	5261494	5261568	peak_977
chr1	5261714	5262202	peak_978
chr1	5264188	5264715	peak_979
chr1	5265279	5265949	peak_980
chr1	5267560	5267847	peak_981
chr1	5274719	5274858	peak_982
chr1	5276513	5276623	peak_983
chr1	5279083	5279478	peak_984
chr1	5286358	5286433	peak_985
chr1	5287229	5288453	peak_986
chr1	5294740	5295037	peak_987
chr1	5295837	5297737	peak_988
chr1	5311684	5311851	peak_989
chr1	5318138	5318852	peak_990
chr1	5349236	5349882	peak_991
chr1	5356493	5356958	peak_992
chr1	5357296	5357868	peak_993
chr1	5376423	5376576	peak_994
chr1	5384294	5385499	peak_995
chr1	5385977	5386291	peak_996
chr1	5389465	5389642	peak_997
chr1	5390604	5390899	peak_998
chr1	5396521	5397073	peak_999
chr1	5398274	5398347	peak_1000
chr1	5398515	5398708	peak_1001
chr1	5407259	5407539	peak_1002
chr1	5408578	5408814	peak_1003
chr1	5423135	5423251	peak_1004
chr1	5424443	5425413	peak_1005
chr1	5427892	5428851	peak_1006
chr1	5430912	5431300	peak_1007
chr1	5443702	5444956	peak_1008
chr1	5447427	5447624	peak_1009
chr1	5453365	5453463	peak_1010
chr1	5453471	5453544	peak_1011
chr1	5454806	5455751	peak_1012
chr1	5456080	5456293	peak_1013
chr1	5456403	5456799	peak_1014
chr1	5458072	5458288	peak_1015
chr1	5460410	5460558	peak_1016
chr1	5471268	5471408	peak_1017
chr1	5475695	5475813	peak_1018
chr1	5477509	5478110	peak_1019
chr1	5481942	5482171	peak_1020
chr1	5486076	5486670	peak_1021
chr1	5489651	5489802	peak_1022
chr1	5492782	5494664	peak_1023
chr1	5497543	5497916	peak_1024
chr1	5498285	5498466	peak_1025
chr1	5500852	5501240	peak_1026
chr1	5501541	5501776	peak_1027
chr1	5502246	5502774	peak_1028
chr1	5504079	5504600	peak_1029
chr1	5506912	5507549	peak_1030
chr1	5509618	5510160	peak_1031
chr1	5513904	5514823	peak_1032
chr1	5522033	5522765	peak_1033
chr1	5525524	5526536	peak_1034
chr1	5542346	5542419	peak_1035
chr1	5543274	5543472	peak_1036
chr1	5546588	5546888	peak_1037
chr1	5547717	5548303	peak_1038
chr1	5549065	5549205	peak_1039
chr1	5551639	5551891	peak_1040
chr1	5565547	5565789	peak_1041
chr1	5597560	5598390	peak_1042
chr1	5600273	5600601	peak_1043
chr1	5609282	5609432	peak_1044
chr1	5612766	5612923	peak_1045
chr1	5617832	5617948	peak_1046
chr1	5620911	5621264	peak_1047
chr1	5629114	5629387	peak_1048
chr1	5637279	5637371	peak_1049
chr1	5639040	5639481	peak_1050
chr1	5640988	5641061	peak_1051
chr1	5641692	5641943	peak_1052
chr1	5642735	5642987	peak_1053
chr1	5650164	5650283	peak_1054
chr1	5650462	5650535	peak_1055
chr1	5652338	5653120	peak_1056
chr1	5660212	5660772	peak_1057
chr1	5661466	5662005	peak_1058
chr1	5667689	5668019	peak_1059
chr1	5668027	5668107	peak_1060
chr1	5680349	5680911	peak_1061
chr1	5681774	5682372	peak_1062
chr1	5682556	5683126	peak_1063
chr1	5685178	5685651	peak_1064
chr1	5688171	5688783	peak_1065
chr1	5692472	5692635	peak_1066
chr1	5692801	5693017	peak_1067
chr1	5707826	5708285	peak_1068
chr1	5708812	5709194	peak_1069
chr1	5709525	5709857	peak_1070
chr1	5710124	5710255	peak_1071
chr1	5713646	5713901	peak_1072
chr1	5717371	5717568	peak_1073
chr1	5719175	5719460	peak_1074
chr1	5720281	5720853	peak_1075
chr1	5722714	5723193	peak_1076
chr1	5724957	5725783	peak_1077
chr1	5726062	5726213	peak_1078
chr1	5733995	5734153	peak_1079
chr1	5744680	5746196	peak_1080
chr1	5746497	5746701	peak_1081
chr1	5747228	5747865	peak_1082
chr1	5751310	5751391	peak_1083
chr1	5752168	5752571	peak_1084
chr1	5756750	5758056	peak_1085
chr1	5761408	5761601	peak_1086
chr1	5761980	5762090	peak_1087
chr1	5764616	5764921	peak_1088
chr1	5765594	5765759	peak_1089
chr1	5770528	5771735	peak_1090
chr1	5773721	5773968	peak_1091
chr1	5785125	5785289	peak_1092
chr1	5811392	5811911	peak_1093
chr1	5820861	5820985	peak_1094
chr1	5827569	5827979	peak_1095
chr1	5828209	5828570	peak_1096
chr1	5831646	5831827	peak_1097
chr1	5839571	5841181	peak_1098
chr1	5847095	5847563	peak_1099
chr1	5848269	5849113	peak_1100
chr1	5849329	5849680	peak_1101
chr1	5857056	5857953	peak_1102
chr1	5861498	5861606	peak_1103
chr1	5872173	5872246	peak_1104
chr1	5877279	5877352	peak_1105
chr1	5883494	5883589	peak_1106
chr1	5888731	5888875	peak_1107
chr1	5889925	5890156	peak_1108
chr1	5891007	5891472	peak_1109
chr1	5893631	5893858	peak_1110
chr1	5895568	5895978	peak_1111
chr1	5896143	5897670	peak_1112
chr1	5915560	5916446	peak_1113
chr1	5922835	5923221	peak_1114
chr1	5928846	5929386	peak_1115
chr1	5937581	5937911	peak_1116
chr1	5938063	5938830	peak_1117
chr1	5943211	5943835	peak_1118
chr1	5949431	5949504	peak_1119
chr1	5965326	5965514	peak_1120
chr1	5967456	5968031	peak_1121
chr1	5968532	5968692	peak_1122
chr1	5973637	5974040	peak_1123
chr1	5974755	5974879	peak_1124
chr1	5975067	5975445	peak_1125
chr1	5980399	5980702	peak_1126
chr1	5984816	5985009	peak_1127
chr1	5991199	5993244	peak_1128
chr1	6001971	6002529	peak_1129
chr1	6003157	6004195	peak_1130
chr1	6011193	6011276	peak_1131
chr1	6014436	6014588	peak_1132
chr1	6014782	6014857	peak_1133
chr1	6014918	6015110	peak_1134
chr1	6016100	6016546	peak_1135
chr1	6019239	6019821	peak_1136
chr1	6022807	6022880	peak_1137
chr1	6026041	6026405	peak_1138
chr1	6028153	6028370	peak_1139
chr1	6033569	6034727	peak_1140
chr1	6041255	6041717	peak_1141
chr1	6052329	6053526	peak_1142
chr1	6056684	6056780	peak_1143
chr1	6058336	6059108	peak_1144
chr1	6059844	6059932	peak_1145
chr1	6065086	6065381	peak_1146
chr1	6072150	6072251	peak_1147
chr1	6072633	6072711	peak_1148
chr1	6072771	6073304	peak_1149
chr1	6075040	6075143	peak_1150
chr1	6077097	6077440	peak_1151
chr1	6080044	6080850	peak_1152
chr1	6082433	6082972	peak_1153
chr1	6083172	6084453	peak_1154
chr1	6084751	6085006	peak_1155
chr1	6085898	6086461	peak_1156
chr1	6090789	6090946	peak_1157
chr1	6100653	6101129	peak_1158
chr1	6102168	6102397	peak_1159
chr1	6108803	6109148	peak_1160
chr1	6116192	6116401	peak_1161
chr1	6127381	6128161	peak_1162
chr1	6138127	6138604	peak_1163
chr1	6144756	6144909	peak_1164
chr1	6147906	6148074	peak_1165
chr1	6148222	6149185	peak_1166
chr1	6160524	6160702	peak_1167
chr1	6161413	6161865	peak_1168
chr1	6162708	6163225	peak_1169
chr1	6163684	6165127	peak_1170
chr1	6167811	6167905	peak_1171
chr1	6171495	6171931	peak_1172
chr1	6178987	6181430	peak_1173
chr1	6185214	6185508	peak_1174
chr1	6185729	6185985	peak_1175
chr1	6198943	6200179	peak_1176
chr1	6204935	6205472	peak_1177
chr1	6205949	6206416	peak_1178
chr1	6208414	6209617	peak_1179
chr1	6209684	6209920	peak_1180
chr1	6214349	6214937	peak_1181
chr1	6235187	6236290	peak_1182
chr1	6240247	6240691	peak_1183
chr1	6241973	6242527	peak_1184
chr1	6244941	6246993	peak_1185
chr1	6249017	6249600	peak_1186
chr1	6249797	6249882	peak_1187
chr1	6259656	6262140	peak_1188
chr1	6265158	6265298	peak_1189
chr1	6269980	6270398	peak_1190
chr1	6270668	6271831	peak_1191
chr1	6272619	6272692	peak_1192
chr1	6272922	6273794	peak_1193
chr1	6276051	6276726	peak_1194
chr1	6287043	6288017	peak_1195
chr1	6291311	6291585	peak_1196
chr1	6291775	6292305	peak_1197
chr1	6292619	6292770	peak_1198
chr1	6299165	6299298	peak_1199
chr1	6302680	6303339	peak_1200
chr1	6303509	6303605	peak_1201
chr1	6304245	6304339	peak_1202
chr1	6318758	6319089	peak_1203
chr1	6329140	6331202	peak_1204
chr1	6331942	6332130	peak_1205
chr1	6335442	6336445	peak_1206
chr1	6336808	6337133	peak_1207
chr1	6338020	6338146	peak_1208
chr1	6338350	6338980	peak_1209
chr1	6342156	6342229	peak_1210
chr1	6343193	6343727	peak_1211
chr1	6348032	6348879	peak_1212
chr1	6350209	6350862	peak_1213
chr1	6351582	6352073	peak_1214
chr1	6358466	6359964	peak_1215
chr1	6363122	6363366	peak_1216
chr1	6367375	6367460	peak_1217
chr1	6370097	6370198	peak_1218
chr1	6376906	6377130	peak_1219
chr1	6378155	6378511	peak_1220
chr1	6381546	6381645	peak_1221
chr1	6384741	6385941	peak_1222
chr1	6392169	6394509	peak_1223
chr1	6401750	6401823	peak_1224
chr1	6402739	6403267	peak_1225
chr1	6404736	6405101	peak_1226
chr1	6414195	6414603	peak_1227
chr1	6418979	6420073	peak_1228
chr1	6420540	6420897	peak_1229
chr1	6422925	6423048	peak_1230
chr1	6423326	6424206	peak_1231
chr1	6424692	6425048	peak_1232
chr1	6429772	6430460	peak_1233
chr1	6436529	6438270	peak_1234
chr1	6440224	6440923	peak_1235
chr1	6445224	6445297	peak_1236
chr1	6447022	6447392	peak_1237
chr1	6447601	6447919	peak_1238
chr1	6448256	6449143	peak_1239
chr1	6454325	6455605	peak_1240
chr1	6459787	6460978	peak_1241
chr1	6461307	6461567	peak_1242
chr1	6464586	6464659	peak_1243
chr1	6470815	6470895	peak_1244
chr1	6475259	6475968	peak_1245
chr1	6477319	6477478	peak_1246
chr1	6484751	6486732	peak_1247
chr1	6489640	6491048	peak_1248
chr1	6494752	6495449	peak_1249
chr1	6495614	6495921	peak_1250
chr1	6496562	6497855	peak_1251
chr1	6501984	6502138	peak_1252
chr1	6502299	6502920	peak_1253
chr1	6507152	6507240	peak_1254
chr1	6507251	6508033	peak_1255
chr1	6508239	6508451	peak_1256
chr1	6508632	6508813	peak_1257
chr1	6509327	6509535	peak_1258
chr1	6510116	6510250	peak_1259
chr1	6511006	6511959	peak_1260
chr1	6513129	6513421	peak_1261
chr1	6519185	6520462	peak_1262
chr1	6523460	6523805	peak_1263
chr1	6529538	6529694	peak_1264
chr1	6533671	6533884	peak_1265
chr1	6553719	6554891	peak_1266
chr1	6555197	6555449	peak_1267
chr1	6561849	6562181	peak_1268
chr1	6579126	6580537	peak_1269
chr1	6580967	6581088	peak_1270
chr1	6582022	6582150	peak_1271
chr1	6586873	6587602	peak_1272																																				0
chr1	6591294	6591475	peak_1273
chr1	6600809	6604096	peak_1274
chr1	6604268	6604427	peak_1275
chr1	6612731	6614906	peak_1276
chr1	6615102	6615404	peak_1277
chr1	6615537	6615637	peak_1278
chr1	6618506	6618591	peak_1279
chr1	6624530	6626037	peak_1280
chr1	6634433	6634956	peak_1281
chr1	6637878	6638614	peak_1282
chr1	6645674	6645747	peak_1283
chr1	6646280	6646998	peak_1284
chr1	6652064	6652267	peak_1285
chr1	6653230	6654114	peak_1286
chr1	6691253	6691845	peak_1287
chr1	6701093	6702293	peak_1288
chr1	6719728	6720438	peak_1289
chr1	6725916	6726161	peak_1290
chr1	6727405	6727774	peak_1291
chr1	6734468	6735755	peak_1292
chr1	6741495	6742313	peak_1293
chr1	6742758	6743238	peak_1294
chr1	6743580	6744081	peak_1295
chr1	6753692	6753813	peak_1296
chr1	6757823	6757949	peak_1297
chr1	6760939	6761631	peak_1298
chr1	6767824	6768080	peak_1299
chr1	6771111	6771548	peak_1300
chr1	6771693	6772758	peak_1301
chr1	6783930	6786363	peak_1302
chr1	6794075	6794613	peak_1303
chr1	6795702	6795942	peak_1304
chr1	6801200	6801363	peak_1305
chr1	6805074	6805581	peak_1306
chr1	6821316	6821389	peak_1307
chr1	6821913	6822106	peak_1308
chr1	6827101	6827323	peak_1309
chr1	6827536	6828286	peak_1310
chr1	6831104	6831624	peak_1311
chr1	6832132	6832211	peak_1312
chr1	6833473	6833807	peak_1313
chr1	6837292	6838298	peak_1314
chr1	6842307	6842525	peak_1315
chr1	6844541	6844659	peak_1316
chr1	6860099	6860258	peak_1317
chr1	6866878	6867530	peak_1318
chr1	6867856	6867934	peak_1319
chr1	6868599	6869538	peak_1320
chr1	6870137	6870328	peak_1321
chr1	6872728	6873099	peak_1322
chr1	6875090	6875163	peak_1323
chr1	6881384	6881556	peak_1324
chr1	6882215	6882330	peak_1325
chr1	6888410	6888770	peak_1326
chr1	6889956	6890142	peak_1327
chr1	6893156	6894977	peak_1328
chr1	6896628	6896802	peak_1329
chr1	6897261	6897390	peak_1330
chr1	6898830	6899447	peak_1331
chr1	6904106	6904418	peak_1332
chr1	6904590	6904897	peak_1333
chr1	6905842	6906594	peak_1334
chr1	6911806	6912489	peak_1335
chr1	6914487	6915096	peak_1336
chr1	6918130	6918430	peak_1337
chr1	6922181	6922955	peak_1338
chr1	6924023	6925044	peak_1339
chr1	6931978	6933129	peak_1340
chr1	6933472	6934093	peak_1341
chr1	6935144	6935860	peak_1342
chr1	6944537	6944610	peak_1343
chr1	6949957	6950661	peak_1344
chr1	6951380	6951693	peak_1345
chr1	6953229	6953512	peak_1346
chr1	6953818	6954841	peak_1347
chr1	6956393	6956537	peak_1348
chr1	6958279	6959334	peak_1349
chr1	6962172	6963152	peak_1350
chr1	6964530	6964851	peak_1351
chr1	6965034	6965923	peak_1352
chr1	6967870	6968040	peak_1353
chr1	6970186	6970879	peak_1354
chr1	6970969	6971334	peak_1355
chr1	6971549	6971659	peak_1356
chr1	6972443	6972516	peak_1357
chr1	6973133	6973234	peak_1358
chr1	6975073	6975928	peak_1359
chr1	6979068	6979689	peak_1360
chr1	6984548	6985998	peak_1361
chr1	6987865	6988522	peak_1362
chr1	6991084	6991233	peak_1363
chr1	6998376	6998473	peak_1364
chr1	6999106	6999385	peak_1365
chr1	7004222	7004295	peak_1366
chr1	7009590	7009839	peak_1367
chr1	7011731	7011827	peak_1368
chr1	7018080	7018735	peak_1369
chr1	7019685	7020033	peak_1370
chr1	7021176	7021452	peak_1371
chr1	7027495	7027611	peak_1372
chr1	7036839	7037135	peak_1373
chr1	7039309	7039428	peak_1374
chr1	7039588	7040495	peak_1375
chr1	7041351	7041817	peak_1376
chr1	7041865	7042015	peak_1377
chr1	7042050	7043198	peak_1378
chr1	7046368	7046512	peak_1379
chr1	7050900	7051610	peak_1380
chr1	7051639	7051857	peak_1381
chr1	7060251	7061357	peak_1382
chr1	7068643	7068768	peak_1383
chr1	7069665	7071025	peak_1384
chr1	7075426	7075581	peak_1385
chr1	7076791	7078456	peak_1386
chr1	7082774	7083011	peak_1387
chr1	7083337	7083934	peak_1388
chr1	7084266	7084568	peak_1389
chr1	7089400	7089974	peak_1390
chr1	7095525	7095598	peak_1391
chr1	7101269	7101619	peak_1392
chr1	7102603	7102811	peak_1393
chr1	7103050	7103279	peak_1394
chr1	7104209	7104727	peak_1395
chr1	7107236	7107492	peak_1396
chr1	7109534	7109651	peak_1397
chr1	7110408	7110831	peak_1398
chr1	7117375	7118156	peak_1399
chr1	7118344	7118922	peak_1400
chr1	7121431	7122157	peak_1401
chr1	7124976	7125060	peak_1402
chr1	7126101	7126386	peak_1403
chr1	7127481	7127614	peak_1404
chr1	7138539	7138893	peak_1405
chr1	7139403	7139508	peak_1406
chr1	7149462	7149677	peak_1407
chr1	7150356	7151843	peak_1408
chr1	7152598	7152769	peak_1409
chr1	7156375	7156617	peak_1410
chr1	7164052	7164888	peak_1411
chr1	7171705	7171808	peak_1412
chr1	7172866	7173353	peak_1413
chr1	7177503	7178713	peak_1414
chr1	7186118	7186917	peak_1415
chr1	7187632	7187863	peak_1416
chr1	7191072	7191773	peak_1417
chr1	7198870	7198954	peak_1418
chr1	7198992	7199401	peak_1419
chr1	7202038	7202401	peak_1420
chr1	7207651	7208207	peak_1421
chr1	7208803	7209652	peak_1422
chr1	7218115	7218528	peak_1423
chr1	7218964	7219416	peak_1424
chr1	7221955	7222033	peak_1425
chr1	7224741	7225002	peak_1426
chr1	7229488	7229608	peak_1427
chr1	7230097	7230279	peak_1428
chr1	7232997	7233128	peak_1429
chr1	7235729	7236512	peak_1430
chr1	7247589	7249243	peak_1431
chr1	7252776	7253143	peak_1432
chr1	7257117	7257696	peak_1433
chr1	7262672	7263963	peak_1434
chr1	7264598	7264885	peak_1435
chr1	7264961	7265059	peak_1436
chr1	7265756	7266380	peak_1437
chr1	7281853	7281932	peak_1438
chr1	7291198	7292247	peak_1439
chr1	7293140	7293395	peak_1440
chr1	7293763	7293836	peak_1441
chr1	7298289	7298443	peak_1442
chr1	7299172	7299749	peak_1443
chr1	7302005	7302621	peak_1444
chr1	7303013	7303095	peak_1445
chr1	7312632	7313357	peak_1446
chr1	7316239	7316710	peak_1447
chr1	7334129	7334973	peak_1448
chr1	7339819	7340367	peak_1449
chr1	7341108	7341995	peak_1450
chr1	7343952	7344043	peak_1451
chr1	7348542	7348819	peak_1452
chr1	7352096	7352206	peak_1453
chr1	7352349	7352719	peak_1454
chr1	7372116	7372950	peak_1455
chr1	7373564	7374469	peak_1456
chr1	7379402	7380241	peak_1457
chr1	7383033	7383226	peak_1458
chr1	7386364	7387137	peak_1459
chr1	7388246	7388338	peak_1460
chr1	7388622	7389616	peak_1461
chr1	7393788	7394350	peak_1462
chr1	7420548	7420776	peak_1463
chr1	7425863	7426135	peak_1464
chr1	7427429	7427788	peak_1465
chr1	7440381	7440538	peak_1466
chr1	7441398	7441789	peak_1467
chr1	7442149	7442339	peak_1468
chr1	7446964	7447374	peak_1469
chr1	7454162	7454332	peak_1470
chr1	7455031	7456347	peak_1471
chr1	7456362	7457031	peak_1472
chr1	7470191	7470485	peak_1473
chr1	7470783	7472264	peak_1474
chr1	7477193	7477607	peak_1475
chr1	7478077	7479233	peak_1476
chr1	7482797	7483041	peak_1477
chr1	7491067	7492342	peak_1478
chr1	7493556	7494338	peak_1479
chr1	7495265	7495338	peak_1480
chr1	7496031	7496172	peak_1481
chr1	7501014	7501472	peak_1482
chr1	7508767	7509499	peak_1483
chr1	7510777	7511516	peak_1484
chr1	7515906	7516569	peak_1485
chr1	7518056	7518155	peak_1486
chr1	7518885	7519420	peak_1487
chr1	7521824	7522097	peak_1488
chr1	7525380	7525534	peak_1489
chr1	7528565	7529136	peak_1490
chr1	7534133	7534248	peak_1491
chr1	7536058	7536327	peak_1492
chr1	7537375	7537519	peak_1493
chr1	7538023	7538367	peak_1494
chr1	7539229	7539877	peak_1495
chr1	7543479	7543890	peak_1496
chr1	7549425	7549499	peak_1497
chr1	7554136	7555339	peak_1498
chr1	7558173	7558296	peak_1499
chr1	7558707	7559382	peak_1500
chr1	7561535	7561620	peak_1501
chr1	7564239	7564312	peak_1502
chr1	7571929	7572823	peak_1503
chr1	7573661	7574027	peak_1504
chr1	7574143	7574381	peak_1505
chr1	7580989	7581073	peak_1506
chr1	7581219	7581324	peak_1507
chr1	7581642	7582280	peak_1508
chr1	7587388	7587461	peak_1509
chr1	7591033	7591876	peak_1510
chr1	7594278	7594600	peak_1511
chr1	7594853	7595517	peak_1512
chr1	7608907	7609643	peak_1513
chr1	7609958	7610249	peak_1514
chr1	7615953	7616229	peak_1515
chr1	7616412	7616579	peak_1516
chr1	7620168	7620456	peak_1517
chr1	7623586	7624361	peak_1518
chr1	7630433	7630650	peak_1519
chr1	7631918	7632930	peak_1520
chr1	7633288	7634162	peak_1521
chr1	7637597	7638303	peak_1522
chr1	7640772	7641235	peak_1523
chr1	7644938	7645778	peak_1524
chr1	7646761	7647628	peak_1525
chr1	7649070	7649187	peak_1526
chr1	7650872	7651080	peak_1527
chr1	7656350	7657021	peak_1528
chr1	7657091	7658497	peak_1529
chr1	7659617	7659761	peak_1530
chr1	7667314	7669894	peak_1531
chr1	7672891	7673041	peak_1532
chr1	7679331	7681321	peak_1533
chr1	7687557	7688101	peak_1534
chr1	7689469	7689687	peak_1535
chr1	7694683	7695406	peak_1536
chr1	7695666	7696076	peak_1537
chr1	7697517	7697863	peak_1538
chr1	7702289	7702631	peak_1539
chr1	7703708	7705953	peak_1540																																				0	0	0	1	0	0	1	0	1	1	0
chr1	7710669	7711049	peak_1541
chr1	7715382	7715498	peak_1542
chr1	7716474	7717027	peak_1543
chr1	7719611	7720178	peak_1544
chr1	7721975	7722184	peak_1545
chr1	7726493	7726649	peak_1546
chr1	7726673	7726804	peak_1547
chr1	7727499	7728454	peak_1548
chr1	7729492	7730107	peak_1549
chr1	7743383	7743691	peak_1550
chr1	7744080	7744194	peak_1551
chr1	7752243	7753295	peak_1552
chr1	7755573	7755686	peak_1553
chr1	7760286	7760531	peak_1554
chr1	7760909	7761155	peak_1555
chr1	7769709	7769946	peak_1556
chr1	7770627	7771738	peak_1557
chr1	7777549	7777738	peak_1558
chr1	7782844	7784675	peak_1559
chr1	7808154	7808503	peak_1560
chr1	7816587	7817461	peak_1561
chr1	7827012	7827450	peak_1562
chr1	7828821	7829165	peak_1563
chr1	7831492	7831582	peak_1564
chr1	7850720	7851548	peak_1565
chr1	7856444	7856610	peak_1566
chr1	7858042	7858247	peak_1567
chr1	7885910	7887055	peak_1568
chr1	7888795	7889024	peak_1569
chr1	7899762	7900032	peak_1570
chr1	7902324	7903007	peak_1571
chr1	7903423	7903657	peak_1572
chr1	7910757	7911536	peak_1573
chr1	7916316	7916531	peak_1574
chr1	7921804	7922247	peak_1575
chr1	7934912	7935521	peak_1576
chr1	7938045	7938309	peak_1577
chr1	7942104	7942702	peak_1578
chr1	7944995	7945648	peak_1579
chr1	7953574	7954688	peak_1580
chr1	7960868	7962182	peak_1581																																				0	0	0	0	0	0	0	1	0	0	1
chr1	7966593	7966666	peak_1582
chr1	7966797	7967648	peak_1583
chr1	7970122	7970260	peak_1584
chr1	7971184	7971276	peak_1585
chr1	7974982	7975543	peak_1586
chr1	7976050	7976610	peak_1587
chr1	7981669	7982580	peak_1588
chr1	8003827	8004547	peak_1589
chr1	8004749	8005052	peak_1590
chr1	8014737	8015300	peak_1591
chr1	8015757	8016055	peak_1592
chr1	8016605	8016776	peak_1593
chr1	8017532	8017835	peak_1594
chr1	8018000	8018078	peak_1595
chr1	8018814	8018972	peak_1596
chr1	8025288	8026993	peak_1597
chr1	8031146	8031385	peak_1598
chr1	8062883	8062956	peak_1599
chr1	8069959	8070139	peak_1600
chr1	8077103	8077342	peak_1601
chr1	8085218	8085579	peak_1602
chr1	8090260	8090657	peak_1603
chr1	8097265	8097788	peak_1604
chr1	8104694	8104814	peak_1605
chr1	8112909	8114100	peak_1606
chr1	8117035	8117165	peak_1607
chr1	8117416	8117634	peak_1608
chr1	8118934	8119007	peak_1609
chr1	8120935	8121665	peak_1610
chr1	8127116	8127329	peak_1611
chr1	8133098	8133888	peak_1612
chr1	8137294	8137706	peak_1613
chr1	8150286	8150384	peak_1614
chr1	8154716	8154802	peak_1615
chr1	8166023	8166810	peak_1616
chr1	8169137	8170320	peak_1617
chr1	8174337	8174501	peak_1618
chr1	8182673	8183011	peak_1619
chr1	8194115	8194377	peak_1620
chr1	8202057	8202469	peak_1621
chr1	8211930	8212068	peak_1622
chr1	8212678	8212803	peak_1623
chr1	8216789	8217682	peak_1624
chr1	8218759	8218947	peak_1625
chr1	8222846	8222967	peak_1626
chr1	8224750	8224918	peak_1627
chr1	8224939	8225071	peak_1628
chr1	8225111	8225184	peak_1629
chr1	8244642	8244843	peak_1630
chr1	8252392	8252477	peak_1631
chr1	8259286	8259512	peak_1632
chr1	8266488	8266743	peak_1633
chr1	8274007	8274532	peak_1634
chr1	8276539	8276687	peak_1635
chr1	8281972	8282245	peak_1636
chr1	8283124	8283548	peak_1637
chr1	8297253	8297476	peak_1638
chr1	8301792	8302816	peak_1639
chr1	8306658	8306731	peak_1640
chr1	8307703	8307847	peak_1641
chr1	8312229	8312720	peak_1642
chr1	8314190	8314605	peak_1643
chr1	8317633	8318729	peak_1644
chr1	8323691	8323910	peak_1645
chr1	8329825	8330027	peak_1646
chr1	8330696	8331059	peak_1647
chr1	8331481	8331756	peak_1648
chr1	8343303	8343597	peak_1649
chr1	8347783	8347899	peak_1650
chr1	8348395	8349403	peak_1651
chr1	8351423	8352038	peak_1652
chr1	8357429	8357618	peak_1653
chr1	8363379	8363549	peak_1654
chr1	8363591	8363913	peak_1655
chr1	8364545	8364753	peak_1656
chr1	8370162	8371574	peak_1657
chr1	8372445	8372942	peak_1658
chr1	8373267	8373340	peak_1659
chr1	8373616	8374018	peak_1660
chr1	8381752	8382901	peak_1661
chr1	8384566	8384871	peak_1662
chr1	8386373	8386446	peak_1663
chr1	8395380	8395585	peak_1664
chr1	8395759	8395840	peak_1665
chr1	8396347	8397597	peak_1666
chr1	8397665	8397738	peak_1667
chr1	8398154	8398232	peak_1668
chr1	8407848	8409657	peak_1669
chr1	8409790	8409871	peak_1670
chr1	8412035	8412566	peak_1671
chr1	8415187	8416011	peak_1672
chr1	8419227	8419437	peak_1673
chr1	8421843	8421991	peak_1674
chr1	8422629	8424490	peak_1675
chr1	8424593	8424864	peak_1676
chr1	8427562	8428008	peak_1677
chr1	8431867	8432069	peak_1678
chr1	8435757	8436010	peak_1679
chr1	8437035	8437872	peak_1680
chr1	8438550	8438708	peak_1681
chr1	8438844	8439417	peak_1682
chr1	8441122	8441423	peak_1683
chr1	8443587	8443660	peak_1684
chr1	8445719	8445987	peak_1685
chr1	8448753	8449401	peak_1686
chr1	8455576	8455649	peak_1687
chr1	8457887	8458009	peak_1688
chr1	8459999	8460402	peak_1689
chr1	8460648	8461667	peak_1690
chr1	8462361	8462736	peak_1691
chr1	8462932	8463906	peak_1692
chr1	8465092	8465270	peak_1693
chr1	8465897	8465977	peak_1694
chr1	8466687	8466863	peak_1695
chr1	8473862	8474640	peak_1696
chr1	8475954	8476313	peak_1697
chr1	8476984	8477349	peak_1698
chr1	8479563	8479750	peak_1699
chr1	8483267	8483862	peak_1700
chr1	8496058	8496715	peak_1701
chr1	8498755	8498837	peak_1702
chr1	8499661	8499896	peak_1703
chr1	8503116	8503380	peak_1704
chr1	8509755	8510835	peak_1705
chr1	8511546	8511860	peak_1706
chr1	8516874	8518708	peak_1707
chr1	8520262	8520758	peak_1708
chr1	8525083	8526245	peak_1709
chr1	8532803	8533002	peak_1710
chr1	8551461	8551662	peak_1711
chr1	8552103	8552393	peak_1712
chr1	8552736	8552856	peak_1713
chr1	8553003	8553190	peak_1714
chr1	8557067	8557272	peak_1715
chr1	8558801	8559094	peak_1716
chr1	8560782	8561523	peak_1717
chr1	8562385	8562458	peak_1718
chr1	8563456	8563668	peak_1719
chr1	8566729	8566859	peak_1720
chr1	8570510	8570652	peak_1721
chr1	8571245	8571402	peak_1722
chr1	8571706	8571875	peak_1723
chr1	8574286	8574360	peak_1724
chr1	8577823	8578909	peak_1725
chr1	8580723	8580949	peak_1726
chr1	8581242	8581427	peak_1727
chr1	8583715	8583825	peak_1728
chr1	8584328	8584537	peak_1729
chr1	8586639	8586834	peak_1730
chr1	8587437	8587528	peak_1731
chr1	8589699	8589772	peak_1732
chr1	8590585	8591153	peak_1733
chr1	8591595	8591873	peak_1734
chr1	8592201	8592329	peak_1735
chr1	8594677	8594949	peak_1736
chr1	8597606	8599038	peak_1737
chr1	8599623	8599903	peak_1738
chr1	8600032	8600600	peak_1739
chr1	8602962	8603379	peak_1740
chr1	8605699	8605942	peak_1741
chr1	8607466	8607707	peak_1742
chr1	8611399	8611477	peak_1743
chr1	8611735	8612439	peak_1744
chr1	8612905	8612978	peak_1745
chr1	8618566	8618747	peak_1746
chr1	8619615	8619693	peak_1747
chr1	8620999	8621444	peak_1748
chr1	8622039	8622130	peak_1749
chr1	8628307	8630039	peak_1750
chr1	8632270	8632408	peak_1751
chr1	8633290	8633564	peak_1752
chr1	8635210	8635624	peak_1753
chr1	8638809	8639617	peak_1754
chr1	8639827	8640045	peak_1755
chr1	8640832	8641823	peak_1756
chr1	8643504	8643802	peak_1757
chr1	8647157	8647322	peak_1758
chr1	8647656	8647812	peak_1759
chr1	8649078	8649241	peak_1760
chr1	8651405	8651903	peak_1761
chr1	8652252	8652650	peak_1762
chr1	8660125	8660919	peak_1763
chr1	8661360	8661819	peak_1764
chr1	8663492	8663617	peak_1765
chr1	8666242	8666732	peak_1766
chr1	8671114	8671552	peak_1767
chr1	8672697	8672811	peak_1768
chr1	8673547	8673620	peak_1769
chr1	8673701	8673843	peak_1770
chr1	8676133	8676225	peak_1771
chr1	8679023	8680897	peak_1772
chr1	8682702	8682844	peak_1773
chr1	8686687	8687319	peak_1774
chr1	8698141	8698829	peak_1775
chr1	8700606	8702038	peak_1776
chr1	8702839	8703983	peak_1777
chr1	8704898	8705059	peak_1778
chr1	8706978	8707453	peak_1779
chr1	8711988	8712992	peak_1780
chr1	8714271	8714344	peak_1781
chr1	8717258	8717417	peak_1782
chr1	8718797	8719696	peak_1783
chr1	8721008	8721216	peak_1784
chr1	8726196	8727078	peak_1785
chr1	8727615	8728379	peak_1786
chr1	8732577	8732767	peak_1787
chr1	8737081	8737154	peak_1788
chr1	8740218	8740344	peak_1789
chr1	8745229	8745846	peak_1790
chr1	8748179	8749112	peak_1791
chr1	8751559	8751677	peak_1792
chr1	8753061	8754648	peak_1793
chr1	8754866	8755252	peak_1794
chr1	8755545	8755714	peak_1795
chr1	8757092	8757598	peak_1796
chr1	8764211	8765341	peak_1797
chr1	8771609	8771829	peak_1798
chr1	8780558	8780631	peak_1799
chr1	8805585	8805831	peak_1800
chr1	8814976	8815079	peak_1801
chr1	8815408	8815927	peak_1802
chr1	8816863	8818977	peak_1803
chr1	8822625	8823026	peak_1804
chr1	8829885	8830004	peak_1805
chr1	8830957	8831672	peak_1806
chr1	8836126	8836469	peak_1807
chr1	8836994	8837811	peak_1808
chr1	8844656	8844935	peak_1809
chr1	8848026	8849307	peak_1810																																				0	0
chr1	8854225	8854334	peak_1811
chr1	8854378	8854455	peak_1812
chr1	8858102	8858286	peak_1813
chr1	8859157	8859864	peak_1814
chr1	8862576	8862715	peak_1815
chr1	8873479	8873830	peak_1816
chr1	8877636	8879527	peak_1817
chr1	8880156	8880256	peak_1818
chr1	8884750	8884823	peak_1819
chr1	8889223	8890703	peak_1820
chr1	8891547	8891649	peak_1821
chr1	8903696	8903778	peak_1822
chr1	8903861	8904252	peak_1823
chr1	8907438	8907667	peak_1824
chr1	8911637	8911710	peak_1825
chr1	8914347	8914943	peak_1826
chr1	8915050	8915942	peak_1827
chr1	8917835	8918448	peak_1828
chr1	8925182	8925889	peak_1829
chr1	8929651	8930454	peak_1830
chr1	8930722	8931109	peak_1831
chr1	8932942	8933079	peak_1832
chr1	8938355	8939163	peak_1833
chr1	8941936	8942214	peak_1834
chr1	8943213	8943851	peak_1835
chr1	8944073	8944334	peak_1836
chr1	8947322	8947710	peak_1837
chr1	8951157	8951554	peak_1838
chr1	8955204	8955845	peak_1839
chr1	8985917	8986548	peak_1840
chr1	8987565	8988291	peak_1841
chr1	8989616	8989762	peak_1842
chr1	8989891	8990082	peak_1843
chr1	9002281	9002354	peak_1844
chr1	9004813	9005369	peak_1845
chr1	9010045	9010345	peak_1846
chr1	9011142	9011299	peak_1847
chr1	9018392	9018653	peak_1848
chr1	9019041	9019124	peak_1849
chr1	9025597	9025685	peak_1850
chr1	9026789	9026868	peak_1851
chr1	9028875	9029118	peak_1852
chr1	9038901	9039133	peak_1853
chr1	9040630	9041158	peak_1854
chr1	9045616	9046520	peak_1855
chr1	9051028	9052034	peak_1856
chr1	9052223	9052631	peak_1857
chr1	9060648	9060894	peak_1858
chr1	9061665	9062195	peak_1859
chr1	9065165	9065365	peak_1860
chr1	9067281	9067412	peak_1861
chr1	9068565	9069877	peak_1862
chr1	9070105	9070213	peak_1863
chr1	9070410	9070846	peak_1864
chr1	9071637	9071796	peak_1865
chr1	9073125	9073407	peak_1866
chr1	9078049	9078186	peak_1867
chr1	9081518	9081619	peak_1868
chr1	9082204	9082433	peak_1869
chr1	9082823	9082963	peak_1870
chr1	9083346	9083453	peak_1871
chr1	9084828	9085139	peak_1872
chr1	9086243	9086325	peak_1873
chr1	9088676	9089130	peak_1874
chr1	9093731	9093804	peak_1875
chr1	9094109	9094375	peak_1876
chr1	9094987	9095727	peak_1877
chr1	9101341	9101983	peak_1878
chr1	9105748	9105839	peak_1879
chr1	9106986	9107434	peak_1880
chr1	9108380	9108513	peak_1881
chr1	9110646	9111173	peak_1882
chr1	9116516	9116746	peak_1883
chr1	9122238	9122623	peak_1884
chr1	9122808	9123111	peak_1885
chr1	9123829	9124102	peak_1886
chr1	9128064	9128177	peak_1887
chr1	9128286	9129731	peak_1888
chr1	9142172	9142538	peak_1889
chr1	9147804	9148562	peak_1890
chr1	9149871	9149944	peak_1891
chr1	9150631	9151762	peak_1892
chr1	9152270	9152445	peak_1893
chr1	9161472	9161551	peak_1894
chr1	9162873	9163066	peak_1895
chr1	9163641	9164255	peak_1896
chr1	9165587	9165689	peak_1897
chr1	9166415	9166988	peak_1898
chr1	9174325	9174415	peak_1899
chr1	9176252	9176944	peak_1900
chr1	9179820	9180200	peak_1901
chr1	9181186	9181536	peak_1902
chr1	9181974	9182633	peak_1903
chr1	9182913	9183203	peak_1904
chr1	9186556	9186716	peak_1905
chr1	9196162	9196747	peak_1906
chr1	9198410	9199017	peak_1907
chr1	9201132	9202122	peak_1908
chr1	9212900	9213115	peak_1909
chr1	9225137	9225679	peak_1910
chr1	9233335	9233504	peak_1911
chr1	9234027	9235353	peak_1912
chr1	9239747	9239948	peak_1913
chr1	9242447	9242841	peak_1914
chr1	9248348	9248586	peak_1915
chr1	9249638	9250002	peak_1916
chr1	9252777	9253400	peak_1917
chr1	9260087	9260249	peak_1918
chr1	9260487	9260616	peak_1919
chr1	9266776	9267415	peak_1920
chr1	9274630	9274784	peak_1921
chr1	9275561	9275776	peak_1922
chr1	9280132	9280220	peak_1923
chr1	9280301	9280824	peak_1924
chr1	9290254	9290362	peak_1925
chr1	9291844	9293889	peak_1926
chr1	9295152	9295229	peak_1927
chr1	9302750	9303037	peak_1928
chr1	9303164	9303377	peak_1929
chr1	9307834	9308915	peak_1930
chr1	9309260	9309353	peak_1931
chr1	9310846	9311307	peak_1932
chr1	9317682	9318351	peak_1933
chr1	9321207	9321614	peak_1934
chr1	9322708	9323023	peak_1935
chr1	9324259	9325172	peak_1936
chr1	9326427	9327767	peak_1937
chr1	9340289	9340465	peak_1938
chr1	9341000	9341102	peak_1939
chr1	9345834	9346124	peak_1940
chr1	9346662	9347800	peak_1941
chr1	9352023	9352717	peak_1942
chr1	9362075	9362148	peak_1943
chr1	9362332	9362851	peak_1944
chr1	9371385	9371915	peak_1945
chr1	9373720	9373852	peak_1946
chr1	9382514	9382786	peak_1947
chr1	9383452	9383987	peak_1948
chr1	9384264	9384387	peak_1949
chr1	9388134	9388693	peak_1950
chr1	9398141	9398254	peak_1951
chr1	9399579	9399822	peak_1952
chr1	9399900	9401180	peak_1953
chr1	9401836	9402120	peak_1954
chr1	9405843	9406387	peak_1955
chr1	9410561	9411197	peak_1956
chr1	9413149	9413391	peak_1957
chr1	9413955	9414360	peak_1958
chr1	9425951	9426678	peak_1959
chr1	9428333	9429556	peak_1960
chr1	9434482	9435329	peak_1961
chr1	9435876	9436184	peak_1962
chr1	9437912	9438874	peak_1963
chr1	9439254	9439334	peak_1964
chr1	9441008	9441196	peak_1965
chr1	9441418	9442038	peak_1966
chr1	9442318	9442456	peak_1967
chr1	9442562	9442651	peak_1968
chr1	9444231	9444362	peak_1969
chr1	9448345	9448841	peak_1970
chr1	9448904	9449701	peak_1971
chr1	9452860	9453028	peak_1972
chr1	9453977	9454050	peak_1973
chr1	9455808	9456026	peak_1974
chr1	9465580	9465975	peak_1975
chr1	9466505	9467742	peak_1976
chr1	9471881	9471954	peak_1977
chr1	9473075	9473264	peak_1978
chr1	9475031	9475551	peak_1979
chr1	9490702	9490868	peak_1980
chr1	9490947	9491314	peak_1981
chr1	9494843	9495825	peak_1982
chr1	9512530	9512603	peak_1983
chr1	9519338	9519664	peak_1984
chr1	9529300	9529403	peak_1985
chr1	9529563	9529820	peak_1986
chr1	9532641	9533405	peak_1987
chr1	9538744	9540180	peak_1988
chr1	9541412	9541863	peak_1989
chr1	9542149	9542651	peak_1990
chr1	9552139	9552228	peak_1991
chr1	9558172	9558618	peak_1992
chr1	9559112	9559592	peak_1993
chr1	9560960	9561814	peak_1994
chr1	9567365	9567730	peak_1995
chr1	9573463	9573952	peak_1996
chr1	9588159	9589528	peak_1997
chr1	9591708	9591920	peak_1998
chr1	9593337	9594049	peak_1999																																				0
[truncated: 457,954+ more rows]
[truncated: 97 more columns]

## Sheet: ST3 MACSpeaks_byCelltype
peak_name	AstroOligo_MACSpeaks	dlEN_MACSpeaks	earlyEN_MACSpeaks	EndoMural_MACSpeaks	IN_CGE_MACSpeaks	IN_MGE_MACSpeaks	IPC_MACSpeaks	Microglia_MACSpeaks	RG_MACSpeaks	ulEN_MACSpeaks	MGE_MACSpeaks	Insula_MACSpeaks
peak_1	0	0	0	0	0	0	0	0	0	1	0	0
peak_2	0	0	0	0	1	0	0	0	0	1	0	0
peak_3	1	0	1	0	1	0	0	0	1	1	0	0
peak_4	1	0	1	0	1	1	1	0	1	0	1	0
peak_5	0	0	0	0	0	0	0	1	0	0	0	0
peak_6	1	1	1	1	1	0	1	0	1	1	1	1
peak_7	0	0	0	0	0	0	0	0	1	1	1	0
peak_8	0	1	0	0	0	0	1	0	0	0	1	0
peak_9	1	1	1	0	1	1	1	0	1	1	1	1
peak_10	1	1	1	1	1	1	1	1	1	1	1	1
peak_11	0	0	0	0	0	0	0	0	0	1	0	0
peak_12	1	0	0	1	1	0	0	1	1	0	1	0
peak_13	0	0	0	0	0	0	0	0	0	0	1	0
peak_14	1	1	1	1	1	1	1	1	1	1	1	1
peak_15	0	0	0	1	0	0	0	0	0	0	0	0
peak_16	0	0	0	0	0	0	1	0	0	0	0	0
peak_17	0	0	0	1	0	0	1	0	0	0	0	0
peak_18	1	0	1	0	1	0	1	0	0	0	1	1
peak_19	1	1	1	1	1	1	1	1	1	1	1	1
peak_20	0	0	0	0	0	0	0	0	0	0	1	0
peak_21	0	0	0	0	0	0	0	1	0	0	0	0
peak_22	1	1	1	1	1	1	1	1	1	1	1	1
peak_23	0	0	0	0	0	0	0	1	0	0	0	0
peak_24	1	0	1	0	1	1	0	0	1	0	1	0
peak_25	0	0	0	0	0	0	1	0	0	0	0	0
peak_26	0	1	1	0	1	0	0	0	0	0	1	0
peak_27	0	0	1	0	1	0	1	0	1	0	1	0
peak_28	0	0	0	0	1	0	0	0	0	0	0	0
peak_29	1	1	1	1	1	1	1	1	1	1	1	1
peak_30	1	1	1	1	1	1	1	1	1	1	1	1
peak_31	1	1	1	0	1	1	0	0	1	1	1	0
peak_32	0	0	1	0	1	0	0	0	0	1	0	0
peak_33	0	0	0	0	1	0	0	0	0	0	1	0
peak_34	0	0	0	0	0	1	0	0	0	0	1	0
peak_35	0	0	0	0	1	0	0	0	0	0	1	0
peak_36	1	0	1	0	1	1	0	0	0	0	1	0
peak_37	1	1	1	1	1	1	1	1	1	1	1	1
peak_38	1	0	1	0	1	1	1	0	1	1	1	0
peak_39	0	0	1	1	0	0	1	0	0	0	0	0
peak_40	0	0	1	0	0	0	0	0	0	0	1	0
peak_41	1	1	1	1	1	1	1	1	1	1	1	1
peak_42	1	1	1	0	1	1	1	1	1	1	1	1
peak_43	1	0	1	1	1	1	1	0	1	1	1	0
peak_44	1	1	1	0	1	1	1	1	1	1	1	1
peak_45	1	1	1	0	1	1	1	1	1	1	1	1
peak_46	0	0	1	0	0	0	0	0	0	0	0	0
peak_47	1	1	1	1	1	1	1	1	1	1	1	1
peak_48	1	1	1	1	1	1	1	1	1	1	1	1
peak_49	0	0	0	1	0	0	0	0	0	0	0	0
peak_50	1	1	1	1	1	1	1	1	1	1	1	1
peak_51	0	0	0	1	1	1	0	0	0	0	0	0
peak_52	1	0	1	0	1	0	1	0	1	0	1	0
peak_53	0	0	0	1	0	0	0	0	0	0	0	0
peak_54	1	1	1	1	1	1	1	1	1	1	1	1
peak_55	0	0	0	0	0	0	0	1	0	0	0	0
peak_56	0	0	0	0	1	1	1	0	0	0	1	0
peak_57	0	0	0	0	0	0	0	1	0	0	0	0
peak_58	1	1	1	1	1	1	1	1	1	1	1	1
peak_59	1	1	1	1	1	1	1	1	1	1	1	1
peak_60	1	0	1	1	0	0	1	1	1	0	1	0
peak_61	0	0	0	1	0	0	0	1	0	0	0	0
peak_62	0	0	1	0	1	1	1	0	0	1	1	0
peak_63	1	1	1	1	1	1	1	1	1	1	1	1
peak_64	0	0	0	0	0	0	0	0	0	1	0	0
peak_65	1	1	1	1	1	1	1	1	1	1	1	1
peak_66	0	0	1	0	0	0	0	0	0	0	0	0
peak_67	0	0	0	0	0	1	0	0	0	0	0	0
peak_68	0	0	0	0	1	0	0	0	0	0	0	0
peak_69	0	0	0	0	0	1	0	0	1	0	0	0
peak_70	0	0	0	0	1	0	0	0	0	0	0	0
peak_71	0	1	0	0	0	0	0	0	0	1	0	0
peak_72	1	1	1	1	1	1	1	1	1	1	1	1
peak_73	0	0	0	0	0	0	0	1	0	0	0	0
peak_74	1	1	1	1	1	1	1	1	1	1	1	1
peak_75	0	0	1	0	0	0	0	0	0	0	1	0
peak_76	0	0	0	0	0	0	1	0	0	1	1	0
peak_77	0	0	0	0	1	1	1	0	0	1	1	0
peak_78	0	1	0	0	0	0	0	0	0	0	0	0
peak_79	1	1	1	0	1	1	1	1	1	1	1	1
peak_80	0	0	1	0	1	1	0	0	1	1	1	0
peak_81	0	1	1	0	1	0	0	0	0	1	0	0
peak_82	1	1	1	1	1	1	1	1	1	1	1	1
peak_83	1	0	0	0	0	0	0	0	0	0	0	0
peak_84	0	0	0	0	0	1	0	0	1	0	1	0
peak_85	1	0	0	0	0	0	0	0	0	0	0	0
peak_86	1	1	1	1	1	1	1	1	0	1	1	1
peak_87	0	0	0	1	0	0	0	0	0	0	0	0
peak_88	0	0	0	0	1	1	0	0	0	0	0	0
peak_89	1	0	1	0	1	1	1	0	1	1	1	1
peak_90	0	0	0	1	0	0	0	1	0	0	0	0
peak_91	0	0	0	0	0	1	0	0	0	0	0	0
peak_92	0	0	0	0	0	0	0	0	0	0	1	0
peak_93	1	1	1	1	1	1	1	1	1	1	1	1
peak_94	0	0	0	0	0	0	0	0	0	0	1	0
peak_95	0	0	0	0	0	0	0	0	0	1	0	0
peak_96	0	1	1	0	1	1	0	0	1	1	1	0
peak_97	0	0	0	0	0	0	0	0	0	1	0	0
peak_98	0	0	0	0	0	0	0	0	1	0	1	0
peak_99	0	0	0	0	0	0	0	0	0	1	0	0
peak_100	0	0	0	0	0	0	0	1	0	0	0	0
peak_101	0	0	1	0	0	0	0	0	0	0	0	0
peak_102	1	1	1	1	1	1	1	1	1	1	1	1
peak_103	0	1	0	0	0	0	0	0	0	0	0	0
peak_104	0	0	0	0	1	0	0	0	0	0	1	0
peak_105	0	0	0	0	0	0	0	0	0	1	0	0
peak_106	1	1	0	0	1	1	1	0	1	0	1	0
peak_107	1	1	1	0	1	1	1	1	1	1	1	1
peak_108	0	1	0	0	0	0	0	0	0	0	0	0
peak_109	0	0	0	0	1	0	0	1	0	0	0	0
peak_110	1	0	1	1	0	0	1	0	0	0	1	0
peak_111	1	1	1	1	1	1	1	0	1	1	1	1
peak_112	1	1	1	1	1	1	1	1	1	1	1	1
peak_113	0	0	0	0	1	1	0	0	0	0	1	0
peak_114	0	0	0	0	0	0	0	0	1	0	0	0
peak_115	0	0	0	0	0	0	0	0	1	0	0	0
peak_116	1	1	1	1	1	1	1	1	1	1	1	1
peak_117	0	0	0	0	1	0	0	0	0	0	0	0
peak_118	1	1	1	1	1	1	1	1	1	1	1	1
peak_119	0	0	0	0	0	0	0	0	0	0	1	0
peak_120	1	0	1	0	1	1	1	0	1	1	1	0
peak_121	1	1	1	0	1	1	1	1	1	1	1	1
peak_122	1	0	1	0	1	1	1	0	1	0	1	0
peak_123	1	1	1	1	1	1	1	1	1	1	1	1
peak_124	0	0	0	0	0	0	0	0	0	1	0	0
peak_125	1	1	1	1	1	1	1	1	1	1	1	1
peak_126	1	1	1	1	1	1	1	1	1	1	1	1
peak_127	1	0	0	0	0	0	0	0	1	0	1	0
peak_128	1	0	1	1	1	1	1	1	1	1	1	0
peak_129	1	1	1	1	1	1	1	0	1	1	1	1
peak_130	1	1	1	0	1	1	1	0	1	1	1	1
peak_131	1	0	1	0	1	0	1	0	1	0	1	1
peak_132	1	0	1	0	1	0	1	1	1	0	1	0
peak_133	1	1	1	1	1	1	1	1	1	1	1	1
peak_134	1	1	1	1	1	1	1	1	1	0	1	1
peak_135	0	0	1	0	0	0	1	0	0	0	0	0
peak_136	0	0	0	1	0	0	0	1	0	0	0	0
peak_137	1	1	1	1	1	1	1	1	1	1	1	1
peak_138	0	0	0	0	0	1	0	0	0	0	0	0
peak_139	0	0	0	0	0	0	0	0	0	1	0	0
peak_140	0	0	0	0	0	0	0	0	1	1	0	0
peak_141	1	1	1	0	1	1	1	1	1	1	1	1
peak_142	1	1	1	1	1	1	1	1	1	1	1	1
peak_143	0	0	0	0	0	0	1	0	1	1	0	0
peak_144	0	1	0	0	0	0	0	0	0	0	0	0
peak_145	0	0	0	0	0	0	0	0	0	1	0	0
peak_146	0	0	0	0	0	0	0	0	0	1	0	0
peak_147	0	0	0	0	0	0	0	0	0	1	0	0
peak_148	1	1	1	1	1	1	1	1	1	1	1	1
peak_149	1	1	0	1	0	0	0	0	0	0	0	0
peak_150	0	0	0	0	0	0	0	1	0	0	0	0
peak_151	1	0	0	0	0	0	0	0	0	0	0	0
peak_152	0	0	0	1	0	0	0	0	0	0	0	0
peak_153	1	0	0	0	0	0	0	0	0	0	1	0
peak_154	1	1	1	1	1	1	1	1	1	1	1	1
peak_155	0	0	1	0	0	0	1	0	0	0	0	0
peak_156	1	1	1	0	1	1	1	1	1	1	1	1
peak_157	0	0	0	0	0	0	0	1	0	0	0	0
peak_158	1	1	1	1	1	1	1	1	1	1	1	1
peak_159	0	0	0	0	1	0	1	0	1	0	0	0
peak_160	1	1	1	1	1	1	1	1	1	1	1	1
peak_161	1	0	1	0	0	0	1	0	0	1	1	0
peak_162	0	0	1	0	0	0	0	0	0	0	0	0
peak_163	0	1	0	0	0	0	0	0	0	1	0	0
peak_164	1	1	1	1	1	1	1	1	1	1	1	1
peak_165	0	0	0	0	0	0	0	0	0	1	0	0
peak_166	1	0	1	0	1	0	0	0	0	1	1	0
peak_167	0	0	1	0	0	0	0	0	0	1	0	0
peak_168	0	0	0	1	0	0	0	0	0	1	0	0
peak_169	0	0	0	0	0	0	0	0	0	1	0	0
peak_170	0	0	1	0	0	0	0	0	0	1	0	0
peak_171	0	0	0	1	0	0	0	0	0	0	0	0
peak_172	0	0	0	0	0	0	0	0	0	1	0	0
peak_173	0	0	0	0	0	0	0	0	1	0	0	0
peak_174	1	1	1	1	1	1	1	1	1	1	1	1
peak_175	0	0	0	0	0	0	0	0	0	1	0	0
peak_176	0	1	1	0	0	0	0	0	0	1	0	0
peak_177	0	0	0	0	0	0	0	1	0	0	0	0
peak_178	0	0	0	0	0	0	0	0	1	0	1	0
peak_179	1	1	1	1	1	1	1	1	1	1	1	1
peak_180	0	0	0	0	0	0	0	0	0	1	0	0
peak_181	0	1	1	0	0	0	0	0	1	0	0	0
peak_182	0	0	0	0	0	0	0	0	0	1	0	0
peak_183	0	0	0	0	0	0	0	0	0	1	0	0
peak_184	1	1	1	1	1	1	1	1	1	1	1	1
peak_185	0	1	1	0	0	0	0	0	0	1	1	0
peak_186	0	0	0	0	1	0	0	0	0	1	0	0
peak_187	0	0	1	1	0	0	0	0	0	1	0	0
peak_188	0	0	0	0	0	0	0	0	0	1	0	0
peak_189	0	0	0	0	0	0	0	0	0	1	0	0
peak_190	1	1	1	1	1	1	1	1	1	1	1	1
peak_191	1	0	0	0	1	1	1	1	1	0	1	1
peak_192	0	1	0	0	0	0	0	0	0	1	0	0
peak_193	1	0	1	0	0	0	1	0	1	0	0	0
peak_194	0	0	0	0	0	0	0	1	0	0	0	0
peak_195	0	0	1	0	0	0	0	0	0	0	0	0
peak_196	0	0	0	0	1	0	0	0	0	0	0	0
peak_197	0	1	0	0	0	0	0	0	0	0	0	0
peak_198	0	0	0	0	1	1	0	0	0	0	1	1
peak_199	0	0	0	0	0	0	0	0	0	1	0	0
peak_200	0	0	1	0	0	0	0	0	0	0	0	0
peak_201	1	0	0	0	0	0	0	0	0	0	0	0
peak_202	0	0	0	0	0	0	0	0	0	0	1	0
peak_203	1	0	0	0	0	0	0	0	0	0	0	0
peak_204	0	0	0	0	0	0	0	0	0	1	0	0
peak_205	0	0	0	0	0	0	0	0	0	0	1	0
peak_206	1	0	0	0	0	0	0	0	0	0	0	0
peak_207	0	0	1	0	1	0	0	0	0	1	0	0
peak_208	0	0	0	0	0	1	0	0	0	0	0	0
peak_209	1	0	0	0	0	0	1	0	1	0	1	0
peak_210	1	0	0	0	0	0	0	0	0	0	0	0
peak_211	0	1	0	0	0	0	0	0	0	1	0	0
peak_212	0	0	0	0	0	0	0	1	0	0	0	0
peak_213	0	0	1	1	1	1	1	1	1	0	1	1
peak_214	0	0	0	0	0	1	0	0	0	0	0	0
peak_215	0	0	0	0	0	1	0	0	0	0	1	0
peak_216	0	0	0	0	0	1	0	1	0	0	0	0
peak_217	0	0	1	0	0	0	0	0	0	1	0	0
peak_218	0	0	0	0	1	0	0	0	0	0	0	0
peak_219	0	0	0	0	0	0	0	1	0	0	0	0
peak_220	0	0	0	0	1	0	0	0	1	0	0	0
peak_221	0	0	0	0	0	0	0	0	0	1	0	0
peak_222	0	0	0	0	0	0	0	0	0	1	0	0
peak_223	1	1	1	1	1	1	1	1	1	1	1	1
peak_224	0	0	0	0	0	0	0	0	1	0	0	0
peak_225	1	0	1	1	1	1	1	1	1	1	1	1
peak_226	1	1	1	1	1	1	1	1	1	1	1	1
peak_227	1	1	1	1	1	1	1	1	1	1	1	1
peak_228	0	0	0	0	1	0	0	0	0	0	0	0
peak_229	0	0	0	0	0	0	0	0	1	1	0	0
peak_230	1	1	1	0	1	1	1	1	1	1	1	0
peak_231	0	0	0	0	0	0	0	0	0	1	0	0
peak_232	1	1	1	0	1	1	1	1	1	1	1	1
peak_233	0	0	0	0	0	0	0	1	0	0	0	0
peak_234	0	0	0	0	0	0	0	0	0	1	0	0
peak_235	0	1	0	0	1	0	0	0	0	0	0	0
peak_236	0	0	0	0	0	1	0	0	0	0	0	0
peak_237	1	1	0	0	0	1	0	0	1	1	0	0
peak_238	0	0	0	0	0	0	0	0	0	1	0	0
peak_239	0	0	0	1	0	0	0	0	0	0	0	0
peak_240	0	1	0	0	0	1	0	1	0	0	0	0
peak_241	0	0	0	0	0	0	0	1	0	0	0	0
peak_242	1	1	1	1	1	1	1	1	1	1	1	1
peak_243	0	0	0	0	0	1	0	0	0	0	0	0
peak_244	0	0	0	0	0	0	1	0	0	0	0	0
peak_245	0	1	0	0	0	0	0	0	0	0	0	0
peak_246	1	0	1	0	1	1	1	0	1	1	1	0
peak_247	1	1	1	1	1	1	1	1	1	1	1	1
peak_248	0	1	1	0	0	0	0	0	0	0	0	0
peak_249	0	0	0	1	0	1	0	0	0	0	0	1
peak_250	0	0	0	0	0	0	0	0	0	1	0	0
peak_251	0	1	0	0	0	0	0	0	0	1	0	0
peak_252	1	1	1	1	1	1	1	1	1	1	1	1
peak_253	0	0	0	0	0	0	0	0	1	0	0	0
peak_254	0	0	0	0	1	0	0	0	0	0	1	0
peak_255	0	0	1	0	1	1	0	0	0	1	1	0
peak_256	1	0	0	0	0	0	1	0	1	0	0	0
peak_257	1	1	1	1	1	1	1	1	1	1	1	1
peak_258	0	0	1	0	0	0	0	0	0	0	0	0
peak_259	0	0	1	0	0	0	0	0	0	0	0	0
peak_260	0	0	0	0	0	0	0	0	0	1	0	0
peak_261	0	0	0	0	0	0	0	0	1	0	1	0
peak_262	1	0	0	0	0	0	0	0	0	0	0	0
peak_263	1	0	1	0	1	1	1	1	1	0	1	0
peak_264	1	1	1	1	1	1	1	1	1	1	1	1
peak_265	0	0	1	0	0	0	1	0	0	1	0	0
peak_266	1	0	0	0	1	0	0	0	1	0	1	0
peak_267	1	0	1	1	1	1	1	0	1	1	1	0
peak_268	0	0	0	0	0	0	0	1	0	0	0	0
peak_269	1	1	1	0	1	1	1	0	1	1	1	1
peak_270	0	0	0	0	0	0	0	0	0	1	0	0
peak_271	1	1	1	0	1	0	0	0	1	1	0	0
peak_272	0	1	1	0	0	0	1	1	1	1	1	0
peak_273	0	1	1	0	0	1	1	0	1	1	1	1
peak_274	0	0	0	0	1	0	0	0	0	0	1	0
peak_275	1	1	1	1	1	1	1	1	1	1	1	1
peak_276	1	0	0	0	0	0	1	0	1	0	0	0
peak_277	1	0	1	0	1	0	1	0	1	0	1	0
peak_278	0	1	1	1	1	1	0	1	1	1	1	0
peak_279	0	0	0	0	1	1	0	0	0	0	0	0
peak_280	0	0	0	0	0	0	0	0	0	1	0	0
peak_281	0	0	0	1	0	0	0	1	0	0	0	0
peak_282	1	0	0	0	0	0	0	0	0	0	0	0
peak_283	1	0	0	0	0	0	0	0	1	0	0	0
peak_284	0	0	0	0	0	0	0	0	0	0	1	0
peak_285	0	0	1	0	0	0	0	0	0	0	0	0
peak_286	1	1	1	1	1	1	1	1	1	1	1	1
peak_287	0	0	1	0	0	0	1	0	0	0	0	0
peak_288	1	1	1	1	1	1	1	1	1	1	1	1
peak_289	1	1	1	1	1	1	1	1	1	1	1	1
peak_290	1	1	1	1	1	1	1	1	1	1	1	0
peak_291	1	1	1	1	1	1	1	1	1	1	1	1
peak_292	1	1	1	1	1	1	1	1	1	1	1	1
peak_293	0	1	1	1	1	1	1	0	1	1	1	0
peak_294	0	0	0	0	0	0	0	0	1	0	1	0
peak_295	0	0	1	0	0	0	0	0	0	0	0	0
peak_296	1	1	1	1	1	1	1	1	1	1	1	1
peak_297	1	1	1	0	1	1	1	0	1	0	1	0
peak_298	1	1	1	0	1	1	1	0	1	1	1	0
peak_299	0	0	1	1	1	1	0	1	0	1	1	0
peak_300	0	0	1	0	1	0	0	0	0	0	0	0
peak_301	0	0	0	0	0	0	0	1	0	0	0	0
peak_302	1	1	1	0	1	1	1	0	1	1	1	1
peak_303	1	0	1	0	1	0	1	1	1	0	1	0
peak_304	0	0	0	0	0	1	0	0	0	0	1	0
peak_305	0	0	0	0	0	0	0	1	0	0	0	0
peak_306	0	0	0	0	1	1	0	1	0	0	1	0
peak_307	0	0	0	0	0	0	0	1	0	0	0	0
peak_308	1	1	1	0	1	1	1	0	1	0	1	1
peak_309	0	0	0	1	1	1	0	1	0	0	1	0
peak_310	1	0	1	0	1	1	1	0	1	0	1	0
peak_311	1	1	1	0	1	1	1	1	1	1	0	0
peak_312	0	0	0	0	0	0	0	1	0	0	0	0
peak_313	0	1	0	0	1	1	0	0	0	0	0	1
peak_314	1	0	0	0	0	0	0	0	0	0	0	0
peak_315	0	0	0	0	0	0	0	0	0	0	1	0
peak_316	0	0	1	0	1	1	1	0	1	0	1	0
peak_317	0	0	0	0	1	0	1	0	1	0	1	0
peak_318	0	0	1	0	0	0	0	0	0	0	0	0
peak_319	1	1	1	1	1	1	1	1	1	1	1	1
peak_320	1	1	1	1	1	1	1	1	1	1	1	1
peak_321	0	0	0	0	0	0	0	0	1	0	0	0
peak_322	1	0	0	0	1	0	1	0	1	0	1	1
peak_323	0	0	0	0	0	0	0	1	0	0	0	0
peak_324	0	0	0	1	0	0	0	1	0	0	0	0
peak_325	0	1	1	0	1	1	1	0	0	1	1	1
peak_326	0	0	0	0	1	1	0	0	0	0	1	0
peak_327	0	0	1	0	0	1	0	1	1	0	1	0
peak_328	0	1	1	0	1	1	1	0	0	0	0	0
peak_329	0	0	0	0	0	0	0	0	0	0	1	0
peak_330	1	1	1	1	1	1	1	1	1	1	1	1
peak_331	0	0	0	0	0	1	0	0	0	0	0	0
peak_332	0	0	0	0	0	0	0	0	1	0	0	0
peak_333	0	0	0	0	1	0	0	0	1	0	1	0
peak_334	1	1	1	1	1	1	1	0	1	1	1	0
peak_335	1	1	1	0	1	1	1	0	1	1	1	1
peak_336	0	0	1	0	1	1	1	0	0	0	1	0
peak_337	0	0	0	0	1	0	0	0	0	0	0	0
peak_338	0	0	0	0	0	1	0	0	0	0	0	0
peak_339	1	1	1	0	1	1	1	0	1	1	1	1
peak_340	0	0	0	1	0	0	0	0	0	0	0	0
peak_341	0	0	0	0	0	0	0	1	0	0	0	0
peak_342	0	0	0	0	0	1	0	0	1	0	0	0
peak_343	0	0	1	0	0	0	0	0	0	0	0	0
peak_344	1	1	1	1	1	1	1	1	1	1	1	1
peak_345	0	0	0	0	0	0	0	1	0	0	0	0
peak_346	1	0	1	0	1	0	1	0	1	0	1	0
peak_347	0	0	0	0	1	0	0	0	0	0	0	0
peak_348	0	0	0	0	0	0	0	1	0	1	0	0
peak_349	0	0	0	1	0	0	0	0	0	1	0	0
peak_350	1	1	1	1	1	1	1	1	1	1	1	1
peak_351	0	0	0	0	1	0	0	0	0	0	0	0
peak_352	1	1	1	1	1	1	1	1	1	1	1	1
peak_353	1	1	1	1	1	1	1	1	1	1	1	1
peak_354	0	0	0	0	0	0	1	0	0	0	0	0
peak_355	1	1	0	0	1	1	0	0	0	0	1	0
peak_356	0	0	0	0	0	0	0	0	0	0	1	0
peak_357	1	0	1	0	1	1	1	0	1	1	1	1
peak_358	1	1	1	0	1	1	1	0	1	1	1	1
peak_359	1	1	1	0	1	1	1	0	1	1	1	1
peak_360	0	0	0	0	0	1	0	0	0	0	0	0
peak_361	1	1	1	1	1	1	1	0	1	1	1	1
peak_362	0	0	1	0	0	0	1	0	0	0	0	0
peak_363	1	1	1	0	1	1	1	0	1	1	1	0
peak_364	0	1	1	0	1	1	1	0	1	1	1	0
peak_365	0	0	0	0	1	1	0	0	0	0	0	0
peak_366	1	0	0	0	1	0	1	0	1	0	1	0
peak_367	0	0	1	0	0	0	1	0	0	0	0	0
peak_368	1	1	1	0	1	1	1	0	1	1	1	1
peak_369	1	0	0	0	0	0	0	0	1	0	0	0
peak_370	0	0	0	0	0	0	1	0	0	0	0	0
peak_371	1	1	1	0	1	1	1	0	1	1	1	1
peak_372	1	1	1	0	1	1	1	0	1	1	1	0
peak_373	1	0	0	0	1	0	1	0	1	0	1	1
peak_374	0	0	1	0	0	0	1	0	0	0	0	0
peak_375	0	0	0	0	1	1	0	0	0	0	1	0
peak_376	1	1	1	0	1	1	1	0	1	1	1	1
peak_377	0	1	0	0	0	0	0	0	0	0	0	0
peak_378	0	1	0	0	0	0	0	0	0	0	0	0
peak_379	0	0	0	0	0	0	1	0	0	0	0	0
peak_380	0	0	0	0	1	0	0	0	0	0	0	0
peak_381	1	1	1	1	1	1	1	1	1	1	1	1
peak_382	1	0	0	0	0	0	0	0	1	0	1	0
peak_383	1	1	1	1	1	1	1	0	1	1	1	1
peak_384	0	0	0	0	0	0	0	0	1	0	0	0
peak_385	1	0	1	0	1	0	1	0	1	0	1	0
peak_386	0	0	0	0	0	1	0	0	0	0	0	0
peak_387	1	0	1	0	1	1	0	0	1	0	1	0
peak_388	1	0	1	0	1	1	1	0	1	0	1	1
peak_389	1	1	1	0	1	1	1	0	1	1	1	1
peak_390	1	0	0	0	0	0	0	0	1	0	1	0
peak_391	1	0	0	0	1	1	0	1	1	0	1	0
peak_392	0	0	0	0	1	0	0	1	0	0	1	0
peak_393	1	1	1	1	1	1	1	1	1	1	1	1
peak_394	0	0	0	0	0	0	0	0	1	0	0	0
peak_395	1	0	0	1	0	0	0	1	1	0	1	0
peak_396	1	1	1	1	1	1	1	1	1	1	1	0
peak_397	0	0	0	0	0	0	0	0	1	0	0	0
peak_398	0	0	0	0	0	0	0	0	1	0	0	0
peak_399	0	0	0	0	0	0	0	0	1	0	0	0
peak_400	0	0	0	0	0	0	0	1	0	0	0	0
peak_401	0	0	0	1	0	0	0	1	0	0	1	1
peak_402	0	1	0	0	0	0	0	0	0	1	0	0
peak_403	1	1	1	1	1	1	1	1	1	1	1	1
peak_404	1	0	1	1	1	1	1	0	1	0	1	0
peak_405	0	0	0	0	0	0	0	0	0	0	0	1
peak_406	0	0	1	0	1	0	1	0	1	0	0	0
peak_407	0	0	0	1	0	0	0	0	0	0	0	0
peak_408	1	1	1	0	1	1	1	0	1	1	1	1
peak_409	0	0	0	0	0	0	0	0	0	0	1	0
peak_410	0	0	0	0	1	0	0	0	0	0	0	0
peak_411	0	0	0	0	0	0	0	0	0	0	1	0
peak_412	0	1	0	0	1	1	0	0	0	1	1	0
peak_413	0	0	0	0	0	0	0	0	1	0	0	0
peak_414	0	0	0	0	0	0	0	0	1	0	0	0
peak_415	0	1	0	0	0	0	0	0	0	0	0	0
peak_416	0	1	0	0	0	0	0	0	0	0	0	0
peak_417	1	1	1	1	1	1	1	1	1	1	1	1
peak_418	0	0	1	0	0	0	0	0	0	1	1	1
peak_419	0	0	1	0	0	0	0	0	0	0	0	0
peak_420	1	0	1	1	1	0	0	0	1	1	1	1
peak_421	0	0	1	0	0	0	0	0	0	0	1	0
peak_422	0	0	0	1	1	1	0	0	0	0	0	1
peak_423	1	1	1	0	1	1	1	0	1	1	1	0
peak_424	1	0	1	0	1	1	1	0	1	1	1	0
peak_425	1	1	1	0	1	1	1	0	1	1	1	1
peak_426	0	0	0	0	1	0	0	0	0	0	0	0
peak_427	1	1	1	0	1	1	1	0	1	1	1	0
peak_428	0	0	1	0	1	1	1	0	1	0	1	0
peak_429	1	0	0	0	0	0	0	0	0	0	0	0
peak_430	1	1	1	0	1	1	1	0	1	1	1	1
peak_431	0	0	0	0	0	0	1	0	0	0	0	0
peak_432	0	0	0	0	0	0	0	0	0	0	1	0
peak_433	1	1	1	0	1	1	1	0	1	1	1	1
peak_434	0	0	0	0	1	1	0	0	0	0	1	0
peak_435	1	0	1	0	1	0	1	0	1	1	1	0
peak_436	1	0	1	0	1	1	1	0	1	1	1	0
peak_437	1	0	0	0	1	0	0	0	0	0	0	0
peak_438	0	0	1	0	1	0	1	0	1	0	0	0
peak_439	0	1	0	0	0	0	0	0	0	0	0	0
peak_440	0	0	1	0	0	0	0	0	0	0	0	0
peak_441	0	0	1	0	1	0	1	0	1	0	1	0
peak_442	0	1	0	0	0	0	0	0	0	0	0	0
peak_443	1	0	1	1	1	0	1	0	1	0	1	1
peak_444	1	1	1	0	1	1	1	0	0	1	1	1
peak_445	1	0	1	0	1	0	1	0	1	0	1	0
peak_446	0	1	0	0	0	0	0	0	1	0	0	0
peak_447	0	0	1	0	0	0	0	0	1	0	1	0
peak_448	0	1	0	0	1	0	0	0	0	0	0	0
peak_449	0	0	0	0	0	0	0	0	1	0	1	0
peak_450	1	1	1	0	1	1	1	0	0	1	0	1
peak_451	0	0	1	0	0	0	0	0	0	0	0	0
peak_452	0	0	0	0	0	0	0	0	0	1	0	0
peak_453	0	0	1	0	1	0	0	0	1	0	1	0
peak_454	0	0	0	0	0	0	0	0	1	0	0	0
peak_455	1	0	0	0	0	0	0	0	1	0	0	0
peak_456	0	0	1	0	0	0	1	0	1	0	0	0
peak_457	0	0	0	0	0	0	0	0	0	1	0	0
peak_458	0	0	0	0	0	0	1	0	0	0	0	0
peak_459	1	0	0	0	0	0	0	0	1	0	0	0
peak_460	1	0	1	0	1	1	0	0	1	0	1	0
peak_461	0	1	1	0	1	0	1	0	0	1	0	0
peak_462	0	1	1	0	0	1	1	0	1	1	0	0
peak_463	0	0	0	0	0	0	0	0	1	0	1	1
peak_464	0	1	0	0	0	0	1	0	1	0	1	0
peak_465	0	0	1	0	0	0	1	0	0	0	0	0
peak_466	1	1	1	0	1	1	1	0	1	1	1	0
peak_467	1	0	0	0	0	0	1	0	1	0	1	0
peak_468	1	0	1	0	1	1	1	0	1	0	1	0
peak_469	0	1	0	0	0	0	0	0	0	0	0	0
peak_470	0	0	1	0	0	0	1	0	0	0	0	0
peak_471	1	1	1	1	1	1	1	1	1	1	1	1
peak_472	0	0	0	0	0	0	0	0	1	0	1	0
peak_473	0	0	0	0	0	0	0	0	1	0	0	0
peak_474	0	0	1	0	1	0	1	0	0	0	0	0
peak_475	0	0	1	0	0	0	1	0	0	0	0	0
peak_476	0	0	0	0	0	0	0	0	0	0	1	0
peak_477	0	0	0	0	0	0	0	0	0	0	1	0
peak_478	0	0	0	0	0	1	0	0	0	0	0	0
peak_479	0	0	0	0	0	1	0	0	0	0	1	0
peak_480	1	0	1	0	1	1	1	0	1	1	0	0
peak_481	1	1	1	1	1	1	1	1	1	1	1	1
peak_482	0	0	0	0	1	1	0	0	0	0	0	0
peak_483	0	0	0	0	0	0	0	0	0	1	0	0
peak_484	0	0	1	0	1	0	1	0	1	0	0	0
peak_485	0	1	1	0	1	1	1	0	0	1	0	0
peak_486	1	1	1	0	1	1	1	0	1	1	1	1
peak_487	1	1	1	0	1	1	1	0	1	1	1	0
peak_488	0	0	1	0	0	0	0	0	0	0	0	0
peak_489	0	0	0	0	0	0	1	0	1	0	1	0
peak_490	0	1	1	0	1	1	1	0	1	0	1	0
peak_491	0	1	1	0	1	1	0	0	1	1	1	0
peak_492	1	1	1	1	1	1	1	0	1	1	1	1
peak_493	0	0	1	0	0	0	0	0	0	0	0	0
peak_494	0	0	0	0	1	1	0	0	0	0	0	0
peak_495	0	0	0	0	0	0	0	0	1	0	0	0
peak_496	0	0	1	0	1	1	1	0	0	1	1	0
peak_497	0	0	1	0	1	0	1	0	1	0	1	0
peak_498	0	0	0	0	0	0	0	0	0	1	0	0
peak_499	0	0	0	0	0	0	0	0	1	0	0	0
peak_500	1	0	1	0	1	1	1	0	0	0	1	0
peak_501	0	0	1	0	1	0	1	0	1	0	0	0
peak_502	1	1	1	0	1	1	1	0	1	1	1	0
peak_503	1	0	1	1	1	1	1	0	1	1	1	1
peak_504	0	1	1	0	1	0	0	0	1	1	1	0
peak_505	0	0	0	0	1	1	0	0	0	0	1	0
peak_506	0	0	0	0	0	0	0	0	0	0	1	0
peak_507	1	0	0	0	0	0	0	0	0	0	0	0
peak_508	0	0	0	0	0	0	0	0	1	0	0	0
peak_509	0	0	1	0	1	1	1	0	1	0	1	0
peak_510	1	1	1	0	1	1	1	0	1	1	1	0
peak_511	0	0	0	0	0	0	1	0	0	0	0	0
peak_512	0	0	1	0	1	0	1	0	0	0	0	0
peak_513	0	0	0	0	0	1	0	0	0	0	0	0
peak_514	0	0	0	0	0	0	0	0	0	0	1	0
peak_515	0	0	1	0	1	1	0	0	1	0	1	0
peak_516	1	1	1	0	1	1	1	0	1	1	1	1
peak_517	0	1	1	0	1	1	1	0	1	1	1	1
peak_518	0	0	1	0	0	0	0	0	0	0	0	0
peak_519	1	0	0	0	0	0	0	0	0	1	1	0
peak_520	1	1	1	0	1	1	1	0	1	1	1	1
peak_521	0	0	0	0	0	0	0	0	1	0	0	0
peak_522	0	0	1	0	0	0	1	0	1	0	0	0
peak_523	1	1	1	1	1	1	1	1	1	1	1	1
peak_524	0	1	1	0	1	1	1	0	0	1	1	0
peak_525	0	0	0	0	0	0	0	0	1	1	0	0
peak_526	1	0	1	0	0	0	1	1	1	0	0	0
peak_527	0	0	0	0	0	0	0	1	0	0	0	0
peak_528	1	0	0	0	0	0	0	0	1	0	1	0
peak_529	0	0	0	0	0	0	1	0	1	0	1	0
peak_530	0	0	0	0	0	0	0	0	0	0	1	0
peak_531	0	0	1	0	0	0	0	0	0	0	0	0
peak_532	0	1	1	1	1	1	1	0	0	1	1	1
peak_533	0	0	0	0	1	0	0	0	0	0	0	0
peak_534	0	0	0	0	0	0	0	0	1	0	1	0
peak_535	0	0	1	0	1	0	1	0	1	0	1	0
peak_536	0	0	0	0	0	0	0	1	0	0	0	0
peak_537	1	1	1	0	1	1	1	0	1	1	1	1
peak_538	1	0	1	0	1	1	1	1	1	0	1	0
peak_539	1	1	1	0	1	1	1	0	1	1	1	1
peak_540	0	1	1	0	1	1	1	0	1	1	1	1
peak_541	1	0	0	0	1	1	0	0	1	0	1	0
peak_542	0	0	1	0	1	1	1	0	0	0	0	0
peak_543	1	1	1	0	1	1	1	0	1	1	1	1
peak_544	1	0	0	0	0	1	0	0	0	0	1	0
peak_545	0	0	0	0	0	0	0	1	0	0	0	0
peak_546	1	1	1	1	1	1	1	0	1	1	1	1
peak_547	0	1	1	0	1	0	1	0	1	1	0	0
peak_548	0	0	1	0	0	0	0	0	0	0	0	0
peak_549	0	0	0	0	1	0	0	0	0	0	1	0
peak_550	0	0	1	0	0	0	0	0	0	1	0	0
peak_551	0	1	1	0	0	0	0	0	0	1	0	0
peak_552	0	0	1	0	0	0	0	0	0	0	0	0
peak_553	0	0	1	0	1	1	1	0	1	0	1	0
peak_554	1	1	1	0	1	1	1	0	1	1	1	1
peak_555	0	0	1	0	0	0	1	0	0	0	0	0
peak_556	1	0	1	0	1	1	1	0	1	1	1	0
peak_557	0	0	1	0	0	0	1	0	0	0	0	0
peak_558	0	0	0	0	0	0	1	0	1	0	0	0
peak_559	0	0	0	0	0	0	0	0	0	0	1	0
peak_560	0	0	0	0	1	0	0	0	0	0	0	0
peak_561	0	0	0	0	1	0	0	0	0	0	0	0
peak_562	1	0	0	0	0	0	0	0	1	0	1	0
peak_563	0	1	1	0	1	1	1	0	1	1	1	0
peak_564	0	0	1	0	0	0	0	0	0	0	0	0
peak_565	0	0	0	0	0	0	0	0	1	0	0	0
peak_566	0	0	0	0	0	0	0	0	0	0	1	0
peak_567	0	0	0	0	0	0	0	0	1	0	0	0
peak_568	0	0	0	0	0	0	0	0	0	1	0	0
peak_569	1	1	1	0	1	1	1	0	1	1	1	1
peak_570	0	1	1	0	1	0	1	0	1	1	1	0
peak_571	0	0	0	0	1	1	0	0	0	0	1	0
peak_572	0	1	0	0	1	0	1	0	0	0	1	0
peak_573	0	0	1	0	1	0	0	0	0	0	0	0
peak_574	0	0	1	0	0	0	0	0	0	0	0	0
peak_575	1	0	1	0	1	1	1	0	1	1	1	0
peak_576	0	0	0	0	0	1	0	0	0	0	0	0
peak_577	0	0	1	0	0	0	0	0	0	0	0	0
peak_578	0	1	0	0	0	0	0	0	0	1	0	0
peak_579	1	0	1	1	1	1	1	1	1	0	1	0
peak_580	1	1	1	0	1	1	1	0	1	1	1	1
peak_581	0	0	0	1	0	0	0	0	0	0	0	0
peak_582	0	1	0	0	1	1	0	0	0	0	1	0
peak_583	1	0	0	0	0	0	0	0	0	0	0	0
peak_584	0	0	1	0	0	0	1	0	1	0	1	0
peak_585	1	1	1	1	1	1	1	0	1	1	1	0
peak_586	0	0	0	0	1	0	0	0	0	0	0	0
peak_587	0	0	1	0	0	0	1	0	0	1	0	0
peak_588	1	0	1	0	1	1	1	0	1	0	1	0
peak_589	1	0	1	0	0	0	1	0	1	0	1	0
peak_590	1	0	0	1	0	0	0	0	0	0	0	0
peak_591	1	0	1	1	1	1	1	0	1	1	1	1
peak_592	0	0	1	0	0	0	1	0	1	0	0	0
peak_593	1	0	0	0	0	0	0	0	1	0	1	0
peak_594	0	0	0	0	0	0	0	0	0	0	1	0
peak_595	1	0	1	0	0	0	1	0	1	0	1	0
peak_596	1	1	1	1	1	1	1	1	1	1	1	1
peak_597	1	1	1	0	1	1	1	0	1	1	1	1
peak_598	1	0	0	0	0	0	0	0	0	0	0	0
peak_599	1	0	1	1	1	1	1	0	1	1	1	1
peak_600	0	1	0	0	0	0	0	0	0	0	0	0
peak_601	0	0	0	0	0	0	1	0	0	0	0	0
peak_602	0	0	1	0	1	0	1	0	1	0	1	0
peak_603	0	1	1	0	0	0	0	0	0	0	0	0
peak_604	0	0	0	0	0	1	0	0	0	0	0	0
peak_605	0	0	0	0	0	0	0	0	0	0	1	0
peak_606	0	0	0	0	1	0	0	0	0	0	0	0
peak_607	0	0	0	0	0	0	1	0	0	0	0	0
peak_608	0	0	1	0	0	0	1	0	1	0	0	0
peak_609	1	1	1	0	1	1	1	0	1	1	1	1
peak_610	0	0	0	0	0	0	0	0	0	0	1	0
peak_611	0	0	0	0	0	0	0	0	1	0	0	0
peak_612	1	0	1	0	1	1	1	0	0	0	0	1
peak_613	0	0	1	0	0	0	0	0	0	0	0	0
peak_614	0	0	1	0	0	0	0	0	0	0	0	0
peak_615	1	1	1	1	1	1	1	0	1	1	1	1
peak_616	0	0	0	1	0	0	0	0	0	0	0	0
peak_617	1	0	1	0	0	0	1	0	1	1	1	0
peak_618	0	0	0	0	0	0	0	0	1	0	0	0
peak_619	0	0	0	0	0	0	0	0	1	0	1	0
peak_620	1	1	1	1	1	1	1	1	1	1	1	1
peak_621	1	0	0	0	0	1	0	0	1	0	1	0
peak_622	0	0	1	0	0	0	1	0	0	0	0	0
peak_623	1	1	1	0	1	1	1	0	1	1	1	0
peak_624	0	0	0	0	0	0	0	0	0	0	1	0
peak_625	0	1	0	0	0	0	0	0	0	0	0	0
peak_626	1	1	0	0	0	0	0	0	1	0	0	0
peak_627	0	0	0	0	0	0	0	0	0	1	0	0
peak_628	0	0	0	0	0	0	0	0	0	1	0	0
peak_629	1	1	1	1	1	1	1	1	1	1	1	1
peak_630	1	1	1	0	1	1	1	0	1	1	1	0
peak_631	0	0	0	1	0	0	0	0	0	0	0	0
peak_632	0	0	1	0	0	0	1	0	1	0	0	0
peak_633	0	0	0	0	0	0	0	0	1	0	0	0
peak_634	1	0	1	1	1	1	0	1	1	1	1	0
peak_635	0	0	0	0	0	0	1	0	1	0	0	0
peak_636	0	0	1	0	0	0	0	0	0	0	0	0
peak_637	1	0	1	0	1	1	1	0	1	1	1	0
peak_638	1	1	1	1	1	1	1	1	1	1	1	1
peak_639	0	0	1	0	0	0	1	0	0	0	0	0
peak_640	0	0	1	0	0	0	0	0	0	0	0	0
peak_641	0	0	0	0	0	0	0	0	1	0	0	0
peak_642	0	0	0	0	0	0	0	0	1	0	0	0
peak_643	0	0	1	0	0	0	0	0	0	0	0	0
peak_644	0	0	0	0	0	0	1	0	0	0	0	0
peak_645	1	0	1	0	1	1	1	1	1	1	1	0
peak_646	1	1	1	0	1	0	1	0	1	1	0	0
peak_647	0	0	0	1	0	0	0	0	0	0	0	0
peak_648	0	0	1	0	0	0	1	0	0	1	0	0
peak_649	0	0	0	0	0	0	0	0	1	0	0	0
peak_650	1	0	1	0	1	0	1	0	1	1	0	1
peak_651	0	1	1	1	1	1	1	0	1	1	1	0
peak_652	0	0	0	0	0	0	1	0	0	0	0	0
peak_653	1	0	1	0	1	0	1	0	1	1	1	0
peak_654	0	0	0	0	1	0	0	0	0	0	1	0
peak_655	0	0	0	0	0	0	0	0	1	0	0	0
peak_656	0	0	1	0	0	0	1	0	1	0	0	0
peak_657	0	0	0	0	0	0	0	0	1	0	0	0
peak_658	1	1	1	1	1	1	1	1	1	1	1	1
peak_659	0	0	1	0	0	0	1	0	1	0	0	0
peak_660	1	0	0	0	1	0	0	0	0	0	0	0
peak_661	1	0	1	0	1	0	1	0	1	0	1	0
peak_662	1	0	1	0	0	0	1	0	1	0	1	0
peak_663	1	1	1	0	1	1	1	1	1	1	1	1
peak_664	0	0	0	1	0	0	0	0	0	0	0	0
peak_665	0	0	0	1	1	0	0	0	0	0	0	0
peak_666	0	0	1	0	1	0	1	0	1	0	0	0
peak_667	0	0	0	0	0	0	0	0	0	0	0	1
peak_668	0	1	1	1	0	1	0	0	1	1	0	0
peak_669	0	0	0	0	0	0	0	1	0	0	0	0
peak_670	0	0	1	0	1	0	0	0	0	0	1	0
peak_671	0	0	0	1	0	0	0	0	0	0	0	0
peak_672	0	0	0	0	1	1	0	0	1	0	0	0
peak_673	1	1	1	1	1	1	1	0	1	1	1	0
peak_674	0	0	1	0	0	0	1	0	0	0	0	0
peak_675	0	0	1	0	1	0	1	0	1	1	0	0
peak_676	1	1	1	1	1	1	1	1	1	1	1	1
peak_677	0	0	0	0	0	0	0	0	1	0	0	0
peak_678	1	1	1	1	1	1	1	1	1	1	1	1
peak_679	0	0	1	0	1	0	1	0	1	1	1	0
peak_680	1	1	1	1	1	1	1	1	1	1	1	1
peak_681	0	0	0	0	0	0	0	1	0	0	0	0
peak_682	0	0	1	0	0	0	0	0	0	0	0	0
peak_683	0	0	1	0	0	0	0	0	0	0	0	0
peak_684	1	1	1	1	1	1	1	1	1	1	1	1
peak_685	0	0	0	0	1	0	0	0	0	0	0	0
peak_686	0	1	1	0	1	0	0	0	0	1	0	0
peak_687	1	0	1	0	1	1	1	0	0	1	1	0
peak_688	0	0	1	0	0	0	0	0	0	0	0	0
peak_689	0	0	0	0	0	0	0	0	0	1	0	0
peak_690	0	0	0	0	1	0	0	0	0	0	0	0
peak_691	0	0	1	0	1	0	1	1	0	0	1	0
peak_692	0	0	1	0	0	0	1	0	0	0	0	0
peak_693	0	0	0	0	0	0	0	1	0	0	0	0
peak_694	0	0	0	0	1	0	0	0	0	0	0	0
peak_695	0	0	1	1	1	1	1	1	1	0	1	0
peak_696	0	0	1	0	0	0	1	0	0	0	0	0
peak_697	1	0	1	0	1	1	1	1	1	0	1	1
peak_698	0	1	1	0	1	1	1	0	1	1	1	1
peak_699	0	0	0	0	1	0	0	0	0	0	0	0
peak_700	0	0	1	0	0	0	0	0	0	0	0	0
peak_701	0	0	1	0	0	1	0	0	0	0	0	0
peak_702	1	0	1	0	1	1	1	0	1	0	1	1
peak_703	1	0	0	0	0	0	0	0	1	0	1	0
peak_704	1	1	1	0	1	1	1	0	1	1	0	0
peak_705	0	0	1	0	1	1	0	0	1	0	1	0
peak_706	0	1	1	0	0	0	1	0	0	1	0	1
peak_707	0	0	0	0	0	0	1	0	0	0	0	0
peak_708	1	1	1	0	1	1	1	1	1	1	1	0
peak_709	1	0	0	0	0	0	0	0	1	0	0	0
peak_710	0	0	0	0	1	0	0	0	0	0	0	0
peak_711	0	0	1	0	1	1	1	1	1	1	1	0
peak_712	0	0	0	1	0	0	0	0	0	0	0	0
peak_713	1	1	1	1	1	1	1	1	1	1	1	1
peak_714	1	0	0	0	0	0	0	0	0	0	0	0
peak_715	1	1	1	1	1	1	1	1	1	1	1	1
peak_716	0	0	0	0	0	0	0	0	0	1	0	0
peak_717	0	0	0	0	0	0	0	1	0	0	0	0
peak_718	0	0	1	0	0	0	0	0	0	0	0	0
peak_719	1	1	1	1	1	1	1	1	1	1	1	1
peak_720	1	0	1	0	1	1	1	0	1	1	1	0
peak_721	0	0	1	0	0	0	1	0	0	1	0	0
peak_722	0	0	0	0	0	0	0	0	0	1	0	0
peak_723	0	0	0	0	0	0	0	0	0	0	1	0
peak_724	1	1	1	0	1	1	1	0	1	1	1	1
peak_725	1	1	1	0	1	0	1	0	1	1	0	0
peak_726	0	0	1	0	0	0	0	0	0	1	0	0
peak_727	0	1	0	0	0	0	0	0	0	0	0	0
peak_728	1	0	1	0	1	0	1	0	1	0	1	0
peak_729	1	1	1	1	1	1	1	1	1	1	1	1
peak_730	1	0	0	0	1	0	0	0	0	0	0	0
peak_731	0	0	0	0	0	0	0	1	0	0	0	0
peak_732	0	0	0	0	0	0	0	1	0	0	0	0
peak_733	0	1	1	0	1	1	1	0	1	1	0	1
peak_734	1	1	1	1	1	1	1	1	1	1	1	1
peak_735	0	0	0	0	0	1	0	0	0	1	0	0
peak_736	1	1	1	0	1	1	1	1	1	1	1	1
peak_737	0	0	0	0	0	0	1	0	0	0	0	0
peak_738	0	1	0	0	0	0	0	0	0	0	0	0
peak_739	0	0	0	0	1	0	0	0	0	0	0	0
peak_740	0	0	0	0	1	0	0	0	0	0	1	0
peak_741	0	0	1	0	1	0	1	0	0	0	0	0
peak_742	0	0	1	0	1	1	1	0	0	0	1	0
peak_743	0	0	1	0	1	0	1	0	0	0	0	0
peak_744	0	0	0	0	0	1	0	0	0	0	0	0
peak_745	0	1	1	0	0	1	0	0	0	1	0	0
peak_746	0	1	1	0	1	1	1	0	0	1	1	0
peak_747	0	0	0	0	1	1	0	0	0	0	0	0
peak_748	0	0	0	0	0	0	1	0	0	0	0	0
peak_749	0	0	0	0	0	0	0	0	1	0	0	0
peak_750	0	1	1	0	0	1	0	0	0	1	0	0
peak_751	0	0	0	0	1	0	0	0	0	0	1	0
peak_752	0	1	1	0	0	0	0	0	0	1	1	1
peak_753	0	0	0	0	0	0	0	1	0	0	0	0
peak_754	0	0	0	0	0	0	0	1	0	0	0	0
peak_755	0	0	0	0	0	0	0	0	0	1	0	0
peak_756	0	1	0	0	0	0	0	0	0	0	0	0
peak_757	0	1	0	0	0	0	0	0	0	1	0	0
peak_758	0	1	0	0	0	0	0	0	0	0	0	0
peak_759	0	1	0	0	0	0	0	0	0	0	0	0
peak_760	0	1	0	0	0	0	0	0	0	0	0	0
peak_761	0	0	0	0	0	1	0	0	0	0	0	0
peak_762	0	0	0	0	0	1	0	0	1	1	1	0
peak_763	0	1	1	0	1	1	1	0	0	0	1	1
peak_764	0	0	0	0	0	0	0	0	1	0	0	0
peak_765	0	0	1	0	1	0	0	0	1	0	1	0
peak_766	1	1	1	0	1	1	1	0	1	1	1	1
peak_767	0	0	0	0	0	0	0	0	0	0	0	1
peak_768	0	0	0	0	0	1	0	0	0	0	0	0
peak_769	0	0	1	0	1	0	1	0	0	0	0	0
peak_770	0	0	0	0	0	1	0	0	0	0	0	0
peak_771	0	1	1	0	1	0	0	0	1	1	0	0
peak_772	0	0	0	0	0	0	0	0	1	0	0	0
peak_773	0	0	1	0	1	1	1	0	1	1	0	1
peak_774	0	0	0	0	0	1	0	0	0	0	0	0
peak_775	0	1	1	0	0	0	1	0	0	1	0	0
peak_776	0	1	0	0	1	0	0	0	0	0	0	0
peak_777	0	1	1	0	0	1	0	0	0	1	0	1
peak_778	0	1	0	0	0	0	0	0	0	1	0	0
peak_779	0	0	1	0	0	0	0	0	0	0	0	0
peak_780	0	0	1	0	1	1	1	0	0	1	1	1
peak_781	0	0	1	0	0	0	1	0	0	0	0	0
peak_782	0	0	0	0	0	1	0	0	0	0	0	0
peak_783	0	0	0	0	0	0	0	0	1	0	0	0
peak_784	0	0	0	0	1	0	0	0	0	0	0	0
peak_785	0	0	0	0	0	1	0	0	0	0	1	0
peak_786	0	1	0	0	1	0	0	0	0	1	0	0
peak_787	0	1	1	0	0	0	1	0	0	1	0	0
peak_788	1	1	1	0	1	1	1	0	1	1	1	1
peak_789	0	1	1	0	1	1	1	0	1	1	1	1
peak_790	0	0	0	0	1	0	0	0	0	0	1	0
peak_791	0	0	0	0	0	0	0	0	0	0	0	1
peak_792	1	1	1	0	1	1	1	0	1	1	1	1
peak_793	0	1	0	0	0	0	0	0	0	0	0	0
peak_794	0	0	0	0	1	1	0	0	0	0	0	0
peak_795	0	1	1	0	1	1	1	0	1	1	1	1
peak_796	0	1	0	0	0	0	0	0	0	0	0	0
peak_797	0	0	0	0	0	0	0	0	0	0	1	0
peak_798	0	0	0	0	1	1	0	0	0	0	1	0
peak_799	0	1	0	0	0	0	0	0	0	1	0	0
peak_800	0	1	1	0	0	0	0	0	0	1	0	0
peak_801	0	1	0	0	1	1	0	0	0	0	0	0
peak_802	0	0	0	0	0	1	0	0	0	0	0	0
peak_803	0	0	1	0	0	0	0	0	0	1	0	0
peak_804	0	0	1	0	0	0	1	0	1	0	0	0
peak_805	0	0	0	0	1	0	0	0	0	0	0	0
peak_806	0	1	1	0	0	1	0	0	1	1	0	0
peak_807	0	1	1	0	1	1	1	0	0	1	0	0
peak_808	0	0	0	0	1	0	0	0	0	0	0	0
peak_809	0	0	1	0	1	1	0	0	0	0	0	0
peak_810	0	0	0	0	1	1	0	0	0	0	1	0
peak_811	0	0	0	0	0	0	0	0	1	0	0	0
peak_812	0	0	0	0	1	0	0	0	0	0	0	0
peak_813	0	0	0	0	1	0	0	0	0	0	0	0
peak_814	0	0	1	0	1	1	0	0	1	0	0	0
peak_815	0	0	1	0	0	0	1	0	0	0	0	0
peak_816	0	0	0	0	1	1	0	0	0	0	0	0
peak_817	0	0	0	0	0	0	0	0	0	1	0	0
peak_818	1	1	1	0	1	1	1	0	1	1	1	1
peak_819	0	1	1	0	1	0	1	0	1	1	1	1
peak_820	0	0	0	0	0	0	1	0	0	0	0	0
peak_821	0	0	0	0	0	0	1	0	0	0	0	0
peak_822	0	0	0	0	0	1	0	0	0	0	0	0
peak_823	0	0	0	0	1	0	0	0	1	0	0	0
peak_824	0	0	0	0	0	0	0	0	1	0	0	0
peak_825	0	0	0	0	0	0	0	0	1	0	0	0
peak_826	0	0	0	0	0	0	0	0	1	0	0	0
peak_827	1	1	1	0	1	1	1	0	1	1	1	0
peak_828	0	1	0	0	0	0	0	0	1	1	0	0
peak_829	0	0	0	0	0	0	0	0	1	1	0	0
peak_830	0	1	0	0	0	1	0	0	0	1	0	0
peak_831	1	1	0	0	1	1	1	0	1	1	1	1
peak_832	0	0	0	0	1	0	0	0	0	0	0	0
peak_833	0	1	1	1	1	0	0	0	0	1	0	0
peak_834	0	1	0	0	1	0	0	0	0	0	0	0
peak_835	1	0	0	0	0	0	0	0	0	0	0	0
peak_836	0	0	0	0	0	0	0	0	0	1	0	0
peak_837	0	1	1	0	1	0	1	0	1	1	0	0
peak_838	1	1	1	0	1	1	1	0	1	1	1	1
peak_839	0	0	0	0	0	0	0	0	0	0	0	1
peak_840	0	0	0	0	0	0	0	0	0	0	0	1
peak_841	0	0	0	0	1	1	0	0	0	0	0	0
peak_842	0	1	0	0	0	0	0	0	1	0	0	0
peak_843	0	1	1	0	1	1	1	0	1	1	0	0
peak_844	0	0	0	0	1	0	0	0	0	0	0	0
peak_845	0	0	0	1	0	0	0	0	0	0	0	0
peak_846	1	0	1	0	1	1	1	1	1	0	1	1
peak_847	0	0	1	0	0	0	0	0	0	1	0	0
peak_848	0	1	0	0	1	0	0	0	0	0	0	0
peak_849	1	1	1	0	1	1	1	0	1	1	1	1
peak_850	0	0	0	0	0	0	0	0	0	0	1	0
peak_851	0	1	1	0	0	0	0	0	0	1	0	0
peak_852	0	0	0	0	0	0	0	0	0	0	1	0
peak_853	0	0	0	0	0	1	0	0	0	0	0	0
peak_854	0	0	0	0	1	1	0	0	0	0	0	0
peak_855	0	0	0	0	0	0	0	0	0	0	1	0
peak_856	0	0	0	0	1	1	0	0	0	0	1	0
peak_857	0	1	1	0	1	1	1	0	1	1	1	0
peak_858	0	0	0	0	1	1	0	0	0	0	0	0
peak_859	0	1	0	0	0	0	0	0	0	0	0	0
peak_860	0	1	0	0	0	0	0	0	0	0	0	0
peak_861	0	1	0	0	0	0	0	0	0	0	0	0
peak_862	1	0	1	0	1	1	1	0	1	0	1	1
peak_863	0	0	0	0	0	0	0	0	0	0	1	0
peak_864	0	0	0	0	0	0	0	0	0	1	0	0
peak_865	0	0	1	0	1	0	0	0	0	1	0	0
peak_866	0	0	0	0	1	0	0	0	0	0	0	0
peak_867	0	1	0	0	1	1	1	0	0	1	0	0
peak_868	1	1	1	0	1	1	1	0	1	1	1	1
peak_869	0	1	0	0	0	0	0	0	0	0	1	0
peak_870	0	0	0	0	0	0	0	0	0	1	0	0
peak_871	0	1	0	0	0	0	0	0	0	0	0	0
peak_872	0	0	0	0	1	1	0	0	0	0	0	0
peak_873	0	0	0	0	1	0	0	0	0	0	0	0
peak_874	0	0	0	1	0	0	0	0	0	0	0	0
peak_875	0	0	0	0	1	1	0	0	1	0	1	1
peak_876	0	0	0	1	0	1	0	0	0	0	0	0
peak_877	1	1	1	0	1	1	1	1	1	1	1	0
peak_878	1	1	1	0	1	1	1	1	1	1	1	1
peak_879	1	1	1	1	1	1	1	0	1	1	1	1
peak_880	0	0	1	0	1	1	1	0	0	1	0	0
peak_881	0	1	1	0	1	0	0	0	0	0	0	0
peak_882	0	1	1	0	0	1	0	0	0	1	0	0
peak_883	0	0	1	0	1	0	0	0	0	0	0	0
peak_884	0	1	0	0	0	0	0	0	0	1	0	0
peak_885	0	0	1	0	1	0	0	0	0	0	0	0
peak_886	1	0	0	0	1	0	0	0	1	0	0	0
peak_887	0	0	0	1	0	0	0	0	0	0	0	0
peak_888	0	0	1	0	1	0	1	0	1	0	0	0
peak_889	1	1	1	0	1	1	1	0	0	1	0	1
peak_890	1	1	0	0	0	0	0	0	1	1	0	0
peak_891	1	0	0	0	0	0	0	0	0	0	0	0
peak_892	1	1	1	0	1	1	1	0	1	1	1	1
peak_893	1	1	1	0	1	1	1	0	1	1	1	0
peak_894	0	0	1	1	1	1	0	0	1	1	1	0
peak_895	0	1	0	0	0	0	0	0	0	0	0	0
peak_896	0	0	0	0	0	1	0	0	0	0	0	0
peak_897	1	1	1	0	1	1	1	0	1	1	1	1
peak_898	0	0	0	0	0	0	0	0	0	1	0	0
peak_899	0	0	0	0	1	1	0	0	0	0	0	1
peak_900	0	0	0	0	0	1	0	0	0	0	0	0
peak_901	0	0	0	0	0	1	0	0	0	0	0	0
peak_902	0	1	1	0	1	0	1	0	1	1	0	1
peak_903	0	0	0	0	1	0	0	0	0	0	0	0
peak_904	0	1	1	0	1	1	1	0	1	1	1	0
peak_905	0	0	0	0	0	1	0	0	0	0	0	0
peak_906	0	0	1	0	1	0	0	0	0	0	0	0
peak_907	0	0	0	0	0	1	0	0	0	0	0	0
peak_908	1	0	0	0	1	0	1	0	0	0	0	1
peak_909	1	1	1	1	1	1	1	0	0	1	1	1
peak_910	1	0	0	0	1	1	0	0	0	0	1	0
peak_911	0	0	1	0	0	0	0	0	0	1	0	0
peak_912	0	0	0	0	1	1	0	0	0	0	1	0
peak_913	0	0	0	0	0	0	0	0	0	1	0	0
peak_914	0	0	0	0	1	1	0	0	0	0	0	0
peak_915	0	1	0	0	0	0	0	0	0	1	0	0
peak_916	0	1	0	0	0	0	0	0	0	1	1	1
peak_917	0	0	0	0	1	0	0	0	0	0	0	0
peak_918	0	0	1	0	1	0	1	0	1	0	0	0
peak_919	0	0	0	0	0	0	0	0	1	0	0	0
peak_920	0	0	0	0	0	1	0	0	0	0	0	0
peak_921	0	1	0	0	0	0	0	0	0	0	0	0
peak_922	0	1	0	0	0	0	0	0	0	1	0	0
peak_923	0	0	0	0	0	0	0	0	0	1	0	0
peak_924	0	0	0	0	0	1	0	0	0	0	0	0
peak_925	0	0	1	0	1	0	0	0	0	1	0	0
peak_926	1	0	0	0	0	0	0	0	1	0	0	0
peak_927	0	0	0	0	1	1	0	0	0	0	0	0
peak_928	0	0	0	0	0	0	0	0	1	0	0	0
peak_929	0	0	1	0	0	0	0	0	0	1	0	0
peak_930	0	0	1	0	1	1	1	0	1	1	0	0
peak_931	0	1	1	0	1	0	1	0	0	1	0	0
peak_932	0	0	0	0	0	0	0	0	0	1	0	0
peak_933	0	0	0	0	0	0	1	0	0	0	0	0
peak_934	0	0	0	0	1	1	0	0	0	0	0	0
peak_935	0	0	0	0	1	1	0	0	0	0	0	0
peak_936	0	0	0	0	0	1	0	0	0	0	0	0
peak_937	0	1	1	0	0	1	0	0	0	1	0	0
peak_938	0	0	0	1	0	0	0	0	0	0	0	0
peak_939	0	0	0	0	1	1	0	0	0	0	0	0
peak_940	0	0	1	0	0	0	0	0	0	1	0	0
peak_941	0	1	1	0	0	1	0	0	1	1	1	1
peak_942	1	0	0	0	0	0	0	0	0	0	0	0
peak_943	0	1	0	0	0	0	0	0	0	1	0	0
peak_944	0	1	1	0	0	0	1	0	0	1	0	0
peak_945	0	0	0	0	0	0	1	0	0	0	0	0
peak_946	0	0	0	0	0	1	0	0	0	0	0	0
peak_947	1	0	1	0	1	1	1	0	1	1	1	0
peak_948	0	0	1	0	0	0	0	0	0	0	0	0
peak_949	0	1	1	0	0	0	0	0	0	0	0	0
peak_950	0	0	1	0	0	1	1	0	0	0	0	0
peak_951	0	0	0	0	0	0	1	0	1	0	0	0
peak_952	0	0	1	0	0	0	1	0	1	1	0	0
peak_953	0	1	1	0	1	1	1	0	1	1	0	1
peak_954	0	0	1	0	0	0	1	0	1	0	0	0
peak_955	0	1	0	0	0	1	0	0	0	1	0	0
peak_956	0	1	1	0	1	1	1	0	1	1	0	1
peak_957	0	0	0	1	0	0	0	0	0	0	0	0
peak_958	1	0	0	0	0	0	0	0	0	0	0	0
peak_959	0	0	0	0	0	1	0	0	0	0	0	0
peak_960	0	1	0	0	0	0	0	0	0	0	0	0
peak_961	0	0	0	0	0	1	0	0	0	0	0	0
peak_962	0	0	1	0	1	0	1	0	0	0	0	0
peak_963	0	0	1	0	0	0	0	0	0	0	0	0
peak_964	0	0	0	0	1	0	0	0	0	0	0	0
peak_965	1	0	1	0	1	1	0	0	0	1	1	1
peak_966	1	0	0	0	0	0	0	0	0	0	0	0
peak_967	1	0	0	0	0	0	0	0	0	0	0	0
peak_968	0	0	0	0	0	0	1	0	0	0	0	0
peak_969	0	1	1	0	1	1	1	0	0	1	0	0
peak_970	0	0	1	0	1	0	1	0	1	0	1	0
peak_971	1	1	1	0	1	1	1	0	1	1	1	1
peak_972	0	0	0	0	0	1	0	0	0	0	0	0
peak_973	1	0	0	0	0	0	0	0	0	0	0	0
peak_974	1	0	1	0	1	1	1	0	1	0	1	1
peak_975	0	1	0	0	0	0	0	0	0	0	0	0
peak_976	0	1	0	0	0	0	0	0	0	0	0	0
peak_977	0	0	1	0	0	0	0	0	0	0	0	0
peak_978	0	0	0	0	0	0	0	0	0	0	1	1
peak_979	0	1	0	0	0	0	0	0	0	1	0	0
peak_980	0	1	1	0	1	1	1	1	0	1	0	1
peak_981	1	0	1	0	1	1	1	0	1	0	0	0
peak_982	0	0	0	0	1	0	0	0	0	0	0	0
peak_983	0	0	1	0	0	0	1	0	0	0	0	0
peak_984	0	0	0	1	0	0	1	0	1	0	0	0
peak_985	0	0	0	0	0	0	0	0	1	0	0	0
peak_986	1	1	1	0	1	0	1	0	1	1	0	0
peak_987	0	0	0	0	0	0	0	0	1	0	0	0
peak_988	1	1	1	0	1	1	1	0	1	1	1	1
peak_989	0	0	1	0	0	0	0	0	1	0	0	0
peak_990	0	1	0	0	0	1	0	0	0	0	1	1
peak_991	0	0	1	0	0	0	0	0	0	1	0	0
peak_992	0	1	0	0	0	0	0	0	0	0	0	0
peak_993	0	1	0	0	0	0	0	0	0	1	0	0
peak_994	0	1	0	0	0	0	0	0	0	1	0	0
peak_995	0	0	1	0	1	1	1	0	1	1	1	0
peak_996	0	0	1	0	1	0	1	0	1	0	0	0
peak_997	1	0	0	0	0	0	0	0	0	0	0	0
peak_998	0	0	0	0	0	1	0	0	0	0	0	0
peak_999	0	1	0	0	0	1	0	0	1	1	0	0
peak_1000	0	0	0	0	1	0	0	0	0	0	0	0
peak_1001	0	0	0	0	1	0	1	0	1	0	0	0
peak_1002	0	0	0	0	0	1	0	0	0	0	0	0
peak_1003	0	0	0	0	0	1	0	0	0	0	0	0
peak_1004	0	0	1	0	1	1	0	0	0	0	1	0
peak_1005	1	1	1	0	1	1	1	0	1	1	1	1
peak_1006	0	0	1	0	1	1	0	0	0	1	1	1
peak_1007	0	0	0	0	1	1	0	0	0	0	0	0
peak_1008	1	1	1	0	1	1	1	0	1	1	1	1
peak_1009	0	0	0	0	1	0	0	0	0	0	0	0
peak_1010	0	0	1	0	0	0	0	0	0	0	0	0
peak_1011	0	0	0	0	0	0	1	0	0	0	0	0
peak_1012	0	1	1	0	1	1	1	0	1	1	1	1
peak_1013	0	0	0	0	1	1	0	0	0	1	0	0
peak_1014	0	0	0	0	0	0	1	0	1	0	0	0
peak_1015	0	1	1	0	0	0	0	0	0	1	0	0
peak_1016	1	0	0	0	0	0	0	0	0	0	0	0
peak_1017	0	0	1	0	0	0	0	0	0	0	0	0
peak_1018	0	0	0	0	1	0	0	0	1	0	1	0
peak_1019	1	0	0	0	0	0	0	0	1	0	1	0
peak_1020	0	0	1	0	1	1	0	0	0	0	0	0
peak_1021	0	1	1	0	1	1	1	0	1	1	0	1
peak_1022	0	0	0	0	1	0	0	0	0	0	0	0
peak_1023	1	1	1	0	1	1	1	0	1	1	1	1
peak_1024	0	0	0	0	1	0	1	0	1	0	1	0
peak_1025	0	0	0	0	0	0	1	0	0	0	0	0
peak_1026	0	1	1	0	0	1	0	0	0	1	0	0
peak_1027	0	0	1	0	0	1	0	0	0	0	0	0
peak_1028	0	1	1	0	0	0	0	0	1	1	0	0
peak_1029	1	0	0	0	0	0	0	0	1	0	1	0
peak_1030	0	0	1	0	1	1	1	0	0	0	1	1
peak_1031	1	1	1	1	1	1	1	0	1	1	1	1
peak_1032	1	1	1	0	1	1	1	0	1	1	1	1
peak_1033	0	0	1	0	1	1	0	0	0	1	1	1
peak_1034	0	1	1	0	0	0	1	0	1	1	0	0
peak_1035	0	0	0	0	0	0	0	0	0	1	0	0
peak_1036	0	1	0	0	0	0	0	0	0	0	0	0
peak_1037	0	1	0	0	0	0	0	0	0	0	0	0
peak_1038	0	1	0	0	0	0	0	0	0	0	0	0
peak_1039	0	0	0	0	0	0	0	0	0	1	0	0
peak_1040	0	0	0	0	1	0	0	0	0	0	0	0
peak_1041	0	0	0	0	0	1	0	0	0	0	0	0
peak_1042	0	0	0	0	0	0	1	0	1	0	0	0
peak_1043	0	0	0	0	0	0	0	0	0	0	1	0
peak_1044	0	0	0	0	0	0	0	0	0	1	0	0
peak_1045	0	0	1	0	0	0	0	0	0	0	0	0
peak_1046	0	1	0	0	0	1	0	0	0	0	0	0
peak_1047	1	1	1	1	1	1	1	0	1	1	1	1
peak_1048	0	0	0	0	1	0	0	0	0	0	0	0
peak_1049	0	0	0	0	1	0	0	0	1	0	0	0
peak_1050	0	1	1	0	0	0	0	0	0	1	0	0
peak_1051	0	0	0	0	0	0	0	0	1	0	0	0
peak_1052	0	0	0	0	0	1	0	0	0	0	0	0
peak_1053	0	0	0	0	0	1	0	0	0	0	0	0
peak_1054	0	0	0	0	0	0	0	0	1	0	0	0
peak_1055	0	0	0	0	0	0	1	0	0	0	0	0
peak_1056	1	0	1	0	1	0	1	0	1	0	0	0
peak_1057	0	0	1	0	1	1	0	0	0	0	0	0
peak_1058	0	0	1	0	0	0	1	0	1	0	0	0
peak_1059	0	0	0	0	1	0	0	0	0	0	0	0
peak_1060	0	0	0	0	0	1	0	0	0	0	0	0
peak_1061	0	1	0	0	0	0	0	0	0	0	0	0
peak_1062	0	1	0	0	1	0	0	0	1	0	0	0
peak_1063	0	0	1	0	1	0	1	0	1	0	0	0
peak_1064	0	0	0	0	1	1	0	0	0	0	0	0
peak_1065	0	1	0	0	1	1	0	0	0	1	0	0
peak_1066	0	0	0	0	0	0	0	0	1	0	0	0
peak_1067	0	1	0	0	0	0	0	0	0	0	0	0
peak_1068	0	0	0	0	1	1	1	0	0	0	0	0
peak_1069	0	0	0	0	1	1	0	0	0	0	0	0
peak_1070	0	0	0	0	1	0	0	0	0	0	0	1
peak_1071	0	0	0	0	1	0	0	0	0	0	0	0
peak_1072	0	1	0	0	0	0	0	0	0	0	0	0
peak_1073	0	0	0	1	0	0	0	0	0	0	0	0
peak_1074	1	0	0	0	1	0	0	0	0	0	0	0
peak_1075	0	0	0	0	1	1	0	0	0	0	0	0
peak_1076	0	1	1	0	1	0	1	0	1	0	0	0
peak_1077	1	1	1	0	1	1	1	0	1	1	1	1
peak_1078	0	0	0	0	0	0	0	0	1	0	0	0
peak_1079	0	1	0	0	0	0	0	0	0	0	0	0
peak_1080	1	1	1	1	1	1	1	1	1	1	1	1
peak_1081	0	1	0	0	0	0	0	0	0	1	0	0
peak_1082	0	1	1	0	1	1	0	0	0	1	0	0
peak_1083	0	0	0	0	1	0	0	0	0	0	0	0
peak_1084	0	1	1	0	1	1	0	0	0	1	1	0
peak_1085	0	1	1	0	0	1	0	0	0	1	0	0
peak_1086	0	0	1	0	0	0	0	0	0	0	0	0
peak_1087	0	0	0	0	1	0	0	0	0	0	0	0
peak_1088	0	0	0	0	0	0	0	0	0	1	0	0
peak_1089	0	0	1	0	0	0	0	0	0	0	0	0
peak_1090	1	1	1	1	1	1	1	1	1	1	1	0
peak_1091	0	0	0	0	0	0	0	0	1	0	0	0
peak_1092	0	1	0	0	0	0	0	0	0	0	0	0
peak_1093	1	1	0	0	1	1	0	0	0	0	0	1
peak_1094	0	1	0	0	0	0	0	0	0	0	0	0
peak_1095	0	0	0	0	1	0	0	0	0	0	0	0
peak_1096	0	0	0	0	1	0	0	0	0	0	0	0
peak_1097	0	0	1	0	0	0	0	0	0	0	0	0
peak_1098	0	1	1	0	1	1	1	0	1	1	0	0
peak_1099	1	0	1	0	0	0	1	0	1	1	1	0
peak_1100	0	1	1	0	1	1	1	0	1	1	1	0
peak_1101	0	1	0	0	0	0	0	0	0	0	0	0
peak_1102	1	1	1	0	1	1	1	0	1	1	1	0
peak_1103	0	0	0	0	0	0	0	0	1	0	0	0
peak_1104	0	0	0	0	0	0	0	0	1	0	0	0
peak_1105	0	0	0	0	0	1	0	0	0	0	0	0
peak_1106	0	0	0	0	1	0	0	0	0	0	0	0
peak_1107	1	0	0	0	0	0	0	0	0	0	0	0
peak_1108	0	0	0	1	0	0	0	0	0	0	0	0
peak_1109	0	0	1	0	0	1	0	0	0	0	0	0
peak_1110	0	1	0	0	0	0	0	0	0	1	0	0
peak_1111	0	0	1	0	1	0	1	0	1	1	1	0
peak_1112	1	1	1	0	1	1	1	0	1	1	1	1
peak_1113	1	1	1	1	1	1	1	1	1	1	1	1
peak_1114	0	0	1	0	0	0	1	0	1	1	0	0
peak_1115	1	0	0	0	0	0	0	0	0	0	0	0
peak_1116	0	0	0	0	1	0	0	0	0	0	0	0
peak_1117	0	0	0	0	0	1	0	0	0	0	0	0
peak_1118	0	1	1	0	0	0	0	0	0	1	0	0
peak_1119	0	0	0	1	0	0	0	0	0	0	0	0
peak_1120	0	0	0	0	0	0	0	0	0	1	0	0
peak_1121	0	0	1	0	0	0	1	0	1	0	0	0
peak_1122	0	1	0	0	0	0	0	0	0	1	0	0
peak_1123	1	0	1	0	1	1	1	0	0	1	0	0
peak_1124	0	0	0	0	0	0	0	0	0	0	1	0
peak_1125	1	1	1	0	1	1	1	0	1	1	1	1
peak_1126	1	0	0	0	1	1	0	0	1	0	1	0
peak_1127	0	0	0	0	0	0	1	0	0	0	0	0
peak_1128	1	1	1	1	1	1	1	1	1	1	1	1
peak_1129	0	1	1	0	1	1	1	0	1	0	1	0
peak_1130	1	0	1	0	1	1	1	0	1	0	1	1
peak_1131	0	0	0	0	0	1	0	0	0	0	1	0
peak_1132	0	0	0	0	0	0	0	0	0	1	0	0
peak_1133	0	0	0	0	0	0	0	1	0	0	0	0
peak_1134	0	0	1	0	0	0	0	0	0	0	0	0
peak_1135	1	0	0	0	1	0	0	0	1	0	1	0
peak_1136	0	0	1	0	1	0	0	0	0	0	0	0
peak_1137	0	0	1	0	0	0	0	0	0	0	0	0
peak_1138	0	0	0	0	0	1	0	1	0	0	0	0
peak_1139	0	0	0	0	0	0	0	1	0	0	0	0
peak_1140	1	1	1	0	1	1	1	1	1	1	1	1
peak_1141	1	0	1	0	1	1	1	0	1	0	1	0
peak_1142	1	1	1	1	1	1	1	0	1	1	1	1
peak_1143	0	0	0	0	0	0	0	1	0	0	0	0
peak_1144	1	1	1	1	1	1	1	1	1	1	1	1
peak_1145	0	0	1	0	0	0	0	0	0	0	0	0
peak_1146	1	0	1	0	1	0	0	0	0	0	0	1
peak_1147	0	0	1	0	0	0	0	0	0	0	0	0
peak_1148	0	0	0	0	1	0	0	0	0	0	0	0
peak_1149	0	1	1	0	1	0	0	0	0	0	1	0
peak_1150	0	0	1	0	0	0	0	0	0	0	0	0
peak_1151	0	1	1	0	0	0	0	0	0	1	0	0
peak_1152	1	1	1	1	1	1	1	0	1	1	1	1
peak_1153	0	0	1	0	0	0	0	0	1	0	1	0
peak_1154	1	1	1	0	1	1	1	0	1	1	1	0
peak_1155	0	1	1	0	0	0	0	0	0	0	0	0
peak_1156	0	0	0	0	1	0	0	0	0	0	0	0
peak_1157	0	0	0	0	0	1	0	0	0	0	0	0
peak_1158	0	0	1	0	1	0	0	0	1	1	0	0
peak_1159	0	0	0	0	0	0	1	0	0	0	0	0
peak_1160	1	0	1	0	1	0	1	0	1	0	1	0
peak_1161	0	0	0	0	0	1	0	0	0	0	0	0
peak_1162	1	1	1	1	1	1	1	1	1	1	1	1
peak_1163	0	0	1	0	0	0	0	0	0	1	0	0
peak_1164	0	0	1	0	1	0	0	0	0	0	0	0
peak_1165	0	0	1	0	0	0	0	0	0	0	0	0
peak_1166	1	1	1	0	1	1	1	0	1	1	1	1
peak_1167	0	0	0	0	1	0	0	0	0	0	0	0
peak_1168	1	0	0	0	0	1	0	0	1	0	1	0
peak_1169	0	0	1	0	1	1	1	0	0	0	1	0
peak_1170	1	1	1	0	1	1	1	1	1	1	1	1
peak_1171	0	0	0	1	0	0	0	0	0	0	0	0
peak_1172	1	0	1	0	0	1	1	0	1	1	1	0
peak_1173	1	1	1	1	1	1	1	0	1	1	1	1
peak_1174	0	0	0	0	0	0	0	0	1	0	1	0
peak_1175	0	0	0	0	0	1	0	0	1	0	1	0
peak_1176	1	1	1	1	1	1	1	1	1	1	1	1
peak_1177	1	1	1	1	1	1	1	1	1	1	1	0
peak_1178	0	0	1	0	1	1	0	0	0	1	1	0
peak_1179	1	1	1	1	1	1	1	1	1	1	1	1
peak_1180	0	1	0	0	0	0	0	0	0	0	1	0
peak_1181	0	0	1	0	0	0	1	0	1	1	0	0
peak_1182	1	1	1	1	1	1	1	1	1	1	1	1
peak_1183	0	0	0	0	1	1	0	0	0	0	1	0
peak_1184	1	0	0	0	1	1	0	0	1	0	1	0
peak_1185	1	1	1	1	1	1	1	1	1	1	1	1
peak_1186	0	0	1	0	1	1	0	0	0	0	1	0
peak_1187	0	0	1	0	0	0	0	0	0	0	0	0
peak_1188	1	1	1	1	1	1	1	1	1	1	1	1
peak_1189	0	0	0	0	0	1	0	0	0	0	0	0
peak_1190	0	0	0	0	1	1	0	0	0	0	0	0
peak_1191	1	1	1	0	1	1	1	0	1	1	1	0
peak_1192	0	0	0	0	0	0	0	0	1	0	0	0
peak_1193	1	0	1	0	1	1	1	0	1	0	1	1
peak_1194	1	1	1	1	1	1	1	0	0	1	1	1
peak_1195	1	1	1	0	1	1	1	0	1	1	1	1
peak_1196	1	0	1	0	0	0	1	0	0	0	0	0
peak_1197	1	0	1	0	0	0	1	0	1	0	1	0
peak_1198	0	0	1	0	0	0	0	0	0	0	0	0
peak_1199	0	0	1	0	0	0	0	0	0	0	0	0
peak_1200	0	1	0	0	1	0	0	0	0	1	0	0
peak_1201	0	0	0	0	0	0	0	0	0	1	0	0
peak_1202	0	0	1	0	0	0	0	0	0	0	0	0
peak_1203	0	1	1	0	0	0	1	0	0	1	0	0
peak_1204	1	1	1	0	1	1	1	1	1	1	1	1
peak_1205	0	1	0	0	0	0	0	0	0	1	0	0
peak_1206	1	0	1	0	1	1	1	0	1	1	1	1
peak_1207	0	0	0	0	0	0	0	0	0	1	0	0
peak_1208	1	0	0	0	0	0	0	0	0	0	0	0
peak_1209	1	1	1	0	1	1	1	0	1	1	1	1
peak_1210	0	0	0	1	0	0	0	0	0	0	0	0
peak_1211	1	1	1	0	1	1	1	1	1	1	1	1
peak_1212	1	1	1	1	1	1	0	0	1	0	1	0
peak_1213	1	1	1	0	1	1	1	0	1	1	1	1
peak_1214	0	0	1	0	1	1	1	0	1	0	0	0
peak_1215	1	1	1	1	1	1	1	0	1	1	1	1
peak_1216	1	1	1	1	1	1	1	1	1	1	1	1
peak_1217	0	0	0	0	0	0	0	0	0	0	0	1
peak_1218	0	0	0	0	0	0	0	1	0	0	0	0
peak_1219	0	0	1	0	0	0	0	0	0	0	0	0
peak_1220	0	0	1	0	1	0	1	0	0	0	1	0
peak_1221	0	0	0	0	0	0	0	0	0	1	0	0
peak_1222	1	1	1	1	1	1	1	1	1	1	1	1
peak_1223	1	1	1	1	1	1	1	1	1	1	1	1
peak_1224	0	0	0	0	0	0	0	1	0	0	0	0
peak_1225	1	0	0	0	1	1	0	0	0	0	0	0
peak_1226	1	1	1	0	1	1	1	1	1	1	1	1
peak_1227	1	1	1	0	1	1	1	0	1	1	1	0
peak_1228	0	1	1	0	1	1	0	0	0	1	1	1
peak_1229	1	0	1	0	1	0	1	0	0	0	1	0
peak_1230	0	0	0	0	0	0	0	0	1	0	0	0
peak_1231	0	1	1	0	1	1	1	0	1	1	1	1
peak_1232	0	0	1	1	1	1	1	1	1	0	1	0
peak_1233	1	0	1	0	1	0	1	0	1	0	0	0
peak_1234	1	1	1	0	1	1	1	1	1	1	1	1
peak_1235	0	0	1	0	1	1	0	0	0	0	1	0
peak_1236	0	0	0	0	0	0	0	0	1	0	0	0
peak_1237	1	0	1	0	0	1	0	0	1	0	1	0
peak_1238	0	0	0	0	0	1	0	0	0	0	0	0
peak_1239	1	1	1	0	1	1	1	1	1	1	1	1
peak_1240	1	1	1	1	1	1	1	1	0	1	1	1
peak_1241	1	1	1	0	1	1	1	1	1	1	1	1
peak_1242	0	1	0	0	0	0	0	0	0	0	0	0
peak_1243	0	0	0	0	0	0	1	0	0	0	0	0
peak_1244	0	0	0	0	1	0	0	0	0	0	0	0
peak_1245	1	1	1	0	1	1	1	1	1	1	1	1
peak_1246	0	0	0	0	0	0	0	0	1	0	0	0
peak_1247	1	1	1	1	1	1	1	1	1	1	1	1
peak_1248	1	1	1	1	1	1	1	1	1	1	1	1
peak_1249	0	0	1	0	1	1	1	0	1	0	0	0
peak_1250	0	1	1	0	1	0	0	0	0	0	0	0
peak_1251	1	1	1	1	1	1	1	1	1	1	1	1
peak_1252	1	0	0	0	0	0	0	1	1	0	1	0
peak_1253	1	1	1	0	1	0	1	1	1	0	0	0
peak_1254	0	0	0	0	0	0	0	1	0	0	0	0
peak_1255	0	1	1	0	1	1	1	0	1	1	0	1
peak_1256	0	0	1	0	0	0	0	0	0	0	0	0
peak_1257	0	0	1	0	0	0	1	0	0	0	0	0
peak_1258	0	0	0	0	0	0	0	1	0	0	0	0
peak_1259	0	0	0	0	0	0	0	1	0	0	1	0
peak_1260	1	0	0	0	1	1	1	0	1	0	1	0
peak_1261	0	0	0	0	0	0	1	0	1	0	0	0
peak_1262	1	1	1	0	1	1	1	1	1	1	1	1
peak_1263	1	0	0	0	0	0	0	1	0	0	1	0
peak_1264	0	0	1	0	0	0	0	0	0	0	0	0
peak_1265	1	0	0	0	0	0	0	0	0	0	0	0
peak_1266	1	1	1	1	1	1	1	1	1	1	1	1
peak_1267	1	0	1	0	0	0	0	0	1	0	0	0
peak_1268	0	0	0	0	0	0	1	0	0	0	1	0
peak_1269	1	1	1	1	1	1	1	1	1	1	1	1
peak_1270	0	0	0	1	0	0	0	0	0	0	0	0
peak_1271	0	0	0	0	0	0	0	1	0	0	0	0
peak_1272	1	0	1	0	0	0	1	0	1	1	1	1
peak_1273	0	0	0	0	0	0	0	1	0	0	0	0
peak_1274	1	1	1	1	1	1	1	1	1	1	1	1
peak_1275	0	0	0	0	0	0	0	0	1	0	0	0
peak_1276	1	1	1	1	1	1	1	1	1	1	1	1
peak_1277	0	0	1	0	0	0	0	0	0	0	1	0
peak_1278	0	0	0	0	0	0	0	0	1	0	0	0
peak_1279	0	0	1	0	0	0	0	0	0	0	0	0
peak_1280	1	1	1	1	1	1	1	1	1	1	1	1
peak_1281	1	0	1	0	1	1	1	0	1	1	1	0
peak_1282	1	1	1	0	1	0	1	0	1	1	0	1
peak_1283	0	0	0	0	0	0	0	0	0	0	1	0
peak_1284	1	1	1	1	1	1	1	1	1	1	1	1
peak_1285	0	0	0	0	0	1	1	0	0	0	0	0
peak_1286	1	1	1	0	1	1	1	0	1	1	1	1
peak_1287	0	1	1	0	0	0	0	0	0	1	0	0
peak_1288	1	1	1	1	1	1	1	1	1	1	1	1
peak_1289	1	1	1	1	1	1	1	1	1	1	1	1
peak_1290	0	0	1	0	0	0	0	0	0	0	0	0
peak_1291	1	0	1	0	1	0	1	1	1	0	1	0
peak_1292	1	0	1	0	1	1	1	1	1	1	1	0
peak_1293	1	1	1	0	1	1	1	0	1	1	1	0
peak_1294	1	0	1	0	1	1	1	0	1	1	1	0
peak_1295	1	0	1	0	1	0	1	1	1	0	1	0
peak_1296	0	0	1	0	0	0	0	0	0	0	0	0
peak_1297	0	1	0	0	0	0	0	0	0	0	0	0
peak_1298	0	1	1	0	0	0	0	0	0	1	0	0
peak_1299	0	0	1	0	0	0	0	0	0	0	0	0
peak_1300	0	0	1	0	0	0	0	0	0	1	0	0
peak_1301	0	0	0	0	0	1	0	0	0	0	1	0
peak_1302	1	1	1	1	1	1	1	1	1	1	1	1
peak_1303	1	1	1	0	1	1	1	0	1	1	1	1
peak_1304	0	0	0	0	0	1	0	0	1	0	1	0
peak_1305	0	0	0	0	0	0	1	0	0	0	0	0
peak_1306	0	0	0	0	1	1	0	0	0	0	1	0
peak_1307	0	0	0	0	1	0	0	0	0	0	0	0
peak_1308	0	0	0	0	0	0	0	0	0	0	1	0
peak_1309	0	0	1	0	0	0	0	0	0	0	0	0
peak_1310	0	1	1	0	0	1	1	0	1	1	0	0
peak_1311	0	0	0	0	1	1	0	0	0	0	0	0
peak_1312	0	0	0	0	0	0	0	0	1	0	0	0
peak_1313	0	0	0	0	1	0	0	0	1	0	0	0
peak_1314	1	1	1	0	1	1	1	0	0	0	1	1
peak_1315	0	0	0	0	0	0	0	0	1	0	0	0
peak_1316	0	0	0	0	0	0	0	0	1	0	0	0
peak_1317	0	0	0	0	0	0	0	0	1	0	1	0
peak_1318	0	0	1	0	1	1	1	0	0	1	1	0
peak_1319	0	0	0	0	1	0	0	0	0	0	0	0
peak_1320	1	0	1	0	1	1	1	0	1	1	1	1
peak_1321	0	0	0	0	0	0	1	0	0	1	0	0
peak_1322	0	0	0	0	0	1	0	0	1	0	1	0
peak_1323	0	0	0	0	0	0	1	0	0	0	0	0
peak_1324	1	0	0	0	0	0	0	0	0	0	0	0
peak_1325	1	0	0	0	0	0	0	0	0	0	0	0
peak_1326	1	0	0	0	0	0	0	0	1	0	0	0
peak_1327	1	0	1	1	1	1	1	1	1	0	1	0
peak_1328	0	1	1	0	1	1	1	0	1	1	1	0
peak_1329	0	0	0	0	0	0	0	0	1	0	0	0
peak_1330	0	0	0	0	0	0	0	0	0	1	0	0
peak_1331	1	0	1	0	1	1	0	0	0	1	1	1
peak_1332	0	0	1	0	0	0	1	0	0	0	0	0
peak_1333	0	0	1	0	1	0	1	0	0	1	0	0
peak_1334	0	0	1	0	1	0	1	0	1	0	0	0
peak_1335	0	0	1	1	1	1	1	0	0	0	0	0
peak_1336	1	1	1	0	0	1	1	0	1	1	1	0
peak_1337	0	0	1	0	0	0	0	0	0	0	0	0
peak_1338	1	1	1	1	1	1	1	0	1	0	1	1
peak_1339	1	1	1	1	0	1	1	0	0	1	1	0
peak_1340	0	0	0	0	0	0	0	0	0	1	0	0
peak_1341	0	0	1	0	1	0	1	0	0	1	0	0
peak_1342	1	0	1	1	1	1	1	0	1	0	1	1
peak_1343	0	0	0	0	0	0	0	0	1	0	0	0
peak_1344	0	0	1	0	0	0	1	0	0	1	0	0
peak_1345	0	0	0	0	0	0	0	0	0	1	0	0
peak_1346	0	0	0	0	0	0	0	0	1	0	0	0
peak_1347	0	0	1	0	1	1	1	0	1	0	1	1
peak_1348	0	0	0	0	0	1	0	0	0	0	0	0
peak_1349	1	0	1	0	1	1	1	0	1	0	1	1
peak_1350	0	0	0	0	0	0	0	0	0	0	1	0
peak_1351	0	0	0	0	0	0	0	0	0	1	0	0
peak_1352	1	0	1	0	1	1	1	0	1	0	0	0
peak_1353	0	0	0	0	1	0	0	0	0	0	0	0
peak_1354	0	1	1	0	0	0	0	0	0	1	0	0
peak_1355	0	0	0	0	0	1	0	0	0	0	1	0
peak_1356	0	0	0	0	0	0	0	0	0	0	1	0
peak_1357	0	0	0	0	0	1	0	0	0	0	0	0
peak_1358	0	1	0	0	0	0	0	0	0	1	0	0
peak_1359	1	0	0	0	1	1	0	0	0	0	0	0
peak_1360	0	0	0	0	1	0	0	0	0	1	0	0
peak_1361	1	1	1	0	1	1	1	0	1	1	1	1
peak_1362	0	0	1	0	0	1	1	0	1	0	1	0
peak_1363	0	0	0	0	1	0	0	0	0	0	0	0
peak_1364	0	0	0	0	0	0	0	0	0	0	1	0
peak_1365	0	0	0	0	1	0	0	0	0	0	0	0
peak_1366	0	0	0	0	1	0	0	0	0	0	0	0
peak_1367	0	0	0	0	0	0	0	0	0	0	0	1
peak_1368	0	0	1	0	0	0	0	0	0	0	0	0
peak_1369	0	1	1	0	0	0	0	0	0	1	0	0
peak_1370	0	1	0	0	0	0	0	0	0	0	0	0
peak_1371	0	0	0	0	0	1	0	0	0	0	0	0
peak_1372	0	0	0	0	0	0	0	0	0	1	0	0
peak_1373	1	0	0	0	0	0	0	0	0	0	0	0
peak_1374	0	0	0	0	0	0	0	0	1	0	0	0
peak_1375	0	1	0	0	0	0	0	0	0	1	0	0
peak_1376	0	1	0	0	0	0	0	0	0	0	0	0
peak_1377	0	0	0	0	1	0	0	0	0	0	0	0
peak_1378	1	1	1	0	1	1	1	0	1	1	1	1
peak_1379	1	0	0	1	0	0	0	0	1	0	0	0
peak_1380	0	1	1	0	1	1	0	0	1	1	0	0
peak_1381	1	0	0	0	0	0	0	0	0	0	0	0
peak_1382	0	1	1	0	1	1	1	0	0	1	0	0
peak_1383	0	0	1	0	0	0	0	0	0	0	0	0
peak_1384	1	1	1	0	1	1	1	1	1	1	1	1
peak_1385	1	0	0	0	0	0	0	0	1	0	0	0
peak_1386	1	1	1	0	1	1	1	0	1	1	0	1
peak_1387	0	0	1	0	0	0	1	0	0	0	0	0
peak_1388	0	0	1	0	1	1	1	0	0	0	1	0
peak_1389	0	0	0	0	0	1	0	0	0	0	1	0
peak_1390	0	0	1	0	1	1	1	0	0	1	0	1
peak_1391	0	0	0	0	0	0	0	0	1	0	0	0
peak_1392	0	0	0	0	0	0	0	0	0	1	0	0
peak_1393	0	0	1	0	0	0	0	0	0	0	1	0
peak_1394	0	0	0	0	0	0	0	0	0	0	1	0
peak_1395	0	0	1	0	1	1	1	0	0	0	1	0
peak_1396	0	0	0	0	1	0	0	0	0	0	0	0
peak_1397	0	0	0	0	0	0	0	0	0	1	0	0
peak_1398	0	0	1	0	0	1	0	0	0	0	0	0
peak_1399	1	0	1	1	1	1	1	0	1	1	1	1
peak_1400	0	0	0	0	0	0	0	0	0	1	0	0
peak_1401	1	1	1	0	1	1	1	0	1	1	1	1
peak_1402	0	0	1	0	0	0	0	0	0	0	0	0
peak_1403	0	0	1	0	0	0	0	0	0	0	0	0
peak_1404	0	0	1	0	0	0	0	0	0	0	0	0
peak_1405	0	0	0	0	0	0	1	0	1	1	0	0
peak_1406	0	0	0	0	0	0	0	0	1	0	0	0
peak_1407	0	0	0	0	1	0	0	0	0	0	0	0
peak_1408	1	1	1	0	1	1	1	0	1	1	1	1
peak_1409	0	0	0	0	0	1	0	0	0	0	0	0
peak_1410	0	0	0	0	1	0	0	0	1	0	0	0
peak_1411	0	0	1	0	1	1	1	0	1	0	0	0
peak_1412	0	0	1	0	0	0	0	0	0	0	0	0
peak_1413	0	0	1	0	0	1	0	0	0	0	0	0
peak_1414	1	0	1	0	1	1	1	0	1	0	1	0
peak_1415	1	0	1	0	1	1	1	0	1	0	1	0
peak_1416	0	0	1	0	1	0	0	0	0	0	1	0
peak_1417	1	0	0	0	0	1	0	0	0	0	1	0
peak_1418	0	0	1	0	0	0	0	0	0	0	0	0
peak_1419	0	0	1	1	1	0	0	0	1	0	0	0
peak_1420	0	0	0	0	1	1	0	0	0	0	0	0
peak_1421	1	0	1	0	1	1	1	0	1	1	1	0
peak_1422	0	1	1	0	1	1	1	0	1	1	0	1
peak_1423	1	0	1	0	1	1	1	0	1	1	1	1
peak_1424	0	0	1	0	1	0	1	0	0	1	0	0
peak_1425	0	1	0	0	0	0	0	0	0	0	0	0
peak_1426	0	0	0	0	0	1	0	0	0	0	1	1
peak_1427	0	0	0	0	1	0	0	0	0	0	0	0
peak_1428	0	0	0	0	0	1	0	0	0	0	0	0
peak_1429	0	0	0	0	0	0	0	0	0	0	1	0
peak_1430	0	0	0	0	1	0	0	0	0	0	0	0
peak_1431	1	1	1	1	1	1	1	0	1	1	1	1
peak_1432	0	0	1	0	1	0	1	0	1	0	1	1
peak_1433	0	0	1	0	1	0	0	0	0	1	0	0
peak_1434	0	1	1	0	1	1	0	0	0	1	0	1
peak_1435	0	0	1	1	0	0	0	0	0	0	0	0
peak_1436	0	0	0	0	0	0	0	0	1	0	0	0
peak_1437	1	0	1	1	1	0	1	0	1	0	1	0
peak_1438	0	0	0	0	1	0	0	0	0	0	0	0
peak_1439	1	1	0	0	0	0	0	0	1	0	0	0
peak_1440	1	0	1	0	1	0	1	0	0	0	0	0
peak_1441	0	0	0	0	0	0	0	0	1	0	0	0
peak_1442	0	0	0	1	0	0	0	0	0	0	0	0
peak_1443	1	0	1	1	1	1	1	0	1	1	1	1
peak_1444	0	0	1	0	0	0	0	0	0	0	0	0
peak_1445	0	0	0	0	1	0	0	0	0	0	0	0
peak_1446	1	0	0	1	0	0	0	0	0	0	0	0
peak_1447	0	0	0	0	0	1	0	0	0	0	0	0
peak_1448	1	1	1	1	1	1	1	1	1	1	1	1
peak_1449	0	0	1	0	1	0	0	0	0	1	0	0
peak_1450	1	1	1	0	1	1	1	0	1	1	1	1
peak_1451	0	0	0	0	0	0	0	0	0	1	0	0
peak_1452	0	0	0	0	0	0	0	0	1	0	0	0
peak_1453	0	0	0	0	1	0	0	0	0	0	0	0
peak_1454	0	0	1	0	0	0	1	0	0	0	0	0
peak_1455	1	1	1	0	1	1	1	0	1	1	0	0
peak_1456	1	0	1	0	1	0	0	0	1	0	1	0
peak_1457	1	0	1	1	1	1	1	0	1	1	1	1
peak_1458	0	0	0	1	0	0	0	0	0	0	0	0
peak_1459	0	1	0	0	1	0	0	0	1	1	0	0
peak_1460	0	0	0	0	1	0	0	0	0	0	0	0
peak_1461	1	1	1	1	1	1	1	0	1	1	1	0
peak_1462	0	1	1	0	0	0	0	0	0	1	0	0
peak_1463	0	0	1	0	0	0	1	0	0	0	0	0
peak_1464	0	0	0	0	0	1	0	0	0	0	0	0
peak_1465	0	0	0	1	0	0	0	0	0	0	0	0
peak_1466	0	0	0	0	0	0	0	0	0	0	1	0
peak_1467	1	0	1	0	0	0	1	0	1	0	0	0
peak_1468	0	0	1	0	0	0	0	0	0	0	0	0
peak_1469	0	0	1	0	0	0	1	0	0	1	0	0
peak_1470	1	0	1	1	1	1	1	0	1	0	1	0
peak_1471	0	0	1	0	1	1	1	0	1	1	1	0
peak_1472	0	1	1	0	1	1	0	0	0	1	1	0
peak_1473	0	0	0	0	0	0	1	0	0	0	0	0
peak_1474	1	0	1	0	1	1	1	0	1	1	1	1
peak_1475	0	0	1	0	1	0	1	0	1	0	0	0
peak_1476	0	0	1	1	1	1	1	1	0	1	1	0
peak_1477	0	0	1	0	0	0	1	0	0	0	0	0
peak_1478	1	1	1	1	1	1	1	1	1	1	1	1
peak_1479	0	1	1	0	0	1	0	0	0	1	0	0
peak_1480	0	0	0	0	0	0	0	0	0	0	1	0
peak_1481	0	0	0	0	0	0	0	0	0	0	1	0
peak_1482	1	0	1	0	0	1	1	0	0	0	0	0
peak_1483	0	1	1	0	1	1	0	0	1	1	0	0
peak_1484	0	0	1	0	0	0	1	0	0	0	0	0
peak_1485	1	1	1	0	1	1	1	0	1	1	1	0
peak_1486	0	1	0	0	0	0	0	0	0	0	0	0
peak_1487	0	0	1	0	0	1	0	0	0	0	0	0
peak_1488	0	0	0	0	1	0	0	0	0	0	0	0
peak_1489	0	0	0	0	1	0	0	0	0	0	0	0
peak_1490	0	1	0	0	0	0	0	0	0	0	0	0
peak_1491	0	0	1	0	0	0	0	0	0	0	0	0
peak_1492	0	0	0	0	0	1	0	0	0	0	0	0
peak_1493	0	0	1	0	0	0	1	0	0	0	0	1
peak_1494	0	0	0	0	0	0	1	0	1	0	1	0
peak_1495	0	1	0	0	1	0	0	0	0	1	0	0
peak_1496	0	0	1	0	0	1	0	0	0	0	0	0
peak_1497	0	0	0	1	0	0	0	0	0	0	0	0
peak_1498	0	1	1	0	1	1	1	1	1	1	0	1
peak_1499	0	0	0	0	0	0	0	0	1	0	0	0
peak_1500	0	0	1	0	1	1	1	0	1	0	1	0
peak_1501	0	0	0	0	0	0	1	0	0	0	1	0
peak_1502	0	0	0	0	0	1	0	0	0	0	0	0
peak_1503	0	1	0	0	0	0	0	0	0	1	0	0
peak_1504	0	0	0	0	0	0	0	0	0	1	0	0
peak_1505	0	0	1	0	0	0	0	0	0	0	0	0
peak_1506	0	1	0	0	0	0	0	0	0	0	0	0
peak_1507	0	0	0	0	0	0	0	0	1	0	0	0
peak_1508	0	1	1	0	0	0	1	0	0	1	0	1
peak_1509	0	1	0	0	0	0	0	0	0	0	0	0
peak_1510	1	0	1	0	0	0	1	0	1	0	1	0
peak_1511	0	0	1	0	0	0	1	0	1	0	1	0
peak_1512	0	1	0	0	0	1	0	0	0	0	0	0
peak_1513	0	0	1	0	1	1	1	0	0	1	1	0
peak_1514	0	0	1	0	1	0	0	0	0	0	0	0
peak_1515	0	0	0	0	1	0	0	0	0	0	0	0
peak_1516	0	0	0	0	0	0	0	0	1	0	1	0
peak_1517	0	0	0	0	1	1	0	0	1	0	1	0
peak_1518	1	1	1	0	1	0	1	0	1	1	1	0
peak_1519	0	0	0	0	0	0	0	0	0	0	1	0
peak_1520	0	0	0	0	0	1	0	0	0	0	0	0
peak_1521	0	1	1	0	0	0	1	0	0	1	0	0
peak_1522	0	0	1	0	1	0	1	0	1	0	1	0
peak_1523	0	0	1	0	1	1	1	0	1	1	1	1
peak_1524	0	1	1	0	1	1	0	0	0	1	1	0
peak_1525	1	1	1	1	1	1	1	1	1	1	1	1
peak_1526	0	0	0	0	0	0	0	1	0	0	0	0
peak_1527	1	0	1	0	1	1	1	0	1	0	1	0
peak_1528	0	0	0	0	1	1	1	0	0	0	1	1
peak_1529	1	1	1	0	1	1	1	1	1	1	1	1
peak_1530	0	0	1	0	0	0	0	0	0	0	0	0
peak_1531	1	1	1	1	1	1	1	1	1	1	1	1
peak_1532	0	0	0	0	1	0	0	0	0	0	0	0
peak_1533	1	1	1	1	1	1	1	1	1	1	1	1
peak_1534	1	0	1	0	1	1	1	0	1	1	1	1
peak_1535	1	0	0	0	1	0	0	0	0	0	0	0
peak_1536	0	1	0	0	1	1	0	0	0	0	1	0
peak_1537	0	0	0	0	0	1	0	0	0	0	1	0
peak_1538	0	0	1	0	1	0	0	0	0	0	0	0
peak_1539	1	0	0	0	1	1	1	0	1	0	1	0
peak_1540	1	1	1	1	1	1	1	1	1	1	1	1
peak_1541	1	0	1	0	1	0	1	0	0	0	0	0
peak_1542	0	0	0	0	0	0	0	0	0	1	0	0
peak_1543	0	1	1	0	1	1	1	1	1	1	1	0
peak_1544	0	1	1	0	1	1	1	0	1	1	1	0
peak_1545	0	1	0	0	0	0	0	0	0	1	0	0
peak_1546	0	0	0	0	0	0	0	0	0	1	0	0
peak_1547	0	0	0	1	0	0	0	0	0	0	0	0
peak_1548	1	1	1	0	1	1	1	0	1	1	1	1
peak_1549	0	1	0	0	0	0	0	0	0	1	0	0
peak_1550	0	1	0	0	0	0	0	0	0	0	0	0
peak_1551	0	0	0	0	0	0	0	0	0	1	0	0
peak_1552	1	1	1	1	1	1	1	1	1	1	1	1
peak_1553	0	0	1	0	0	0	1	0	0	0	1	0
peak_1554	0	0	0	1	0	0	1	0	0	0	0	0
peak_1555	0	0	0	0	0	0	0	0	1	0	0	0
peak_1556	0	0	0	0	0	0	0	0	0	0	1	0
peak_1557	1	1	1	1	1	1	1	1	1	1	1	1
peak_1558	0	0	0	1	0	0	0	0	0	0	0	0
peak_1559	1	1	1	1	1	1	1	1	1	1	1	1
peak_1560	0	1	1	0	1	0	1	0	1	1	1	1
peak_1561	0	0	1	0	0	0	0	0	0	1	0	0
peak_1562	1	1	1	0	1	1	0	0	1	1	0	0
peak_1563	0	0	1	0	0	0	0	0	0	1	0	0
peak_1564	0	0	0	0	0	0	0	1	0	0	0	0
peak_1565	0	1	0	0	0	0	0	0	0	0	0	0
peak_1566	0	0	0	0	0	0	0	1	0	0	0	0
peak_1567	0	0	0	0	0	0	1	0	1	0	0	0
peak_1568	1	1	1	0	1	1	1	1	1	1	1	1
peak_1569	0	0	1	0	0	0	1	0	0	0	0	0
peak_1570	0	0	0	0	0	0	0	1	0	0	0	0
peak_1571	1	1	1	1	1	1	1	1	1	1	1	1
peak_1572	0	0	0	0	0	0	0	0	0	0	1	0
peak_1573	0	0	0	0	0	1	0	0	1	0	0	0
peak_1574	0	1	0	0	0	0	0	0	0	0	0	0
peak_1575	0	1	0	0	0	0	0	0	0	1	0	0
peak_1576	0	0	1	0	0	0	0	0	0	1	0	0
peak_1577	0	0	0	1	0	0	0	0	0	0	0	0
peak_1578	1	1	1	1	1	1	1	1	1	1	1	1
peak_1579	0	0	1	0	0	0	1	0	0	1	0	0
peak_1580	1	1	1	1	1	1	1	1	1	1	1	1
peak_1581	1	1	1	1	1	1	1	1	1	1	1	1
peak_1582	0	0	1	0	0	0	0	0	0	0	0	0
peak_1583	0	1	1	0	1	1	1	0	1	1	0	1
peak_1584	0	0	1	0	0	0	0	0	0	0	0	0
peak_1585	0	0	1	0	0	0	0	0	0	0	0	0
peak_1586	1	1	1	1	1	1	1	0	1	1	1	0
peak_1587	0	0	1	0	0	0	0	0	0	0	0	0
peak_1588	1	1	1	1	1	1	1	1	1	1	1	1
peak_1589	1	0	1	0	1	1	1	0	0	1	0	0
peak_1590	1	0	1	0	1	0	0	0	0	0	0	0
peak_1591	1	1	1	1	1	1	1	0	1	1	1	0
peak_1592	0	0	1	0	0	0	1	0	1	0	1	0
peak_1593	0	0	1	0	0	0	0	0	0	0	0	0
peak_1594	0	0	0	0	1	0	0	0	1	0	0	0
peak_1595	1	0	0	0	0	0	0	0	0	0	0	0
peak_1596	1	0	0	0	0	0	0	0	1	0	0	0
peak_1597	1	1	1	1	1	1	1	1	1	1	1	1
peak_1598	0	0	1	0	0	0	0	0	0	0	0	0
peak_1599	0	1	0	0	0	0	0	0	0	0	0	0
peak_1600	0	0	0	0	0	1	0	0	0	0	0	0
peak_1601	0	0	0	1	0	0	0	0	0	0	0	0
peak_1602	0	0	0	0	1	1	0	0	0	0	0	1
peak_1603	0	0	0	0	0	1	0	0	0	0	0	0
peak_1604	0	0	0	1	0	0	0	0	0	0	1	0
peak_1605	0	0	0	0	0	0	0	1	0	0	0	0
peak_1606	1	0	1	0	1	1	1	0	0	1	1	0
peak_1607	0	0	0	1	0	0	0	0	0	0	0	0
peak_1608	0	0	0	1	0	0	0	0	0	0	0	0
peak_1609	0	0	1	0	0	0	0	0	0	0	0	0
peak_1610	1	0	0	0	0	0	0	1	0	0	1	0
peak_1611	0	0	0	0	0	0	0	1	0	0	0	0
peak_1612	0	0	1	0	0	0	0	0	0	1	0	0
peak_1613	0	0	0	0	0	1	0	0	0	1	0	0
peak_1614	0	0	0	0	0	1	0	0	0	0	0	0
peak_1615	1	0	0	0	0	0	0	0	0	0	0	0
peak_1616	0	1	1	0	1	0	1	0	0	1	0	0
peak_1617	1	1	1	1	1	1	1	1	1	1	1	1
peak_1618	0	1	1	0	0	0	0	0	0	0	0	0
peak_1619	0	0	0	0	0	0	0	1	0	0	0	0
peak_1620	0	0	0	1	0	0	0	0	0	0	0	0
peak_1621	0	0	1	0	1	0	0	0	0	1	0	0
peak_1622	0	0	0	0	0	0	0	1	0	0	0	0
peak_1623	1	0	0	0	0	0	0	0	0	0	0	0
peak_1624	1	1	1	1	1	1	1	1	1	1	1	0
peak_1625	0	0	0	0	0	0	0	1	0	0	0	0
peak_1626	0	0	0	0	0	0	1	0	0	0	0	0
peak_1627	0	0	0	0	0	0	0	1	0	0	0	0
peak_1628	0	0	0	1	0	0	0	0	0	0	0	0
peak_1629	0	0	0	0	0	0	0	1	0	0	0	0
peak_1630	0	0	0	0	0	0	0	0	0	1	0	0
peak_1631	0	0	1	0	0	0	0	0	0	0	0	0
peak_1632	0	0	0	1	0	0	0	0	0	0	0	0
peak_1633	1	0	0	0	0	0	1	0	1	0	0	0
peak_1634	0	0	1	0	1	1	0	0	0	0	0	0
peak_1635	0	0	1	0	0	0	0	0	0	0	0	0
peak_1636	0	0	0	0	0	0	0	1	0	0	0	0
peak_1637	0	0	0	0	0	0	0	1	0	0	0	0
peak_1638	0	0	1	0	0	0	1	0	0	0	0	0
peak_1639	1	0	1	0	1	1	1	0	1	1	1	0
peak_1640	0	0	0	0	0	0	0	1	0	0	0	0
peak_1641	0	0	0	0	0	0	0	1	0	0	0	0
peak_1642	0	1	1	0	1	1	1	1	1	1	1	0
peak_1643	1	1	1	1	1	1	1	0	1	1	1	1
peak_1644	1	1	1	1	1	1	1	1	1	1	1	1
peak_1645	0	0	0	1	0	0	0	0	0	0	0	0
peak_1646	0	0	0	0	0	0	0	0	0	1	0	0
peak_1647	0	0	0	0	0	0	0	0	1	0	0	0
peak_1648	0	0	1	0	1	0	1	0	1	1	1	0
peak_1649	0	0	0	0	0	0	1	0	1	0	0	0
peak_1650	0	0	1	0	0	0	0	0	0	0	0	0
peak_1651	1	1	1	0	1	1	1	1	1	1	1	0
peak_1652	0	0	1	0	1	1	1	0	1	1	1	0
peak_1653	0	0	0	0	0	0	0	0	0	0	1	0
peak_1654	0	0	0	0	0	0	1	0	0	0	0	0
peak_1655	0	0	0	1	0	0	0	0	1	0	0	0
peak_1656	0	0	0	0	0	0	0	0	0	0	1	0
peak_1657	1	1	1	0	1	1	1	0	1	1	1	1
peak_1658	1	0	1	0	1	0	0	0	1	0	1	0
peak_1659	0	0	0	0	0	0	0	0	0	0	1	0
peak_1660	0	0	1	0	1	1	1	0	1	1	1	0
peak_1661	1	1	1	0	1	1	1	0	1	1	1	1
peak_1662	1	0	0	0	0	1	0	0	0	0	1	0
peak_1663	1	0	0	0	0	0	0	0	0	0	0	0
peak_1664	0	0	0	0	0	0	0	1	0	0	0	0
peak_1665	0	0	0	0	0	0	0	1	0	0	0	0
peak_1666	1	0	1	0	1	1	1	0	1	0	1	0
peak_1667	0	0	0	0	0	0	0	1	0	0	0	0
peak_1668	0	0	1	0	0	0	0	0	0	0	0	0
peak_1669	1	1	1	1	1	1	1	1	1	1	1	0
peak_1670	0	0	0	0	0	0	0	0	1	0	0	0
peak_1671	0	1	1	1	0	1	1	0	0	0	0	0
peak_1672	0	1	0	0	1	0	0	0	0	0	0	0
peak_1673	0	0	0	0	0	0	0	0	1	0	0	0
peak_1674	0	0	1	0	0	0	1	0	0	0	0	0
peak_1675	1	1	1	1	1	1	1	0	1	1	1	1
peak_1676	0	1	1	1	0	0	0	0	0	1	0	0
peak_1677	1	0	0	0	0	0	0	1	0	0	0	0
peak_1678	0	0	0	0	0	0	0	0	0	0	1	0
peak_1679	0	0	1	0	1	0	1	0	1	0	0	0
peak_1680	0	0	0	0	1	1	0	0	0	1	1	1
peak_1681	1	0	0	0	0	0	0	0	1	0	0	0
peak_1682	1	1	1	1	1	1	1	1	1	1	1	1
peak_1683	0	0	0	0	0	0	1	0	1	0	0	0
peak_1684	0	0	0	1	0	0	0	0	0	0	0	0
peak_1685	0	0	0	0	0	0	0	0	0	1	0	0
peak_1686	1	0	1	1	1	0	1	0	1	0	1	0
peak_1687	0	0	0	0	0	0	0	0	1	0	0	0
peak_1688	0	0	0	0	0	0	0	1	0	0	0	0
peak_1689	1	0	1	0	1	1	1	0	1	0	1	0
peak_1690	1	1	1	0	1	1	1	0	1	1	1	1
peak_1691	0	0	1	0	0	0	1	0	0	0	1	0
peak_1692	1	1	1	1	1	1	1	1	1	1	1	1
peak_1693	0	1	0	0	0	0	0	0	0	1	0	0
peak_1694	0	0	0	0	0	0	0	0	1	0	0	0
peak_1695	0	0	1	0	0	0	0	0	0	1	0	0
peak_1696	0	0	1	0	1	1	1	0	0	0	1	0
peak_1697	0	0	0	0	0	0	0	1	0	0	0	0
peak_1698	0	0	0	0	0	0	0	0	1	0	1	0
peak_1699	0	0	1	0	0	0	0	0	0	0	0	0
peak_1700	0	0	0	0	1	1	0	0	0	0	0	0
peak_1701	1	0	1	0	0	0	1	0	0	1	1	0
peak_1702	0	0	1	0	0	0	0	0	0	0	0	0
peak_1703	0	0	0	0	0	0	0	0	0	1	0	0
peak_1704	0	0	1	0	1	0	0	0	0	0	0	0
peak_1705	1	1	1	0	1	1	0	0	1	1	1	1
peak_1706	0	0	1	0	0	1	1	0	0	0	0	0
peak_1707	1	1	1	1	1	1	1	0	1	1	1	1
peak_1708	0	0	0	0	0	0	0	0	1	0	0	0
peak_1709	1	1	1	1	1	1	1	1	1	1	1	1
peak_1710	0	0	0	0	0	0	0	0	0	0	0	1
peak_1711	0	0	0	0	0	1	0	0	0	0	1	0
peak_1712	1	0	0	1	0	0	0	0	1	0	0	0
peak_1713	0	0	1	0	0	0	0	0	0	0	1	0
peak_1714	0	0	0	0	1	0	0	0	0	0	1	0
peak_1715	0	0	0	0	0	0	0	0	0	1	0	0
peak_1716	0	0	0	0	0	0	1	0	0	0	1	0
peak_1717	1	1	1	0	1	1	1	0	1	1	1	1
peak_1718	0	0	0	0	0	0	0	1	0	0	0	0
peak_1719	0	0	0	0	1	0	0	0	0	0	0	0
peak_1720	0	0	1	0	0	0	0	0	0	0	0	0
peak_1721	0	0	1	0	1	0	1	0	0	0	0	0
peak_1722	0	0	0	0	1	1	0	0	0	0	0	0
peak_1723	1	0	0	0	1	0	0	0	1	0	1	0
peak_1724	0	0	0	0	0	0	0	0	0	1	0	0
peak_1725	1	0	1	0	1	1	1	0	1	1	1	0
peak_1726	0	1	1	0	0	0	0	0	0	0	0	0
peak_1727	0	0	0	0	0	1	0	0	0	0	0	0
peak_1728	0	0	1	0	0	0	0	0	0	1	0	0
peak_1729	0	0	0	0	0	0	0	0	0	1	0	0
peak_1730	0	0	0	0	0	1	0	0	0	0	0	0
peak_1731	0	0	0	0	1	0	0	0	0	0	0	0
peak_1732	1	0	0	0	0	0	0	0	0	0	0	0
peak_1733	0	1	0	0	0	1	0	1	0	1	0	0
peak_1734	0	1	1	0	0	0	0	0	0	1	0	0
peak_1735	0	0	0	0	0	0	1	0	0	0	0	0
peak_1736	0	0	0	0	1	0	0	0	0	0	1	0
peak_1737	1	1	1	1	1	1	1	0	1	1	1	1
peak_1738	0	0	0	0	0	1	0	0	0	0	0	0
peak_1739	0	0	1	0	1	1	1	0	0	0	1	0
peak_1740	0	0	0	0	1	0	0	0	0	0	1	0
peak_1741	0	0	0	0	0	0	1	0	0	1	0	0
peak_1742	0	0	0	0	0	0	0	0	0	1	0	0
peak_1743	0	0	0	0	1	0	0	0	0	0	0	0
peak_1744	0	0	1	0	1	1	1	0	0	1	1	1
peak_1745	0	0	0	0	0	1	0	0	0	0	0	0
peak_1746	0	0	0	0	1	0	0	0	0	0	1	0
peak_1747	0	0	0	0	0	1	0	0	0	0	0	0
peak_1748	1	0	0	0	1	0	0	0	0	0	1	0
peak_1749	0	0	0	0	1	0	0	0	0	0	0	0
peak_1750	1	1	1	0	1	1	1	1	1	1	1	1
peak_1751	0	0	0	0	0	0	0	0	0	0	1	0
peak_1752	0	0	0	0	0	1	0	0	0	0	0	0
peak_1753	0	0	0	0	1	1	0	0	0	0	1	0
peak_1754	0	1	1	0	1	0	0	0	0	1	0	0
peak_1755	0	0	0	0	0	0	0	0	0	0	1	0
peak_1756	1	0	1	0	1	1	1	0	1	1	1	1
peak_1757	0	0	1	0	0	0	1	0	0	0	0	0
peak_1758	1	0	0	0	0	0	0	0	0	0	0	0
peak_1759	0	0	0	1	0	0	0	0	0	0	0	0
peak_1760	0	0	0	0	1	0	0	0	0	0	0	0
peak_1761	0	1	0	0	1	1	0	0	1	0	0	0
peak_1762	1	0	0	0	0	0	0	0	0	0	0	0
peak_1763	1	1	1	1	1	1	1	0	1	1	1	1
peak_1764	0	0	0	0	1	0	0	0	0	0	1	0
peak_1765	0	0	1	0	0	0	0	0	0	0	0	0
peak_1766	0	0	0	1	0	1	0	0	0	0	0	0
peak_1767	0	0	1	1	1	1	1	0	0	0	1	0
peak_1768	0	0	1	0	0	0	0	0	0	0	0	0
peak_1769	0	0	1	0	0	0	0	0	0	0	0	0
peak_1770	1	0	0	0	0	0	0	0	0	0	0	0
peak_1771	0	1	0	0	0	0	0	0	0	0	0	0
peak_1772	0	1	1	0	1	1	1	0	0	1	1	0
peak_1773	0	0	0	0	0	0	0	0	0	0	1	1
peak_1774	1	0	0	1	1	1	0	0	0	1	0	0
peak_1775	1	0	0	0	1	1	0	0	0	0	1	0
peak_1776	1	1	1	0	1	1	1	0	1	1	1	0
peak_1777	1	1	1	1	1	1	1	1	1	1	1	1
peak_1778	0	0	0	0	0	0	0	0	0	1	0	0
peak_1779	1	0	1	0	1	1	1	0	1	0	1	1
peak_1780	1	1	1	1	1	1	1	1	1	1	1	1
peak_1781	0	0	1	0	0	0	0	0	0	0	0	0
peak_1782	0	0	0	0	1	0	0	0	0	0	1	0
peak_1783	1	1	1	0	1	1	1	0	0	1	1	1
peak_1784	0	0	0	0	0	0	0	0	0	1	0	0
peak_1785	1	1	1	0	1	1	1	1	1	1	1	1
peak_1786	1	0	1	0	1	0	1	0	1	1	1	1
peak_1787	0	0	0	0	0	0	0	0	0	1	0	0
peak_1788	0	0	0	0	0	0	0	1	0	0	0	0
peak_1789	1	0	0	0	0	0	0	0	0	0	0	0
peak_1790	0	0	1	0	0	0	1	0	0	0	0	0
peak_1791	0	0	1	0	1	1	1	0	0	1	1	1
peak_1792	1	0	0	0	0	0	0	0	0	0	0	0
peak_1793	1	1	1	0	1	1	1	1	1	1	1	1
peak_1794	0	0	0	0	1	0	0	0	0	1	0	0
peak_1795	0	0	1	0	0	0	0	0	0	0	0	0
peak_1796	0	0	0	0	1	1	0	0	0	0	0	0
peak_1797	0	0	1	0	0	1	1	0	1	0	1	0
peak_1798	0	0	0	0	0	0	0	0	0	1	0	0
peak_1799	0	0	0	1	0	0	0	0	0	0	0	0
peak_1800	0	0	0	0	0	0	0	0	0	1	0	0
peak_1801	0	0	0	0	1	1	0	0	0	0	0	0
peak_1802	1	1	1	0	1	1	1	0	1	1	1	1
peak_1803	1	1	1	1	1	1	1	1	1	1	1	1
peak_1804	0	0	1	0	1	1	1	1	0	0	0	1
peak_1805	0	0	0	0	0	0	0	0	0	0	1	0
peak_1806	1	1	1	0	1	1	1	0	1	1	1	0
peak_1807	0	0	0	0	1	1	0	0	0	1	1	0
peak_1808	0	1	1	0	1	1	0	0	0	1	0	0
peak_1809	0	0	1	0	0	0	1	0	0	0	0	0
peak_1810	1	1	1	1	1	1	1	1	1	1	1	1
peak_1811	0	0	0	0	0	0	1	0	0	0	0	0
peak_1812	0	0	0	0	0	1	0	0	0	0	0	0
peak_1813	0	0	0	1	0	0	0	1	0	0	0	0
peak_1814	1	1	1	0	1	1	1	1	1	1	1	0
peak_1815	1	0	1	0	0	0	0	0	1	0	1	0
peak_1816	1	0	1	0	0	0	1	1	1	0	0	0
peak_1817	1	1	1	1	1	1	1	1	1	1	1	1
peak_1818	0	0	0	0	0	0	0	0	0	0	1	0
peak_1819	1	0	0	0	0	0	0	0	0	0	0	0
peak_1820	1	1	1	1	1	1	1	1	1	1	1	1
peak_1821	0	0	0	0	0	0	0	0	0	1	0	0
peak_1822	0	0	0	0	0	0	0	0	1	0	0	0
peak_1823	1	0	0	0	0	0	1	0	1	0	1	0
peak_1824	0	1	0	0	0	0	0	0	0	0	0	0
peak_1825	0	0	0	1	0	0	0	0	0	0	0	0
peak_1826	0	0	1	0	0	0	1	0	1	0	1	0
peak_1827	1	0	1	0	1	1	1	0	1	1	1	0
peak_1828	1	1	1	1	1	1	1	1	1	1	1	1
peak_1829	0	0	1	0	1	1	1	0	1	1	0	0
peak_1830	1	1	1	0	1	1	1	1	1	1	0	1
peak_1831	0	0	1	0	0	0	0	0	0	1	0	0
peak_1832	0	0	0	0	1	0	0	0	0	0	0	0
peak_1833	0	0	0	0	1	1	0	0	0	0	1	0
peak_1834	1	0	0	0	0	0	0	0	1	0	1	0
peak_1835	1	0	1	0	1	1	1	0	1	0	1	0
peak_1836	0	0	1	0	1	1	1	0	1	0	0	0
peak_1837	1	0	0	0	0	0	0	1	0	0	0	0
peak_1838	1	0	0	0	0	0	1	0	1	0	1	0
peak_1839	1	0	1	0	1	1	1	0	1	0	1	0
peak_1840	1	1	1	0	1	1	1	0	1	1	1	1
peak_1841	1	1	1	0	1	1	1	1	1	1	1	1
peak_1842	0	0	1	0	0	0	0	0	0	0	0	0
peak_1843	0	0	0	1	0	0	0	0	0	0	0	0
peak_1844	0	0	0	0	0	0	0	1	0	0	0	0
peak_1845	1	1	1	0	1	1	1	1	1	1	1	0
peak_1846	1	0	0	1	1	0	1	0	1	0	1	0
peak_1847	0	0	0	1	0	0	0	0	0	0	0	0
peak_1848	0	0	1	1	0	0	0	0	0	1	0	0
peak_1849	0	0	1	0	0	0	0	0	0	0	0	0
peak_1850	1	0	0	0	0	0	0	0	0	0	0	0
peak_1851	0	0	1	0	0	0	0	0	0	1	0	0
peak_1852	0	1	1	0	0	0	0	0	0	1	0	0
peak_1853	0	0	0	0	0	0	1	0	0	0	0	0
peak_1854	0	1	0	0	0	0	0	0	0	0	0	0
peak_1855	1	1	1	0	1	1	1	0	1	1	0	1
peak_1856	0	1	1	0	0	1	1	0	1	1	0	0
peak_1857	0	1	1	0	0	0	0	0	0	0	0	0
peak_1858	1	0	0	0	0	0	0	0	1	0	0	0
peak_1859	0	0	1	0	0	0	1	0	1	0	0	0
peak_1860	0	0	0	1	0	0	0	0	0	0	0	0
peak_1861	0	0	0	0	0	0	0	1	0	0	0	0
peak_1862	1	1	1	0	1	1	1	1	1	1	1	0
peak_1863	0	0	0	0	0	0	0	0	1	0	0	0
peak_1864	1	1	1	0	0	0	1	0	1	1	1	0
peak_1865	0	0	0	0	1	1	0	0	0	0	1	0
peak_1866	0	1	0	0	0	0	0	1	0	1	0	0
peak_1867	0	0	0	0	1	0	0	0	0	0	0	0
peak_1868	0	0	0	0	0	0	0	0	0	0	1	0
peak_1869	0	0	1	0	0	0	0	0	0	0	0	0
peak_1870	0	0	0	0	0	0	0	0	1	0	0	0
peak_1871	0	0	0	0	0	0	0	1	0	0	0	0
peak_1872	0	0	1	0	0	0	1	0	1	0	0	0
peak_1873	0	0	0	0	0	0	0	0	1	0	0	0
peak_1874	0	0	0	0	0	1	0	0	0	0	0	0
peak_1875	0	0	0	0	0	0	0	1	0	0	0	0
peak_1876	0	0	0	0	0	0	0	1	0	0	0	0
peak_1877	0	0	0	0	0	0	0	0	1	0	0	0
peak_1878	1	1	1	0	0	1	1	1	1	1	1	0
peak_1879	0	0	0	0	0	0	0	0	0	0	0	1
peak_1880	0	1	1	1	1	1	1	0	1	1	0	0
peak_1881	1	0	0	0	0	0	0	0	0	0	0	0
peak_1882	1	1	1	1	1	1	1	1	1	1	1	1
peak_1883	0	0	0	0	1	0	0	0	0	0	1	0
peak_1884	0	0	0	0	0	0	0	0	0	1	0	0
peak_1885	0	0	1	0	0	0	1	0	1	0	0	0
peak_1886	0	0	1	0	1	0	1	0	1	1	1	0
peak_1887	0	0	0	0	0	0	0	0	0	1	0	0
peak_1888	1	1	1	1	1	1	1	1	1	1	1	1
peak_1889	1	0	1	0	1	1	1	1	1	0	1	0
peak_1890	0	1	0	0	0	0	0	0	0	0	0	0
peak_1891	0	0	0	0	0	0	0	0	0	0	1	0
peak_1892	1	1	1	0	1	1	1	0	1	1	1	1
peak_1893	0	0	0	0	0	0	0	1	0	0	0	0
peak_1894	0	0	0	0	0	0	0	0	1	0	0	0
peak_1895	0	0	0	0	0	0	0	1	0	0	0	0
peak_1896	1	0	0	1	0	0	1	1	1	0	1	0
peak_1897	0	0	0	0	1	0	0	0	0	0	0	0
peak_1898	0	1	0	1	0	0	0	0	0	0	0	0
peak_1899	0	0	0	0	0	0	0	1	0	0	0	0
peak_1900	1	0	1	0	0	0	1	0	1	0	1	0
peak_1901	0	0	0	0	0	0	0	1	0	0	0	0
peak_1902	1	0	1	1	1	1	1	1	1	1	1	0
peak_1903	1	1	1	0	1	1	0	0	0	1	1	0
peak_1904	0	0	0	0	1	1	0	0	1	1	0	0
peak_1905	0	0	0	1	0	0	0	0	0	0	0	0
peak_1906	1	1	1	0	1	1	1	1	1	1	1	0
peak_1907	1	1	1	1	1	1	1	0	1	1	1	1
peak_1908	1	1	1	0	1	1	1	1	1	1	1	1
peak_1909	0	0	0	0	0	0	0	0	0	1	0	0
peak_1910	0	1	0	0	0	0	0	0	0	0	0	0
peak_1911	0	0	0	0	0	0	0	0	1	0	0	0
peak_1912	1	1	1	1	1	1	1	1	1	1	1	1
peak_1913	0	0	0	1	0	0	0	1	0	0	0	0
peak_1914	0	0	1	0	0	0	0	0	1	0	0	0
peak_1915	0	0	0	0	0	0	0	0	1	0	0	0
peak_1916	0	0	0	0	0	0	0	0	1	0	0	0
peak_1917	1	0	1	0	0	0	0	0	1	0	0	0
peak_1918	0	0	0	0	0	0	1	0	0	0	0	0
peak_1919	0	0	0	0	0	0	0	0	0	0	1	0
peak_1920	1	1	1	1	1	1	1	1	1	1	1	1
peak_1921	0	0	1	0	0	0	0	0	0	0	0	0
peak_1922	0	0	0	0	0	0	0	1	0	0	0	0
peak_1923	0	0	0	0	0	0	0	0	0	0	1	0
peak_1924	1	0	1	1	1	1	1	1	1	1	1	0
peak_1925	0	0	0	0	0	0	0	1	0	0	0	0
peak_1926	1	1	1	1	1	1	1	1	1	1	1	1
peak_1927	0	1	0	0	0	0	0	0	0	0	0	0
peak_1928	0	0	0	1	0	0	0	0	0	0	0	0
peak_1929	0	0	0	0	0	0	0	0	0	0	1	0
peak_1930	0	1	1	0	0	0	0	0	0	1	0	0
peak_1931	0	0	0	0	0	0	0	0	0	1	0	0
peak_1932	1	0	0	0	0	0	1	0	1	0	1	0
peak_1933	1	0	1	1	1	1	1	0	1	1	1	1
peak_1934	0	1	0	0	0	0	0	0	0	0	0	0
peak_1935	0	0	0	1	0	0	0	0	0	0	0	0
peak_1936	1	0	1	0	0	0	1	0	1	1	0	0
peak_1937	0	1	1	0	1	1	1	0	0	1	0	0
peak_1938	1	0	0	0	0	0	0	0	0	0	0	0
peak_1939	0	0	0	0	0	0	0	1	0	0	0	0
peak_1940	0	0	1	0	0	0	1	0	1	0	0	0
peak_1941	0	1	1	0	1	1	1	0	0	1	1	1
peak_1942	1	0	1	0	1	1	1	1	1	1	1	0
peak_1943	0	0	0	1	0	0	0	0	0	0	0	0
peak_1944	0	0	0	0	0	0	0	1	0	0	0	0
peak_1945	1	0	1	1	1	0	1	0	1	0	0	0
peak_1946	0	0	0	0	0	0	0	1	0	0	0	0
peak_1947	0	0	0	1	0	0	0	0	0	0	0	0
peak_1948	0	0	1	0	0	0	0	0	1	0	1	0
peak_1949	0	0	1	0	0	0	0	0	0	0	0	0
peak_1950	1	0	0	0	1	1	0	0	1	0	1	0
peak_1951	0	0	0	1	0	0	0	0	0	0	0	0
peak_1952	1	0	0	0	0	0	0	0	0	0	0	0
peak_1953	1	0	1	0	0	0	1	0	1	0	0	0
peak_1954	0	0	0	1	0	0	0	0	0	0	0	0
peak_1955	0	1	1	0	0	0	0	0	0	1	0	0
peak_1956	0	0	1	0	1	1	0	0	0	0	1	0
peak_1957	0	0	0	0	0	0	0	1	0	0	0	0
peak_1958	0	1	0	1	0	0	0	0	0	1	0	0
peak_1959	0	0	0	0	0	0	0	1	0	0	0	0
peak_1960	1	1	1	1	1	1	1	1	1	1	1	1
peak_1961	0	1	0	0	0	0	0	0	0	1	0	0
peak_1962	0	0	1	0	0	0	1	0	0	0	0	0
peak_1963	1	1	1	1	1	0	0	1	1	0	0	1
peak_1964	0	0	0	0	0	0	0	1	0	0	0	0
peak_1965	0	0	0	0	0	0	0	0	1	0	0	0
peak_1966	1	0	1	0	0	0	1	0	1	0	1	0
peak_1967	0	0	0	0	0	0	0	0	0	0	1	0
peak_1968	0	0	0	0	0	1	0	0	0	0	0	0
peak_1969	0	0	0	0	0	0	0	1	0	0	0	0
peak_1970	0	0	0	1	0	0	0	0	0	0	0	0
peak_1971	1	1	1	0	1	0	1	0	1	1	0	0
peak_1972	0	0	1	0	1	0	0	0	0	0	0	0
peak_1973	0	0	0	1	0	0	0	0	0	0	0	0
peak_1974	1	0	0	1	1	0	1	1	1	0	1	0
peak_1975	0	0	1	0	0	0	1	0	0	0	0	0
peak_1976	0	0	1	0	1	0	1	0	1	0	0	0
peak_1977	0	0	0	0	1	0	0	0	0	0	0	0
peak_1978	0	0	0	1	0	0	0	0	0	0	0	0
peak_1979	0	1	1	0	0	0	0	0	1	0	0	0
peak_1980	0	0	0	0	0	0	0	1	0	0	0	0
peak_1981	1	0	1	1	1	1	1	1	1	1	1	0
peak_1982	1	1	1	1	1	1	1	1	1	1	1	1
peak_1983	0	0	0	0	0	0	0	1	0	0	0	0
peak_1984	0	0	1	0	1	0	1	0	1	0	0	0
peak_1985	0	0	0	0	1	0	0	1	0	0	0	0
peak_1986	1	0	0	0	0	0	0	0	0	0	0	0
peak_1987	1	0	0	0	0	0	1	0	1	0	1	0
peak_1988	1	1	1	1	1	1	1	1	1	1	1	1
peak_1989	0	1	0	0	0	0	0	0	0	1	0	0
peak_1990	0	0	0	0	0	0	0	0	1	1	0	0
peak_1991	0	0	0	0	0	0	0	0	1	0	0	0
peak_1992	0	1	1	0	0	0	1	0	0	1	0	0
peak_1993	0	0	1	0	1	0	0	0	0	0	0	0
peak_1994	1	1	1	1	1	1	1	0	1	1	1	1
peak_1995	0	0	0	0	1	0	0	0	0	0	1	0
peak_1996	1	1	1	0	1	1	1	0	1	1	1	0
peak_1997	1	1	1	1	1	1	1	1	1	1	1	1
peak_1998	0	0	0	0	0	1	0	0	0	0	0	0
peak_1999	1	0	1	1	1	1	1	1	1	1	1	0
[truncated: 457,954+ more rows]

## Sheet: ST4 Specificpeaks_byCelltype
peak_name	AstroOligo_Specificpeaks	dlEN_Specificpeaks	earlyEN_Specificpeaks	EndoMural_Specificpeaks	IN_CGE_Specificpeaks	IN_MGE_Specificpeaks	IPC_Specificpeaks	Microglia_Specificpeaks	RG_Specificpeaks	ulEN_Specificpeaks	MGE_Specificpeaks	Insula_Specificpeaks
peak_1	0	0	0	0	0	0	0	0	0	1	0	0
peak_4	1	0	0	0	0	0	0	0	0	0	0	0
peak_6	0	1	1	0	0	0	0	0	0	1	1	0
peak_8	0	1	0	0	0	0	0	0	0	0	1	0
peak_12	0	0	0	0	0	0	0	1	0	0	0	0
peak_13	0	0	0	0	0	0	0	0	0	0	1	0
peak_15	0	0	0	1	0	0	0	0	0	0	0	0
peak_18	0	0	0	0	1	0	0	0	0	0	0	0
peak_20	0	0	0	0	0	0	0	0	0	0	1	0
peak_24	0	0	0	0	0	0	0	0	0	0	1	0
peak_27	0	0	0	0	1	0	0	0	1	0	1	0
peak_38	0	0	0	0	0	0	0	0	0	0	1	0
peak_39	0	0	0	1	0	0	0	0	0	0	0	0
peak_48	0	0	0	0	1	0	0	0	0	0	1	0
peak_49	0	0	0	1	0	0	0	0	0	0	0	0
peak_51	0	0	0	1	0	0	0	0	0	0	0	0
peak_52	0	0	0	0	0	0	0	0	1	0	0	0
peak_53	0	0	0	1	0	0	0	0	0	0	0	0
peak_55	0	0	0	0	0	0	0	1	0	0	0	0
peak_56	0	0	0	0	1	1	0	0	0	0	1	0
peak_61	0	0	0	1	0	0	0	1	0	0	0	0
peak_62	0	0	0	0	0	0	0	0	0	0	1	0
peak_68	0	0	0	0	1	0	0	0	0	0	0	0
peak_70	0	0	0	0	1	0	0	0	0	0	0	0
peak_71	0	1	0	0	0	0	0	0	0	0	0	0
peak_73	0	0	0	0	0	0	0	1	0	0	0	0
peak_78	0	1	0	0	0	0	0	0	0	0	0	0
peak_79	0	0	0	0	1	0	0	0	0	0	0	0
peak_85	1	0	0	0	0	0	0	0	0	0	0	0
peak_86	0	0	0	0	0	0	0	1	0	0	0	0
peak_89	0	0	1	0	0	0	0	0	0	0	0	0
peak_90	0	0	0	1	0	0	0	0	0	0	0	0
peak_100	0	0	0	0	0	0	0	1	0	0	0	0
peak_110	1	0	0	0	0	0	0	0	0	0	0	0
peak_119	0	0	0	0	0	0	0	0	0	0	1	0
peak_120	0	0	0	0	0	0	0	0	1	0	0	0
peak_121	0	0	0	0	0	0	0	0	1	0	0	0
peak_127	1	0	0	0	0	0	0	0	0	0	1	0
peak_131	1	0	0	0	0	0	0	0	1	0	0	0
peak_132	1	0	0	0	0	0	0	1	1	0	0	0
peak_134	0	0	0	0	0	0	0	0	1	0	0	0
peak_141	0	0	0	0	0	0	0	1	0	0	0	0
peak_146	0	0	0	0	0	0	0	0	0	1	0	0
peak_147	0	0	0	0	0	0	0	0	0	1	0	0
peak_153	1	0	0	0	0	0	0	0	0	0	0	0
peak_157	0	0	0	0	0	0	0	1	0	0	0	0
peak_159	0	0	0	0	1	0	0	0	0	0	0	0
peak_165	0	0	0	0	0	0	0	0	0	1	0	0
peak_180	0	0	0	0	0	0	0	0	0	1	0	0
peak_184	0	0	0	0	0	0	0	1	0	0	1	0
peak_186	0	0	0	0	0	0	0	0	0	1	0	0
peak_187	0	0	0	1	0	0	0	0	0	0	0	0
peak_188	0	0	0	0	0	0	0	0	0	1	0	0
peak_190	0	0	0	0	0	0	0	1	0	0	0	0
peak_191	0	0	0	0	1	1	0	1	1	0	1	0
peak_198	0	0	0	0	1	0	0	0	0	0	0	0
peak_209	1	0	0	0	0	0	0	0	0	0	0	0
peak_210	1	0	0	0	0	0	0	0	0	0	0	0
peak_212	0	0	0	0	0	0	0	1	0	0	0	0
peak_213	0	0	0	1	0	0	0	0	0	0	0	0
peak_215	0	0	0	0	0	1	0	0	0	0	0	0
peak_217	0	0	0	0	0	0	0	0	0	1	0	0
peak_219	0	0	0	0	0	0	0	1	0	0	0	0
peak_220	0	0	0	0	0	0	0	0	1	0	0	0
peak_227	0	0	0	0	0	0	0	1	0	0	0	0
peak_233	0	0	0	0	0	0	0	1	0	0	0	0
peak_235	0	1	0	0	0	0	0	0	0	0	0	0
peak_236	0	0	0	0	0	1	0	0	0	0	0	0
peak_240	0	0	0	0	0	1	0	0	0	0	0	0
peak_241	0	0	0	0	0	0	0	1	0	0	0	0
peak_242	0	0	0	0	0	0	0	0	0	0	1	0
peak_243	0	0	0	0	0	1	0	0	0	0	0	0
peak_245	0	1	0	0	0	0	0	0	0	0	0	0
peak_246	0	0	0	0	1	0	0	0	0	0	1	0
peak_247	0	0	0	0	1	1	0	0	0	0	0	0
peak_248	0	1	0	0	0	0	0	0	0	0	0	0
peak_249	0	0	0	1	0	1	0	0	0	0	0	0
peak_250	0	0	0	0	0	0	0	0	0	1	0	0
peak_251	0	0	0	0	0	0	0	0	0	1	0	0
peak_256	0	0	0	0	0	0	0	0	1	0	0	0
peak_262	1	0	0	0	0	0	0	0	0	0	0	0
peak_263	0	0	0	0	0	0	0	0	1	0	0	0
peak_264	0	0	0	0	1	1	0	0	0	0	1	0
peak_265	0	0	0	0	0	0	0	0	0	1	0	0
peak_268	0	0	0	0	0	0	0	1	0	0	0	0
peak_270	0	0	0	0	0	0	0	0	0	1	0	0
peak_271	0	0	0	0	0	0	0	0	0	1	0	0
peak_272	0	0	0	0	0	0	0	0	0	1	0	0
peak_273	0	0	0	0	0	0	0	0	0	1	0	0
peak_275	0	0	0	1	1	0	0	1	0	0	0	0
peak_276	0	0	0	0	0	0	0	0	1	0	0	0
peak_277	0	0	0	0	0	0	0	0	1	0	0	0
peak_281	0	0	0	1	0	0	0	1	0	0	0	0
peak_283	1	0	0	0	0	0	0	0	1	0	0	0
peak_290	0	0	0	1	0	0	0	0	0	0	0	0
peak_294	0	0	0	0	0	0	0	0	1	0	1	0
peak_299	0	0	0	1	0	0	0	1	0	0	0	0
peak_301	0	0	0	0	0	0	0	1	0	0	0	0
peak_303	0	0	0	0	0	0	0	0	0	0	1	0
peak_304	0	0	0	0	0	1	0	0	0	0	1	0
peak_305	0	0	0	0	0	0	0	1	0	0	0	0
peak_306	0	0	0	0	0	0	0	1	0	0	1	0
peak_307	0	0	0	0	0	0	0	1	0	0	0	0
peak_308	0	0	0	0	0	0	0	0	1	0	1	0
peak_309	0	0	0	1	0	0	0	1	0	0	0	0
peak_310	1	0	0	0	1	0	0	0	0	0	1	0
peak_311	0	0	0	0	0	0	0	0	0	1	0	0
peak_312	0	0	0	0	0	0	0	1	0	0	0	0
peak_313	0	0	0	0	0	1	0	0	0	0	0	0
peak_314	1	0	0	0	0	0	0	0	0	0	0	0
peak_315	0	0	0	0	0	0	0	0	0	0	1	0
peak_316	0	0	0	0	0	0	0	0	0	0	1	0
peak_317	0	0	0	0	0	0	0	0	1	0	0	0
peak_319	1	0	0	1	1	1	0	0	0	0	0	0
peak_320	0	0	0	0	0	0	0	1	0	0	0	0
peak_323	0	0	0	0	0	0	0	1	0	0	0	0
peak_324	0	0	0	1	0	0	0	1	0	0	0	0
peak_326	0	0	0	0	0	1	0	0	0	0	0	0
peak_328	0	0	1	0	0	0	0	0	0	0	0	0
peak_329	0	0	0	0	0	0	0	0	0	0	1	0
peak_331	0	0	0	0	0	1	0	0	0	0	0	0
peak_333	0	0	0	0	0	0	0	0	1	0	0	0
peak_335	0	0	0	0	1	1	0	0	0	0	0	0
peak_336	0	0	0	0	0	1	0	0	0	0	0	0
peak_338	0	0	0	0	0	1	0	0	0	0	0	0
peak_339	0	0	0	0	0	1	0	0	0	0	0	0
peak_341	0	0	0	0	0	0	0	1	0	0	0	0
peak_342	0	0	0	0	0	1	0	0	0	0	0	0
peak_345	0	0	0	0	0	0	0	1	0	0	0	0
peak_348	0	0	0	0	0	0	0	1	0	1	0	0
peak_349	0	0	0	0	0	0	0	0	0	1	0	0
peak_355	1	0	0	0	0	0	0	0	0	0	0	0
peak_360	0	0	0	0	0	1	0	0	0	0	0	0
peak_365	0	0	0	0	0	1	0	0	0	0	0	0
peak_366	1	0	0	0	0	0	0	0	0	0	0	0
peak_367	0	0	1	0	0	0	0	0	0	0	0	0
peak_371	0	0	1	0	0	0	0	0	0	0	0	0
peak_373	1	0	0	0	0	0	0	0	1	0	0	0
peak_382	1	0	0	0	0	0	0	0	1	0	1	0
peak_383	1	0	0	0	0	0	0	0	1	0	0	0
peak_384	0	0	0	0	0	0	0	0	1	0	0	0
peak_385	1	0	0	0	0	0	0	0	1	0	1	0
peak_387	0	0	0	0	0	0	0	0	1	0	1	0
peak_388	0	0	0	0	0	0	1	0	0	0	1	0
peak_389	0	0	0	0	0	0	0	0	0	0	1	0
peak_390	1	0	0	0	0	0	0	0	1	0	1	0
peak_391	1	0	0	0	0	0	0	1	0	0	1	0
peak_392	0	0	0	0	0	0	0	1	0	0	1	0
peak_393	0	0	0	1	0	0	0	1	0	0	0	0
peak_394	0	0	0	0	0	0	0	0	1	0	0	0
peak_395	0	0	0	1	0	0	0	1	0	0	0	0
peak_396	0	0	0	1	0	0	0	1	0	0	0	0
peak_401	0	0	0	1	0	0	0	1	0	0	0	0
peak_402	0	1	0	0	0	0	0	0	0	0	0	0
peak_404	0	0	0	0	0	0	0	0	1	0	1	0
peak_407	0	0	0	1	0	0	0	0	0	0	0	0
peak_408	0	0	0	0	1	1	0	0	0	0	1	0
peak_409	0	0	0	0	0	0	0	0	0	0	1	0
peak_414	0	0	0	0	0	0	0	0	1	0	0	0
peak_415	0	1	0	0	0	0	0	0	0	0	0	0
peak_416	0	1	0	0	0	0	0	0	0	0	0	0
peak_426	0	0	0	0	1	0	0	0	0	0	0	0
peak_428	0	0	0	0	1	1	0	0	0	0	1	0
peak_430	0	0	0	0	0	0	0	0	1	0	0	0
peak_434	0	0	0	0	1	1	0	0	0	0	0	0
peak_436	1	0	0	0	0	0	0	0	1	0	0	0
peak_438	0	0	0	0	0	0	0	0	1	0	0	0
peak_439	0	1	0	0	0	0	0	0	0	0	0	0
peak_441	0	0	0	0	0	0	0	0	1	0	0	0
peak_445	0	0	0	0	0	0	0	0	1	0	0	0
peak_448	0	1	0	0	0	0	0	0	0	0	0	0
peak_450	0	1	0	0	0	0	0	0	0	0	0	0
peak_453	0	0	0	0	0	0	0	0	1	0	0	0
peak_455	1	0	0	0	0	0	0	0	0	0	0	0
peak_457	0	0	0	0	0	0	0	0	0	1	0	0
peak_459	1	0	0	0	0	0	0	0	0	0	0	0
peak_460	1	0	0	0	0	0	0	0	0	0	1	0
peak_463	0	0	0	0	0	0	0	0	1	0	0	0
peak_464	0	0	0	0	0	0	0	0	1	0	0	0
peak_466	0	0	0	0	0	0	0	0	1	0	1	0
peak_467	1	0	0	0	0	0	0	0	1	0	0	0
peak_468	0	0	0	0	0	0	0	0	1	0	0	0
peak_469	0	1	0	0	0	0	0	0	0	0	0	0
peak_470	0	0	1	0	0	0	0	0	0	0	0	0
peak_471	1	0	0	0	0	0	0	0	1	0	0	0
peak_473	0	0	0	0	0	0	0	0	1	0	0	0
peak_477	0	0	0	0	0	0	0	0	0	0	1	0
peak_479	0	0	0	0	0	0	0	0	0	0	1	0
peak_480	0	0	0	0	0	0	0	0	1	0	0	0
peak_481	0	0	0	0	0	0	0	0	1	0	1	0
peak_484	0	0	0	0	0	0	0	0	1	0	0	0
peak_486	0	0	0	0	0	0	0	0	1	0	0	0
peak_489	0	0	0	0	0	0	0	0	1	0	1	0
peak_490	0	0	0	0	0	0	0	0	1	0	0	0
peak_492	0	0	0	0	0	0	0	0	1	0	0	0
peak_493	0	0	1	0	0	0	0	0	0	0	0	0
peak_494	0	0	0	0	0	1	0	0	0	0	0	0
peak_495	0	0	0	0	0	0	0	0	1	0	0	0
peak_496	0	0	0	0	0	0	0	0	0	0	1	0
peak_497	0	0	0	0	0	0	0	0	1	0	0	0
peak_499	0	0	0	0	0	0	0	0	1	0	0	0
peak_500	0	0	0	0	0	0	0	0	0	0	1	0
peak_502	0	0	0	0	0	0	0	0	1	0	1	0
peak_503	0	0	0	0	0	0	0	0	1	0	0	0
peak_505	0	0	0	0	1	1	0	0	0	0	1	0
peak_506	0	0	0	0	0	0	0	0	0	0	1	0
peak_509	0	0	0	0	0	0	0	0	1	0	0	0
peak_510	0	0	0	0	0	0	0	0	1	0	0	0
peak_512	0	0	1	0	0	0	0	0	0	0	0	0
peak_513	0	0	0	0	0	1	0	0	0	0	0	0
peak_514	0	0	0	0	0	0	0	0	0	0	1	0
peak_515	0	0	0	0	0	0	0	0	0	0	1	0
peak_517	0	0	0	0	0	0	0	0	1	0	0	0
peak_519	0	0	0	0	0	0	0	0	0	0	1	0
peak_520	0	0	0	0	0	0	0	0	1	0	0	0
peak_521	0	0	0	0	0	0	0	0	1	0	0	0
peak_522	0	0	0	0	0	0	1	0	1	0	0	0
peak_526	0	0	0	0	0	0	0	0	1	0	0	0
peak_527	0	0	0	0	0	0	0	1	0	0	0	0
peak_528	0	0	0	0	0	0	0	0	0	0	1	0
peak_529	0	0	0	0	0	0	0	0	0	0	1	0
peak_530	0	0	0	0	0	0	0	0	0	0	1	0
peak_535	0	0	0	0	0	0	0	0	0	0	1	0
peak_538	0	0	0	0	0	0	0	0	1	0	1	0
peak_539	0	0	0	0	0	0	0	0	1	0	0	0
peak_540	0	0	1	0	0	0	0	0	0	0	0	0
peak_541	1	0	0	0	0	1	0	0	1	0	1	0
peak_543	0	0	0	0	0	0	0	0	1	0	0	0
peak_544	0	0	0	0	0	1	0	0	0	0	1	0
peak_546	0	0	0	0	1	1	0	0	0	0	1	0
peak_549	0	0	0	0	0	0	0	0	0	0	1	0
peak_551	0	0	1	0	0	0	0	0	0	1	0	0
peak_552	0	0	1	0	0	0	0	0	0	0	0	0
peak_553	0	0	0	0	0	0	0	0	0	0	1	0
peak_555	0	0	1	0	0	0	0	0	0	0	0	0
peak_556	0	0	0	0	0	0	0	0	1	0	0	0
peak_558	0	0	0	0	0	0	0	0	1	0	0	0
peak_559	0	0	0	0	0	0	0	0	0	0	1	0
peak_562	0	0	0	0	0	0	0	0	1	0	0	0
peak_563	0	0	1	0	0	0	0	0	0	0	0	0
peak_566	0	0	0	0	0	0	0	0	0	0	1	0
peak_570	0	0	0	0	0	0	0	0	1	0	0	0
peak_571	0	0	0	0	0	0	0	0	0	0	1	0
peak_572	0	0	0	0	0	0	0	0	0	0	1	0
peak_573	0	0	1	0	0	0	0	0	0	0	0	0
peak_574	0	0	1	0	0	0	0	0	0	0	0	0
peak_575	1	0	0	0	0	0	0	0	0	0	0	0
peak_578	0	1	0	0	0	0	0	0	0	0	0	0
peak_579	0	0	0	0	0	0	0	0	1	0	0	0
peak_588	0	0	0	0	1	0	0	0	1	0	0	0
peak_590	1	0	0	1	0	0	0	0	0	0	0	0
peak_591	1	0	0	0	0	0	0	0	1	0	1	0
peak_592	0	0	0	0	0	0	0	0	1	0	0	0
peak_593	1	0	0	0	0	0	0	0	1	0	0	0
peak_596	0	0	0	0	1	0	0	0	0	0	0	0
peak_598	1	0	0	0	0	0	0	0	0	0	0	0
peak_599	1	0	0	0	0	0	0	0	0	0	0	0
peak_600	0	1	0	0	0	0	0	0	0	0	0	0
peak_602	0	0	0	0	0	0	0	0	1	0	0	0
peak_603	0	1	0	0	0	0	0	0	0	0	0	0
peak_608	0	0	0	0	0	0	0	0	1	0	0	0
peak_610	0	0	0	0	0	0	0	0	0	0	1	0
peak_611	0	0	0	0	0	0	0	0	1	0	0	0
peak_612	0	0	0	0	1	0	0	0	0	0	0	0
peak_616	0	0	0	1	0	0	0	0	0	0	0	0
peak_619	0	0	0	0	0	0	0	0	1	0	1	0
peak_623	0	0	0	0	0	0	0	0	1	0	0	0
peak_626	1	0	0	0	0	0	0	0	1	0	0	0
peak_627	0	0	0	0	0	0	0	0	0	1	0	0
peak_628	0	0	0	0	0	0	0	0	0	1	0	0
peak_630	0	0	0	0	0	0	0	0	0	0	1	0
peak_631	0	0	0	1	0	0	0	0	0	0	0	0
peak_632	0	0	0	0	0	0	0	0	1	0	0	0
peak_633	0	0	0	0	0	0	0	0	1	0	0	0
peak_634	0	0	0	1	0	1	0	0	0	0	0	0
peak_635	0	0	0	0	0	0	0	0	1	0	0	0
peak_637	0	0	0	0	0	0	0	0	1	0	0	0
peak_647	0	0	0	1	0	0	0	0	0	0	0	0
peak_648	0	0	1	0	0	0	0	0	0	0	0	0
peak_649	0	0	0	0	0	0	0	0	1	0	0	0
peak_653	0	0	0	0	0	0	0	0	1	0	0	0
peak_659	0	0	0	0	0	0	0	0	1	0	0	0
peak_660	0	0	0	0	1	0	0	0	0	0	0	0
peak_661	0	0	0	0	0	0	0	0	1	0	0	0
peak_662	1	0	0	0	0	0	0	0	0	0	0	0
peak_666	0	0	0	0	1	0	0	0	0	0	0	0
peak_668	0	0	0	1	0	0	0	0	0	0	0	0
peak_671	0	0	0	1	0	0	0	0	0	0	0	0
peak_672	0	0	0	0	1	0	0	0	1	0	0	0
peak_673	0	0	0	1	0	0	0	0	0	0	0	0
peak_675	0	0	1	0	0	0	0	0	0	0	0	0
peak_681	0	0	0	0	0	0	0	1	0	0	0	0
peak_687	0	0	0	0	0	1	0	0	0	0	1	0
peak_691	0	0	0	0	0	0	0	1	0	0	0	0
peak_692	0	0	1	0	0	0	0	0	0	0	0	0
peak_693	0	0	0	0	0	0	0	1	0	0	0	0
peak_698	0	0	1	0	0	0	0	0	0	0	0	0
peak_699	0	0	0	0	1	0	0	0	0	0	0	0
peak_702	1	0	0	0	1	0	0	0	0	0	0	0
peak_703	1	0	0	0	0	0	0	0	0	0	0	0
peak_711	0	0	0	0	0	0	0	1	0	0	0	0
peak_715	0	0	0	0	0	0	0	0	0	0	1	0
peak_717	0	0	0	0	0	0	0	1	0	0	0	0
peak_724	0	0	1	0	0	0	0	0	0	0	0	0
peak_725	0	1	0	0	0	0	0	0	0	0	0	0
peak_727	0	1	0	0	0	0	0	0	0	0	0	0
peak_728	0	0	0	0	0	0	0	0	1	0	0	0
peak_730	1	0	0	0	0	0	0	0	0	0	0	0
peak_732	0	0	0	0	0	0	0	1	0	0	0	0
peak_735	0	0	0	0	0	0	0	0	0	1	0	0
peak_738	0	1	0	0	0	0	0	0	0	0	0	0
peak_740	0	0	0	0	1	0	0	0	0	0	1	0
peak_742	0	0	0	0	0	1	0	0	0	0	0	0
peak_747	0	0	0	0	1	0	0	0	0	0	0	0
peak_750	0	1	0	0	0	0	0	0	0	0	0	0
peak_751	0	0	0	0	1	0	0	0	0	0	0	0
peak_755	0	0	0	0	0	0	0	0	0	1	0	0
peak_756	0	1	0	0	0	0	0	0	0	0	0	0
peak_757	0	1	0	0	0	0	0	0	0	0	0	0
peak_759	0	1	0	0	0	0	0	0	0	0	0	0
peak_762	0	0	0	0	0	1	0	0	1	0	0	0
peak_763	0	0	0	0	0	1	0	0	0	0	0	0
peak_765	0	0	0	0	0	0	0	0	1	0	0	0
peak_768	0	0	0	0	0	1	0	0	0	0	0	0
peak_770	0	0	0	0	0	1	0	0	0	0	0	0
peak_771	0	1	0	0	0	0	0	0	0	0	0	0
peak_772	0	0	0	0	0	0	0	0	1	0	0	0
peak_773	0	0	0	0	0	0	0	0	1	0	0	0
peak_774	0	0	0	0	0	1	0	0	0	0	0	0
peak_777	0	1	0	0	0	0	0	0	0	1	0	0
peak_778	0	0	0	0	0	0	0	0	0	1	0	0
peak_779	0	0	1	0	0	0	0	0	0	0	0	0
peak_780	0	0	0	0	1	0	0	0	0	0	0	0
peak_782	0	0	0	0	0	1	0	0	0	0	0	0
peak_785	0	0	0	0	0	1	0	0	0	0	0	0
peak_788	0	0	1	0	0	0	0	0	0	0	0	0
peak_789	0	0	0	0	1	0	0	0	0	0	0	0
peak_790	0	0	0	0	1	0	0	0	0	0	0	0
peak_792	0	0	0	0	1	0	0	0	0	0	0	0
peak_793	0	1	0	0	0	0	0	0	0	0	0	0
peak_794	0	0	0	0	0	1	0	0	0	0	0	0
peak_795	0	0	0	0	1	0	0	0	0	0	1	0
peak_796	0	1	0	0	0	0	0	0	0	0	0	0
peak_798	0	0	0	0	1	0	0	0	0	0	1	0
peak_799	0	1	0	0	0	0	0	0	0	0	0	0
peak_800	0	1	0	0	0	0	0	0	0	0	0	0
peak_802	0	0	0	0	0	1	0	0	0	0	0	0
peak_804	0	0	0	0	0	0	1	0	1	0	0	0
peak_807	0	0	1	0	0	0	0	0	0	0	0	0
peak_810	0	0	0	0	1	0	0	0	0	0	0	0
peak_811	0	0	0	0	0	0	0	0	1	0	0	0
peak_814	0	0	0	0	1	1	0	0	0	0	0	0
peak_816	0	0	0	0	1	0	0	0	0	0	0	0
peak_817	0	0	0	0	0	0	0	0	0	1	0	0
peak_818	0	0	0	0	1	1	0	0	1	0	1	0
peak_819	0	0	0	0	0	0	0	0	1	0	0	0
peak_822	0	0	0	0	0	1	0	0	0	0	0	0
peak_823	0	0	0	0	0	0	0	0	1	0	0	0
peak_824	0	0	0	0	0	0	0	0	1	0	0	0
peak_826	0	0	0	0	0	0	0	0	1	0	0	0
peak_827	0	0	0	0	0	0	0	0	0	1	0	0
peak_828	0	0	0	0	0	0	0	0	0	1	0	0
peak_829	0	0	0	0	0	0	0	0	0	1	0	0
peak_830	0	1	0	0	0	0	0	0	0	1	0	0
peak_831	0	1	0	0	0	0	0	0	0	0	0	0
peak_833	0	1	0	0	0	0	0	0	0	1	0	0
peak_846	0	0	0	0	1	1	0	0	0	0	0	0
peak_847	0	0	0	0	0	0	0	0	0	1	0	0
peak_848	0	0	0	0	1	0	0	0	0	0	0	0
peak_849	0	0	0	0	0	1	0	0	0	0	0	0
peak_851	0	0	0	0	0	0	0	0	0	1	0	0
peak_855	0	0	0	0	0	0	0	0	0	0	1	0
peak_856	0	0	0	0	1	1	0	0	0	0	1	0
peak_857	0	1	0	0	1	0	0	0	0	0	0	0
peak_858	0	0	0	0	0	1	0	0	0	0	0	0
peak_859	0	1	0	0	0	0	0	0	0	0	0	0
peak_860	0	1	0	0	0	0	0	0	0	0	0	0
peak_861	0	1	0	0	0	0	0	0	0	0	0	0
peak_862	0	0	0	0	0	1	0	0	0	0	0	0
peak_863	0	0	0	0	0	0	0	0	0	0	1	0
peak_866	0	0	0	0	1	0	0	0	0	0	0	0
peak_867	0	0	0	0	0	0	0	0	0	1	0	0
peak_868	0	0	0	0	1	1	0	0	0	0	1	0
peak_872	0	0	0	0	0	1	0	0	0	0	0	0
peak_873	0	0	0	0	1	0	0	0	0	0	0	0
peak_874	0	0	0	1	0	0	0	0	0	0	0	0
peak_881	0	1	0	0	0	0	0	0	0	0	0	0
peak_884	0	0	0	0	0	0	0	0	0	1	0	0
peak_886	1	0	0	0	0	0	0	0	0	0	0	0
peak_887	0	0	0	1	0	0	0	0	0	0	0	0
peak_888	0	0	0	0	1	0	0	0	0	0	0	0
peak_889	0	0	0	0	1	0	0	0	0	0	0	0
peak_890	0	1	0	0	0	0	0	0	0	0	0	0
peak_895	0	1	0	0	0	0	0	0	0	0	0	0
peak_897	0	0	0	0	1	0	0	0	0	0	0	0
peak_898	0	0	0	0	0	0	0	0	0	1	0	0
peak_899	0	0	0	0	1	1	0	0	0	0	0	0
peak_900	0	0	0	0	0	1	0	0	0	0	0	0
peak_901	0	0	0	0	0	1	0	0	0	0	0	0
peak_903	0	0	0	0	1	0	0	0	0	0	0	0
peak_905	0	0	0	0	0	1	0	0	0	0	0	0
peak_906	0	0	0	0	1	0	0	0	0	0	0	0
peak_907	0	0	0	0	0	1	0	0	0	0	0	0
peak_908	1	0	0	0	1	0	0	0	0	0	0	0
peak_910	0	0	0	0	1	0	0	0	0	0	0	0
peak_912	0	0	0	0	0	1	0	0	0	0	0	0
peak_913	0	0	0	0	0	0	0	0	0	1	0	0
peak_914	0	0	0	0	0	1	0	0	0	0	0	0
peak_915	0	0	0	0	0	0	0	0	0	1	0	0
peak_918	0	0	0	0	0	0	0	0	1	0	0	0
peak_919	0	0	0	0	0	0	0	0	1	0	0	0
peak_921	0	1	0	0	0	0	0	0	0	0	0	0
peak_922	0	1	0	0	0	0	0	0	0	0	0	0
peak_923	0	0	0	0	0	0	0	0	0	1	0	0
peak_926	1	0	0	0	0	0	0	0	0	0	0	0
peak_927	0	0	0	0	0	1	0	0	0	0	0	0
peak_932	0	0	0	0	0	0	0	0	0	1	0	0
peak_934	0	0	0	0	0	1	0	0	0	0	0	0
peak_935	0	0	0	0	1	1	0	0	0	0	0	0
peak_936	0	0	0	0	0	1	0	0	0	0	0	0
peak_937	0	0	0	0	0	1	0	0	0	1	0	0
peak_939	0	0	0	0	0	1	0	0	0	0	0	0
peak_940	0	0	0	0	0	0	0	0	0	1	0	0
peak_941	0	0	0	0	0	0	0	0	0	1	0	0
peak_943	0	0	0	0	0	0	0	0	0	1	0	0
peak_948	0	0	1	0	0	0	0	0	0	0	0	0
peak_950	0	0	1	0	0	0	0	0	0	0	0	0
peak_952	0	0	1	0	0	0	0	0	0	0	0	0
peak_953	0	0	1	0	0	0	0	0	0	0	0	0
peak_954	0	0	0	0	0	0	0	0	1	0	0	0
peak_955	0	1	0	0	0	1	0	0	0	0	0	0
peak_956	0	0	0	0	0	0	0	0	0	1	0	0
peak_958	1	0	0	0	0	0	0	0	0	0	0	0
peak_959	0	0	0	0	0	1	0	0	0	0	0	0
peak_960	0	1	0	0	0	0	0	0	0	0	0	0
peak_961	0	0	0	0	0	1	0	0	0	0	0	0
peak_962	0	0	1	0	0	0	0	0	0	0	0	0
peak_964	0	0	0	0	1	0	0	0	0	0	0	0
peak_965	0	0	0	0	1	1	0	0	0	0	0	0
peak_966	1	0	0	0	0	0	0	0	0	0	0	0
peak_969	0	1	0	0	0	0	0	0	0	0	0	0
peak_971	0	0	1	0	0	0	0	0	0	0	0	0
peak_972	0	0	0	0	0	1	0	0	0	0	0	0
peak_973	1	0	0	0	0	0	0	0	0	0	0	0
peak_974	0	0	0	0	1	1	0	0	0	0	0	0
peak_975	0	1	0	0	0	0	0	0	0	0	0	0
peak_976	0	1	0	0	0	0	0	0	0	0	0	0
peak_978	0	0	0	0	0	0	0	0	0	0	1	0
peak_979	0	1	0	0	0	0	0	0	0	0	0	0
peak_986	0	0	1	0	0	0	0	0	0	0	0	0
peak_987	0	0	0	0	0	0	0	0	1	0	0	0
peak_990	0	1	0	0	0	0	0	0	0	0	0	0
peak_992	0	1	0	0	0	0	0	0	0	0	0	0
peak_993	0	1	0	0	0	0	0	0	0	1	0	0
peak_994	0	0	0	0	0	0	0	0	0	1	0	0
peak_995	0	0	0	0	0	1	0	0	0	0	0	0
peak_998	0	0	0	0	0	1	0	0	0	0	0	0
peak_1001	0	0	0	0	0	0	0	0	1	0	0	0
peak_1006	0	0	0	0	1	1	0	0	0	0	0	0
peak_1007	0	0	0	0	1	1	0	0	0	0	0	0
peak_1008	0	0	1	0	0	0	0	0	0	0	0	0
peak_1019	1	0	0	0	0	0	0	0	0	0	0	0
peak_1022	0	0	0	0	1	0	0	0	0	0	0	0
peak_1024	0	0	0	0	0	0	0	0	1	0	0	0
peak_1028	0	0	0	0	0	0	0	0	0	1	0	0
peak_1029	0	0	0	0	0	0	0	0	1	0	0	0
peak_1030	0	0	0	0	1	0	0	0	0	0	0	0
peak_1032	0	0	0	0	0	1	0	0	0	0	0	0
peak_1035	0	0	0	0	0	0	0	0	0	1	0	0
peak_1036	0	1	0	0	0	0	0	0	0	0	0	0
peak_1037	0	1	0	0	0	0	0	0	0	0	0	0
peak_1038	0	1	0	0	0	0	0	0	0	0	0	0
peak_1040	0	0	0	0	1	0	0	0	0	0	0	0
peak_1041	0	0	0	0	0	1	0	0	0	0	0	0
peak_1042	0	0	0	0	0	0	0	0	1	0	0	0
peak_1043	0	0	0	0	0	0	0	0	0	0	1	0
peak_1044	0	0	0	0	0	0	0	0	0	1	0	0
peak_1048	0	0	0	0	1	0	0	0	0	0	0	0
peak_1050	0	0	0	0	0	0	0	0	0	1	0	0
peak_1052	0	0	0	0	0	1	0	0	0	0	0	0
peak_1053	0	0	0	0	0	1	0	0	0	0	0	0
peak_1054	0	0	0	0	0	0	0	0	1	0	0	0
peak_1056	0	0	0	0	0	0	0	0	1	0	0	0
peak_1057	0	0	0	0	1	0	0	0	0	0	0	0
peak_1058	0	0	0	0	0	0	0	0	1	0	0	0
peak_1061	0	1	0	0	0	0	0	0	0	0	0	0
peak_1063	0	0	0	0	1	0	0	0	1	0	0	0
peak_1064	0	0	0	0	1	0	0	0	0	0	0	0
peak_1065	0	1	0	0	0	0	0	0	0	0	0	0
peak_1069	0	0	0	0	1	1	0	0	0	0	0	0
peak_1070	0	0	0	0	1	0	0	0	0	0	0	0
peak_1071	0	0	0	0	1	0	0	0	0	0	0	0
peak_1072	0	1	0	0	0	0	0	0	0	0	0	0
peak_1073	0	0	0	1	0	0	0	0	0	0	0	0
peak_1075	0	0	0	0	1	0	0	0	0	0	0	0
peak_1077	0	0	0	0	1	0	0	0	0	0	0	0
peak_1082	0	0	0	0	0	0	0	0	0	1	0	0
peak_1085	0	1	0	0	0	0	0	0	0	1	0	0
peak_1087	0	0	0	0	1	0	0	0	0	0	0	0
peak_1090	0	0	0	0	0	0	0	0	0	1	0	0
peak_1095	0	0	0	0	1	0	0	0	0	0	0	0
peak_1096	0	0	0	0	1	0	0	0	0	0	0	0
peak_1098	0	0	0	0	0	0	0	0	0	1	0	0
peak_1100	0	0	0	0	1	0	0	0	0	0	0	0
peak_1101	0	1	0	0	0	0	0	0	0	0	0	0
peak_1102	0	0	0	0	1	1	0	0	0	0	0	0
peak_1108	0	0	0	1	0	0	0	0	0	0	0	0
peak_1109	0	0	0	0	0	1	0	0	0	0	0	0
peak_1112	0	0	0	0	1	0	0	0	1	0	1	0
peak_1114	0	0	0	0	0	0	0	0	0	1	0	0
peak_1115	1	0	0	0	0	0	0	0	0	0	0	0
peak_1117	0	0	0	0	0	1	0	0	0	0	0	0
peak_1120	0	0	0	0	0	0	0	0	0	1	0	0
peak_1129	0	0	0	0	1	1	0	0	0	0	1	0
peak_1130	0	0	0	0	1	0	0	0	0	0	1	0
peak_1132	0	0	0	0	0	0	0	0	0	1	0	0
peak_1135	1	0	0	0	0	0	0	0	0	0	0	0
peak_1138	0	0	0	0	0	0	0	1	0	0	0	0
peak_1139	0	0	0	0	0	0	0	1	0	0	0	0
peak_1143	0	0	0	0	0	0	0	1	0	0	0	0
peak_1144	0	0	0	0	1	0	0	0	0	0	0	0
peak_1146	1	0	0	0	0	0	0	0	0	0	0	0
peak_1149	0	1	0	0	0	0	0	0	0	0	0	0
peak_1151	0	1	0	0	0	0	0	0	0	0	0	0
peak_1156	0	0	0	0	1	0	0	0	0	0	0	0
peak_1157	0	0	0	0	0	1	0	0	0	0	0	0
peak_1162	0	0	0	0	1	1	0	1	0	0	1	0
peak_1166	0	0	0	0	1	1	0	0	0	0	0	0
peak_1168	1	0	0	0	0	0	0	0	0	0	0	0
peak_1169	0	0	1	0	0	0	0	0	0	0	0	0
peak_1170	0	0	1	0	0	0	0	0	0	0	0	0
peak_1174	0	0	0	0	0	0	0	0	1	0	0	0
peak_1178	0	0	0	0	0	1	0	0	0	0	0	0
peak_1183	0	0	0	0	0	1	0	0	0	0	1	0
peak_1184	0	0	0	0	1	1	0	0	0	0	1	0
peak_1189	0	0	0	0	0	1	0	0	0	0	0	0
peak_1190	0	0	0	0	1	1	0	0	0	0	0	0
peak_1192	0	0	0	0	0	0	0	0	1	0	0	0
peak_1193	0	0	0	0	0	0	0	0	1	0	0	0
peak_1194	0	0	0	1	1	1	0	0	0	0	0	0
peak_1195	0	1	0	0	0	0	0	0	0	0	0	0
peak_1197	0	0	0	0	0	0	0	0	1	0	0	0
peak_1200	0	1	0	0	0	0	0	0	0	0	0	0
peak_1205	0	0	0	0	0	0	0	0	0	1	0	0
peak_1206	0	0	0	0	1	0	0	0	0	0	1	0
peak_1207	0	0	0	0	0	0	0	0	0	1	0	0
peak_1208	1	0	0	0	0	0	0	0	0	0	0	0
peak_1209	0	0	0	0	1	0	0	0	0	0	0	0
peak_1211	0	0	0	0	1	0	0	0	0	0	0	0
peak_1212	0	0	0	0	0	0	0	0	1	0	0	0
peak_1213	0	0	0	0	0	0	0	0	1	0	0	0
peak_1214	0	0	1	0	1	0	0	0	0	0	0	0
peak_1221	0	0	0	0	0	0	0	0	0	1	0	0
peak_1222	1	0	0	0	0	0	0	0	0	0	0	0
peak_1225	1	0	0	0	0	0	0	0	0	0	0	0
peak_1233	1	0	0	0	0	0	0	0	0	0	0	0
peak_1235	0	0	0	0	0	0	0	0	0	0	1	0
peak_1238	0	0	0	0	0	1	0	0	0	0	0	0
peak_1239	0	0	0	0	0	0	0	0	1	0	0	0
peak_1249	0	0	1	0	0	0	0	0	0	0	0	0
peak_1252	0	0	0	0	0	0	0	1	0	0	0	0
peak_1253	0	0	0	0	0	0	0	1	1	0	0	0
peak_1254	0	0	0	0	0	0	0	1	0	0	0	0
peak_1255	0	0	1	0	0	0	1	0	0	0	0	0
peak_1257	0	0	1	0	0	0	0	0	0	0	0	0
peak_1258	0	0	0	0	0	0	0	1	0	0	0	0
peak_1259	0	0	0	0	0	0	0	1	0	0	0	0
peak_1260	0	0	0	0	0	0	0	0	1	0	0	0
peak_1262	0	0	0	0	0	0	0	0	1	0	0	0
peak_1267	0	0	0	0	0	0	0	0	1	0	0	0
peak_1268	0	0	0	0	0	0	0	0	0	0	1	0
peak_1270	0	0	0	1	0	0	0	0	0	0	0	0
peak_1271	0	0	0	0	0	0	0	1	0	0	0	0
peak_1272	0	0	0	0	0	0	0	0	1	0	0	0
peak_1273	0	0	0	0	0	0	0	1	0	0	0	0
peak_1275	0	0	0	0	0	0	0	0	1	0	0	0
peak_1277	0	0	0	0	0	0	0	0	0	0	1	0
peak_1278	0	0	0	0	0	0	0	0	1	0	0	0
peak_1282	0	0	0	0	0	0	0	0	0	1	0	0
peak_1285	0	0	0	0	0	1	0	0	0	0	0	0
peak_1286	0	0	0	0	0	0	0	0	1	0	0	0
peak_1287	0	1	0	0	0	0	0	0	0	0	0	0
peak_1292	1	0	0	0	0	0	0	0	0	0	0	0
peak_1295	0	0	0	0	0	0	0	1	0	0	0	0
peak_1298	0	0	1	0	0	0	0	0	0	0	0	0
peak_1301	0	0	0	0	0	1	0	0	0	0	1	0
peak_1304	0	0	0	0	0	1	0	0	0	0	0	0
peak_1306	0	0	0	0	0	1	0	0	0	0	0	0
peak_1307	0	0	0	0	1	0	0	0	0	0	0	0
peak_1308	0	0	0	0	0	0	0	0	0	0	1	0
peak_1311	0	0	0	0	1	0	0	0	0	0	0	0
peak_1312	0	0	0	0	0	0	0	0	1	0	0	0
peak_1313	0	0	0	0	0	0	0	0	1	0	0	0
peak_1314	0	0	0	0	0	1	0	0	0	0	0	0
peak_1315	0	0	0	0	0	0	0	0	1	0	0	0
peak_1320	0	0	0	0	0	0	0	0	1	0	0	0
peak_1322	0	0	0	0	0	0	0	0	1	0	0	0
peak_1325	1	0	0	0	0	0	0	0	0	0	0	0
peak_1326	0	0	0	0	0	0	0	0	1	0	0	0
peak_1327	0	0	0	0	0	0	0	0	1	0	0	0
peak_1328	0	1	0	0	0	0	0	0	0	0	0	0
peak_1330	0	0	0	0	0	0	0	0	0	1	0	0
peak_1331	0	0	0	0	1	0	0	0	0	0	0	0
peak_1336	0	0	0	0	0	0	0	0	1	0	0	0
peak_1338	0	0	0	0	0	0	0	0	1	0	0	0
peak_1339	0	0	0	0	0	0	0	0	0	1	0	0
peak_1340	0	0	0	0	0	0	0	0	0	1	0	0
peak_1341	0	0	0	0	0	0	0	0	0	1	0	0
peak_1342	0	0	0	0	0	1	0	0	0	0	0	0
peak_1344	0	0	0	0	0	0	0	0	0	1	0	0
peak_1345	0	0	0	0	0	0	0	0	0	1	0	0
peak_1346	0	0	0	0	0	0	0	0	1	0	0	0
peak_1347	0	0	0	0	0	1	0	0	0	0	1	0
peak_1348	0	0	0	0	0	1	0	0	0	0	0	0
peak_1349	0	0	0	0	0	1	0	0	0	0	1	0
peak_1350	0	0	0	0	0	0	0	0	0	0	1	0
peak_1353	0	0	0	0	1	0	0	0	0	0	0	0
peak_1354	0	0	0	0	0	0	0	0	0	1	0	0
peak_1358	0	0	0	0	0	0	0	0	0	1	0	0
peak_1359	1	0	0	0	1	1	0	0	0	0	0	0
peak_1360	0	0	0	0	1	0	0	0	0	0	0	0
peak_1361	0	0	0	0	0	0	0	0	1	0	0	0
peak_1362	0	0	0	0	0	1	0	0	1	0	0	0
peak_1369	0	0	0	0	0	0	0	0	0	1	0	0
peak_1370	0	1	0	0	0	0	0	0	0	0	0	0
peak_1372	0	0	0	0	0	0	0	0	0	1	0	0
peak_1373	1	0	0	0	0	0	0	0	0	0	0	0
peak_1375	0	0	0	0	0	0	0	0	0	1	0	0
peak_1376	0	1	0	0	0	0	0	0	0	0	0	0
peak_1382	0	0	0	0	0	0	0	0	0	1	0	0
peak_1386	0	0	0	0	0	0	0	0	0	1	0	0
peak_1388	0	0	0	0	0	1	0	0	0	0	0	0
peak_1389	0	0	0	0	0	1	0	0	0	0	0	0
peak_1390	0	0	1	0	1	0	0	0	0	0	0	0
peak_1392	0	0	0	0	0	0	0	0	0	1	0	0
peak_1397	0	0	0	0	0	0	0	0	0	1	0	0
peak_1399	0	0	0	0	1	1	0	0	1	0	1	0
peak_1401	0	0	0	0	0	0	0	0	1	0	0	0
peak_1403	0	0	1	0	0	0	0	0	0	0	0	0
peak_1408	0	0	0	0	0	1	0	0	0	0	0	0
peak_1409	0	0	0	0	0	1	0	0	0	0	0	0
peak_1411	0	0	1	0	0	0	0	0	0	0	0	0
peak_1415	0	0	1	0	0	0	0	0	0	0	1	0
peak_1416	0	0	1	0	1	0	0	0	0	0	1	0
peak_1417	0	0	0	0	0	1	0	0	0	0	0	0
peak_1420	0	0	0	0	1	1	0	0	0	0	0	0
peak_1421	0	0	0	0	0	1	0	0	0	0	0	0
peak_1422	0	0	1	0	0	0	0	0	0	0	0	0
peak_1423	0	0	0	0	0	0	0	0	0	0	1	0
peak_1424	0	0	1	0	0	0	0	0	0	0	0	0
peak_1426	0	0	0	0	0	0	0	0	0	0	1	0
peak_1430	0	0	0	0	1	0	0	0	0	0	0	0
peak_1431	0	0	0	0	1	0	0	0	0	0	0	0
peak_1433	0	0	0	0	0	0	0	0	0	1	0	0
peak_1434	0	0	0	0	0	0	0	0	0	1	0	0
peak_1437	0	0	0	0	0	0	0	0	1	0	0	0
peak_1439	0	1	0	0	0	0	0	0	1	0	0	0
peak_1442	0	0	0	1	0	0	0	0	0	0	0	0
peak_1443	0	0	0	0	0	0	0	0	1	0	0	0
peak_1444	0	0	1	0	0	0	0	0	0	0	0	0
peak_1446	1	0	0	1	0	0	0	0	0	0	0	0
peak_1447	0	0	0	0	0	1	0	0	0	0	0	0
peak_1449	0	0	1	0	0	0	0	0	0	0	0	0
peak_1451	0	0	0	0	0	0	0	0	0	1	0	0
peak_1455	0	1	0	0	0	0	0	0	0	0	0	0
peak_1457	0	0	0	0	1	0	0	0	0	0	0	0
peak_1462	0	0	0	0	0	0	0	0	0	1	0	0
peak_1465	0	0	0	1	0	0	0	0	0	0	0	0
peak_1466	0	0	0	0	0	0	0	0	0	0	1	0
peak_1469	0	0	1	0	0	0	0	0	0	0	0	0
peak_1474	0	0	0	0	0	0	0	0	1	0	0	0
peak_1475	0	0	0	0	1	0	0	0	0	0	0	0
peak_1476	0	0	0	0	0	1	0	0	0	0	0	0
peak_1478	0	0	0	0	1	0	0	0	0	0	0	0
peak_1479	0	1	0	0	0	0	0	0	0	0	0	0
peak_1480	0	0	0	0	0	0	0	0	0	0	1	0
peak_1482	1	0	0	0	0	1	0	0	0	0	0	0
peak_1484	0	0	1	0	0	0	0	0	0	0	0	0
peak_1487	0	0	1	0	0	0	0	0	0	0	0	0
peak_1488	0	0	0	0	1	0	0	0	0	0	0	0
peak_1490	0	1	0	0	0	0	0	0	0	0	0	0
peak_1495	0	1	0	0	0	0	0	0	0	0	0	0
peak_1503	0	1	0	0	0	0	0	0	0	0	0	0
peak_1505	0	0	1	0	0	0	0	0	0	0	0	0
peak_1508	0	0	0	0	0	0	0	0	0	1	0	0
peak_1510	0	0	0	0	0	0	0	0	1	0	0	0
peak_1511	0	0	0	0	0	0	0	0	1	0	0	0
peak_1512	0	1	0	0	0	0	0	0	0	0	0	0
peak_1513	0	0	1	0	0	1	0	0	0	0	1	0
peak_1515	0	0	0	0	1	0	0	0	0	0	0	0
peak_1520	0	0	0	0	0	1	0	0	0	0	0	0
peak_1521	0	0	1	0	0	0	0	0	0	0	0	0
peak_1523	0	0	0	0	0	1	0	0	0	0	0	0
peak_1524	0	1	0	0	0	0	0	0	0	0	0	0
peak_1526	0	0	0	0	0	0	0	1	0	0	0	0
peak_1527	0	0	0	0	0	0	0	0	0	0	1	0
peak_1528	0	0	0	0	0	0	0	0	0	0	1	0
peak_1529	0	0	1	0	0	0	0	0	0	0	0	0
peak_1532	0	0	0	0	1	0	0	0	0	0	0	0
peak_1534	0	0	0	0	1	0	0	0	0	0	0	0
peak_1535	1	0	0	0	0	0	0	0	0	0	0	0
peak_1538	0	0	0	0	1	0	0	0	0	0	0	0
peak_1544	0	1	0	0	0	0	0	0	0	0	0	0
peak_1545	0	1	0	0	0	0	0	0	0	0	0	0
peak_1546	0	0	0	0	0	0	0	0	0	1	0	0
peak_1549	0	0	0	0	0	0	0	0	0	1	0	0
peak_1550	0	1	0	0	0	0	0	0	0	0	0	0
peak_1556	0	0	0	0	0	0	0	0	0	0	1	0
peak_1557	0	0	0	0	0	0	0	1	0	0	0	0
peak_1561	0	0	0	0	0	0	0	0	0	1	0	0
peak_1563	0	0	0	0	0	0	0	0	0	1	0	0
peak_1565	0	1	0	0	0	0	0	0	0	0	0	0
peak_1566	0	0	0	0	0	0	0	1	0	0	0	0
peak_1568	0	0	1	0	0	0	0	0	0	0	0	0
peak_1569	0	0	1	0	0	0	0	0	0	0	0	0
peak_1570	0	0	0	0	0	0	0	1	0	0	0	0
peak_1574	0	1	0	0	0	0	0	0	0	0	0	0
peak_1575	0	1	0	0	0	0	0	0	0	0	0	0
peak_1576	0	0	0	0	0	0	0	0	0	1	0	0
peak_1577	0	0	0	1	0	0	0	0	0	0	0	0
peak_1579	0	0	1	0	0	0	0	0	0	0	0	0
peak_1580	0	0	0	0	0	0	0	1	0	0	0	0
peak_1582	0	0	1	0	0	0	0	0	0	0	0	0
peak_1583	0	0	1	0	0	0	0	0	0	0	0	0
peak_1584	0	0	1	0	0	0	0	0	0	0	0	0
peak_1585	0	0	1	0	0	0	0	0	0	0	0	0
peak_1587	0	0	1	0	0	0	0	0	0	0	0	0
peak_1589	1	0	0	0	0	0	0	0	0	0	0	0
peak_1590	1	0	0	0	0	0	0	0	0	0	0	0
peak_1592	0	0	0	0	0	0	0	0	1	0	0	0
peak_1601	0	0	0	1	0	0	0	0	0	0	0	0
peak_1602	0	0	0	0	1	1	0	0	0	0	0	0
peak_1603	0	0	0	0	0	1	0	0	0	0	0	0
peak_1604	0	0	0	0	0	0	0	0	0	0	1	0
peak_1605	0	0	0	0	0	0	0	1	0	0	0	0
peak_1607	0	0	0	1	0	0	0	0	0	0	0	0
peak_1608	0	0	0	1	0	0	0	0	0	0	0	0
peak_1610	0	0	0	0	0	0	0	0	0	0	1	0
peak_1611	0	0	0	0	0	0	0	1	0	0	0	0
peak_1612	0	0	0	0	0	0	0	0	0	1	0	0
peak_1613	0	0	0	0	0	0	0	0	0	1	0	0
peak_1617	0	0	0	0	1	1	0	0	0	0	0	0
peak_1619	0	0	0	0	0	0	0	1	0	0	0	0
peak_1620	0	0	0	1	0	0	0	0	0	0	0	0
peak_1625	0	0	0	0	0	0	0	1	0	0	0	0
peak_1627	0	0	0	0	0	0	0	1	0	0	0	0
peak_1630	0	0	0	0	0	0	0	0	0	1	0	0
peak_1636	0	0	0	0	0	0	0	1	0	0	0	0
peak_1637	0	0	0	0	0	0	0	1	0	0	0	0
peak_1639	1	0	0	0	0	0	0	0	1	0	0	0
peak_1641	0	0	0	0	0	0	0	1	0	0	0	0
peak_1642	0	0	1	0	0	0	0	0	0	0	0	0
peak_1645	0	0	0	1	0	0	0	0	0	0	0	0
peak_1655	0	0	0	1	0	0	0	0	0	0	0	0
peak_1656	0	0	0	0	0	0	0	0	0	0	1	0
peak_1658	1	0	0	0	0	0	0	0	0	0	0	0
peak_1662	1	0	0	0	0	0	0	0	0	0	0	0
peak_1663	1	0	0	0	0	0	0	0	0	0	0	0
peak_1664	0	0	0	0	0	0	0	1	0	0	0	0
peak_1665	0	0	0	0	0	0	0	1	0	0	0	0
peak_1666	0	0	0	0	0	0	0	0	1	0	0	0
peak_1669	0	0	0	0	0	0	0	0	1	0	0	0
peak_1670	0	0	0	0	0	0	0	0	1	0	0	0
peak_1671	0	1	0	1	0	0	0	0	0	0	0	0
peak_1672	0	1	0	0	1	0	0	0	0	0	0	0
peak_1673	0	0	0	0	0	0	0	0	1	0	0	0
peak_1677	1	0	0	0	0	0	0	1	0	0	0	0
peak_1680	0	0	0	0	1	1	0	0	0	0	0	0
peak_1681	0	0	0	0	0	0	0	0	1	0	0	0
peak_1682	1	0	0	0	0	0	0	0	0	0	0	0
peak_1685	0	0	0	0	0	0	0	0	0	1	0	0
peak_1686	1	0	0	1	0	0	0	0	0	0	0	0
peak_1688	0	0	0	0	0	0	0	1	0	0	0	0
peak_1689	0	0	0	0	1	1	0	0	0	0	1	0
peak_1690	0	0	0	0	0	1	0	0	1	0	1	0
peak_1691	0	0	0	0	0	0	1	0	0	0	0	0
peak_1692	0	0	0	1	0	0	0	0	0	0	0	0
peak_1696	0	0	0	0	1	0	0	0	0	0	1	0
peak_1697	0	0	0	0	0	0	0	1	0	0	0	0
peak_1698	0	0	0	0	0	0	0	0	1	0	0	0
peak_1700	0	0	0	0	1	0	0	0	0	0	0	0
peak_1705	0	0	0	0	0	0	0	0	0	1	0	0
peak_1707	0	0	0	0	0	0	0	0	0	1	0	0
peak_1708	0	0	0	0	0	0	0	0	1	0	0	0
peak_1712	1	0	0	0	0	0	0	0	0	0	0	0
peak_1715	0	0	0	0	0	0	0	0	0	1	0	0
peak_1719	0	0	0	0	1	0	0	0	0	0	0	0
peak_1725	0	0	0	0	1	0	0	0	0	0	0	0
peak_1727	0	0	0	0	0	1	0	0	0	0	0	0
peak_1730	0	0	0	0	0	1	0	0	0	0	0	0
peak_1733	0	1	0	0	0	0	0	0	0	0	0	0
peak_1736	0	0	0	0	1	0	0	0	0	0	1	0
peak_1739	0	0	1	0	0	0	0	0	0	0	0	0
peak_1740	0	0	0	0	1	0	0	0	0	0	1	0
peak_1744	0	0	0	0	1	0	0	0	0	0	0	0
peak_1748	1	0	0	0	0	0	0	0	0	0	0	0
peak_1752	0	0	0	0	0	1	0	0	0	0	0	0
peak_1753	0	0	0	0	0	1	0	0	0	0	1	0
peak_1754	0	1	0	0	0	0	0	0	0	1	0	0
peak_1760	0	0	0	0	1	0	0	0	0	0	0	0
peak_1762	1	0	0	0	0	0	0	0	0	0	0	0
peak_1763	0	0	0	0	0	0	0	0	0	1	0	0
peak_1766	0	0	0	0	0	1	0	0	0	0	0	0
peak_1772	0	0	0	0	0	0	0	0	0	1	0	0
peak_1773	0	0	0	0	0	0	0	0	0	0	1	0
peak_1775	0	0	0	0	1	1	0	0	0	0	1	0
peak_1777	0	0	0	0	1	0	0	0	0	0	0	0
peak_1778	0	0	0	0	0	0	0	0	0	1	0	0
peak_1779	0	0	0	0	1	0	0	0	0	0	1	0
peak_1780	0	0	0	1	0	0	0	1	0	0	0	0
peak_1783	0	0	0	0	1	0	0	0	0	0	0	0
peak_1786	0	0	0	0	0	0	0	0	1	0	0	0
peak_1790	0	0	1	0	0	0	0	0	0	0	0	0
peak_1791	0	0	1	0	1	0	0	0	0	0	0	0
peak_1793	0	0	1	0	0	0	0	0	0	0	0	0
peak_1796	0	0	0	0	0	1	0	0	0	0	0	0
peak_1797	0	0	0	0	0	0	0	0	0	0	1	0
peak_1801	0	0	0	0	1	1	0	0	0	0	0	0
peak_1804	0	0	0	0	1	0	0	0	0	0	0	0
peak_1808	0	1	0	0	0	0	0	0	0	0	0	0
peak_1810	1	0	0	0	0	0	0	0	1	0	0	0
peak_1813	0	0	0	1	0	0	0	0	0	0	0	0
peak_1816	0	0	0	0	0	0	0	1	1	0	0	0
peak_1819	1	0	0	0	0	0	0	0	0	0	0	0
peak_1820	1	0	0	0	0	0	0	0	1	0	0	0
peak_1823	0	0	0	0	0	0	0	0	1	0	0	0
peak_1826	0	0	0	0	0	0	1	0	0	0	0	0
peak_1829	0	0	1	0	0	0	0	0	0	0	0	0
peak_1830	0	0	1	0	0	0	0	0	0	0	0	0
peak_1831	0	0	0	0	0	0	0	0	0	1	0	0
peak_1833	0	0	0	0	1	0	0	0	0	0	0	0
peak_1834	1	0	0	0	0	0	0	0	0	0	0	0
peak_1837	1	0	0	0	0	0	0	0	0	0	0	0
peak_1838	0	0	0	0	0	0	0	0	1	0	0	0
peak_1841	0	0	0	0	0	0	0	0	1	0	0	0
peak_1846	0	0	0	0	0	0	0	0	1	0	0	0
peak_1852	0	0	1	0	0	0	0	0	0	0	0	0
peak_1853	0	0	0	0	0	0	1	0	0	0	0	0
peak_1854	0	1	0	0	0	0	0	0	0	0	0	0
peak_1855	0	1	1	0	0	0	0	0	0	0	0	0
peak_1856	0	0	1	0	0	0	1	0	0	0	0	0
peak_1858	1	0	0	0	0	0	0	0	0	0	0	0
peak_1859	0	0	0	0	0	0	0	0	1	0	0	0
peak_1861	0	0	0	0	0	0	0	1	0	0	0	0
peak_1862	0	1	0	0	0	0	0	1	0	0	0	0
peak_1863	0	0	0	0	0	0	0	0	1	0	0	0
peak_1864	0	0	0	0	0	0	0	0	1	0	0	0
peak_1866	0	0	0	0	0	0	0	1	0	0	0	0
peak_1867	0	0	0	0	1	0	0	0	0	0	0	0
peak_1868	0	0	0	0	0	0	0	0	0	0	1	0
peak_1871	0	0	0	0	0	0	0	1	0	0	0	0
peak_1873	0	0	0	0	0	0	0	0	1	0	0	0
peak_1874	0	0	0	0	0	1	0	0	0	0	0	0
peak_1876	0	0	0	0	0	0	0	1	0	0	0	0
peak_1877	0	0	0	0	0	0	0	0	1	0	0	0
peak_1888	0	0	0	1	0	0	0	1	0	0	1	0
peak_1889	0	0	0	0	0	0	0	0	1	0	0	0
peak_1890	0	1	0	0	0	0	0	0	0	0	0	0
peak_1892	0	0	0	0	0	0	0	0	1	0	0	0
peak_1895	0	0	0	0	0	0	0	1	0	0	0	0
peak_1896	0	0	0	0	0	0	0	0	1	0	0	0
peak_1898	0	1	0	1	0	0	0	0	0	0	0	0
peak_1899	0	0	0	0	0	0	0	1	0	0	0	0
peak_1900	0	0	0	0	0	0	1	0	1	0	0	0
peak_1901	0	0	0	0	0	0	0	1	0	0	0	0
peak_1902	0	0	0	0	0	0	0	1	0	0	0	0
peak_1909	0	0	0	0	0	0	0	0	0	1	0	0
peak_1910	0	1	0	0	0	0	0	0	0	0	0	0
peak_1911	0	0	0	0	0	0	0	0	1	0	0	0
peak_1912	0	0	0	0	0	0	0	1	0	0	0	0
peak_1913	0	0	0	0	0	0	0	1	0	0	0	0
peak_1915	0	0	0	0	0	0	0	0	1	0	0	0
peak_1916	0	0	0	0	0	0	0	0	1	0	0	0
peak_1917	0	0	0	0	0	0	0	0	1	0	0	0
peak_1922	0	0	0	0	0	0	0	1	0	0	0	0
peak_1925	0	0	0	0	0	0	0	1	0	0	0	0
peak_1928	0	0	0	1	0	0	0	0	0	0	0	0
peak_1930	0	0	0	0	0	0	0	0	0	1	0	0
peak_1931	0	0	0	0	0	0	0	0	0	1	0	0
peak_1932	1	0	0	0	0	0	0	0	0	0	0	0
peak_1933	1	0	0	0	0	0	0	0	0	0	0	0
peak_1934	0	1	0	0	0	0	0	0	0	0	0	0
peak_1935	0	0	0	1	0	0	0	0	0	0	0	0
peak_1936	1	0	0	0	0	0	0	0	0	0	0	0
peak_1937	0	1	0	0	0	0	0	0	0	0	0	0
peak_1939	0	0	0	0	0	0	0	1	0	0	0	0
peak_1941	0	0	0	0	0	0	0	0	0	1	0	0
peak_1942	1	0	0	0	0	0	0	0	0	0	0	0
peak_1944	0	0	0	0	0	0	0	1	0	0	0	0
peak_1945	0	0	0	1	0	0	0	0	1	0	0	0
peak_1946	0	0	0	0	0	0	0	1	0	0	0	0
peak_1947	0	0	0	1	0	0	0	0	0	0	0	0
peak_1948	0	0	0	0	0	0	0	0	1	0	0	0
peak_1950	1	0	0	0	0	0	0	0	0	0	0	0
peak_1952	1	0	0	0	0	0	0	0	0	0	0	0
peak_1953	0	0	0	0	0	0	0	0	1	0	0	0
peak_1954	0	0	0	1	0	0	0	0	0	0	0	0
peak_1957	0	0	0	0	0	0	0	1	0	0	0	0
peak_1958	0	0	0	1	0	0	0	0	0	1	0	0
peak_1959	0	0	0	0	0	0	0	1	0	0	0	0
peak_1961	0	1	0	0	0	0	0	0	0	0	0	0
peak_1963	0	1	0	0	0	0	0	1	0	0	0	0
peak_1964	0	0	0	0	0	0	0	1	0	0	0	0
peak_1965	0	0	0	0	0	0	0	0	1	0	0	0
peak_1966	0	0	0	0	0	0	0	0	1	0	0	0
peak_1970	0	0	0	1	0	0	0	0	0	0	0	0
peak_1971	0	1	0	0	0	0	0	0	0	0	0	0
peak_1974	1	0	0	0	0	0	0	0	0	0	0	0
peak_1975	0	0	1	0	0	0	0	0	0	0	0	0
peak_1976	0	0	1	0	0	0	0	0	0	0	0	0
peak_1979	0	1	0	0	0	0	0	0	0	0	0	0
peak_1980	0	0	0	0	0	0	0	1	0	0	0	0
peak_1981	0	0	0	0	0	0	0	1	0	0	0	0
peak_1984	0	0	0	0	0	0	0	0	1	0	0	0
peak_1986	1	0	0	0	0	0	0	0	0	0	0	0
peak_1987	1	0	0	0	0	0	0	0	1	0	0	0
peak_1989	0	0	0	0	0	0	0	0	0	1	0	0
peak_1990	0	0	0	0	0	0	0	0	1	0	0	0
peak_1992	0	0	1	0	0	0	0	0	0	0	0	0
peak_1993	0	0	0	0	1	0	0	0	0	0	0	0
peak_1994	0	0	0	0	0	0	0	0	1	0	0	0
peak_1995	0	0	0	0	1	0	0	0	0	0	1	0
peak_1998	0	0	0	0	0	1	0	0	0	0	0	0
peak_1999	1	0	0	1	0	0	0	0	0	0	0	0
peak_2001	0	0	0	0	0	0	0	0	1	0	0	0
peak_2005	0	0	0	0	0	0	0	1	0	0	0	0
peak_2006	0	0	0	0	0	0	0	1	0	0	0	0
peak_2010	0	0	0	0	0	0	0	1	0	0	0	0
peak_2011	0	0	0	0	0	0	0	0	0	1	0	0
peak_2013	0	1	0	0	0	0	0	0	0	0	0	0
peak_2014	0	0	0	0	0	0	0	1	0	0	0	0
peak_2016	0	0	0	0	0	0	0	1	0	0	0	0
peak_2017	0	0	0	1	0	0	0	0	0	0	0	0
peak_2019	0	0	0	1	0	0	0	0	0	0	0	0
peak_2022	0	0	0	0	0	0	0	1	0	0	0	0
peak_2024	0	0	0	1	0	0	0	1	0	0	0	0
peak_2030	0	0	0	0	0	0	0	1	0	0	0	0
peak_2031	0	0	0	0	0	0	0	1	0	0	0	0
peak_2032	0	1	0	0	0	0	0	0	0	0	0	0
peak_2034	0	0	0	0	0	0	0	0	0	1	0	0
peak_2035	0	0	0	0	0	0	0	0	0	1	0	0
peak_2038	0	0	0	0	0	1	0	0	0	0	1	0
peak_2039	0	0	0	0	0	0	0	1	0	0	0	0
peak_2047	0	0	0	0	0	0	0	1	0	0	0	0
peak_2048	0	0	0	0	0	0	0	0	1	0	0	0
peak_2059	0	0	0	0	0	0	0	1	0	0	0	0
peak_2062	0	0	0	0	0	0	0	1	0	0	0	0
peak_2064	0	0	0	0	1	0	0	0	0	0	0	0
peak_2065	0	0	1	0	0	0	0	0	0	0	0	0
peak_2066	0	0	0	0	1	0	0	0	0	0	0	0
peak_2067	0	0	1	0	1	0	0	0	0	0	0	0
peak_2068	0	1	0	0	0	0	0	0	0	0	0	0
peak_2069	0	1	0	0	0	1	0	0	0	0	1	0
peak_2071	0	0	0	0	0	0	0	0	1	0	0	0
peak_2072	0	0	0	0	0	0	0	0	1	0	0	0
peak_2073	0	0	0	1	0	0	0	0	0	0	0	0
peak_2075	0	0	1	0	0	0	0	0	0	0	0	0
peak_2077	1	0	0	0	0	1	0	0	0	0	0	0
peak_2078	1	0	0	0	0	0	0	0	0	0	0	0
peak_2079	0	0	0	0	0	1	0	0	0	0	0	0
peak_2080	1	0	0	1	0	1	0	0	0	0	0	0
peak_2081	0	0	0	0	0	0	0	0	1	0	0	0
peak_2083	0	0	0	0	0	0	0	0	1	0	0	0
peak_2084	0	0	0	0	0	0	0	1	0	0	0	0
peak_2086	0	0	0	0	0	0	0	1	0	0	0	0
peak_2087	0	0	0	0	0	0	1	0	0	0	0	0
peak_2089	0	0	0	0	0	1	0	0	0	0	1	0
peak_2090	0	0	0	0	0	1	0	0	0	0	1	0
peak_2091	0	0	0	0	0	1	0	0	0	0	1	0
peak_2093	1	0	0	0	0	0	0	0	0	0	0	0
peak_2095	0	0	0	0	0	0	0	1	0	0	0	0
peak_2096	0	0	0	0	1	0	0	0	0	0	0	0
peak_2099	1	0	0	0	0	0	0	0	1	0	0	0
peak_2101	1	0	0	0	0	0	0	0	0	0	0	0
peak_2106	0	0	0	0	1	0	0	0	0	0	0	0
peak_2111	0	0	0	0	1	1	0	0	0	0	1	0
peak_2112	0	0	0	0	0	0	0	1	0	0	0	0
peak_2114	0	0	0	0	0	0	0	1	0	0	0	0
peak_2115	0	0	0	0	0	0	0	0	1	0	0	0
peak_2116	0	0	0	0	0	1	0	0	0	0	0	0
peak_2118	0	0	1	0	0	0	0	0	0	0	0	0
peak_2119	0	0	0	1	0	0	0	0	0	0	0	0
peak_2122	0	1	0	0	0	0	0	0	0	0	0	0
peak_2123	1	0	0	0	1	1	0	0	0	0	0	0
peak_2124	0	1	0	0	0	0	0	0	0	0	0	0
peak_2126	0	0	0	1	0	0	0	0	0	0	0	0
peak_2130	0	0	0	0	0	0	0	0	0	1	0	0
peak_2131	0	0	0	0	0	0	0	0	0	0	1	0
peak_2136	0	0	0	0	0	0	0	0	1	0	0	0
peak_2137	0	0	1	0	0	0	0	0	0	0	0	0
peak_2138	0	0	1	0	0	0	0	0	0	0	0	0
peak_2141	0	0	0	0	0	0	0	0	0	0	1	0
peak_2145	0	1	0	0	0	0	0	0	0	0	0	0
peak_2148	0	0	0	0	0	0	0	0	1	0	0	0
peak_2150	0	0	0	0	0	0	0	1	0	0	0	0
peak_2151	0	0	0	0	0	0	0	0	1	0	0	0
peak_2155	0	0	0	0	0	0	0	0	1	0	0	0
peak_2157	0	1	0	0	0	0	0	0	0	0	0	0
peak_2158	0	0	0	0	0	0	0	0	1	0	0	0
peak_2161	0	0	0	0	0	0	0	0	1	0	0	0
peak_2162	0	0	0	0	0	0	0	0	1	0	0	0
peak_2163	0	1	0	0	0	0	0	0	0	0	0	0
peak_2164	0	0	0	0	0	0	0	0	1	0	0	0
peak_2165	0	0	0	0	0	0	0	0	1	0	0	0
peak_2166	1	0	0	0	0	0	0	0	1	0	0	0
peak_2167	0	0	0	0	0	0	0	0	1	0	1	0
peak_2168	0	0	0	0	1	0	0	0	1	0	0	0
peak_2169	1	0	0	0	0	0	0	0	1	0	0	0
peak_2175	0	0	0	0	0	0	0	0	0	1	0	0
peak_2185	0	0	0	0	0	0	0	1	0	0	0	0
peak_2188	1	0	0	0	0	0	0	0	0	0	0	0
peak_2191	0	0	0	0	0	0	0	1	0	0	0	0
peak_2193	0	0	0	0	0	0	0	0	0	1	0	0
peak_2196	0	0	0	0	0	1	0	0	0	0	0	0
peak_2199	0	0	0	0	0	0	0	0	0	1	0	0
peak_2200	0	0	0	0	1	0	0	0	0	0	0	0
peak_2201	0	0	0	0	1	0	0	0	0	0	0	0
peak_2204	0	0	0	0	0	0	0	0	1	0	0	0
peak_2207	0	0	0	0	1	0	0	0	0	0	0	0
peak_2208	0	0	0	0	1	0	0	0	0	0	0	0
peak_2211	0	0	0	0	1	0	0	0	0	0	0	0
peak_2213	0	0	0	0	0	0	0	1	0	0	0	0
peak_2214	0	0	0	0	0	0	0	1	0	0	0	0
peak_2215	0	0	0	0	1	1	0	0	0	0	1	0
peak_2216	0	0	0	0	1	0	0	0	0	0	1	0
peak_2218	0	0	0	0	0	0	0	0	1	0	0	0
peak_2219	0	0	0	0	0	1	0	0	0	0	1	0
peak_2221	0	0	0	0	1	0	0	0	0	0	0	0
peak_2222	0	0	0	0	0	1	0	0	0	0	1	0
peak_2223	0	0	0	0	0	1	0	0	0	0	0	0
peak_2225	1	0	0	0	0	0	0	0	0	0	0	0
peak_2226	0	0	0	0	0	0	0	0	0	1	0	0
peak_2228	0	0	0	0	0	0	0	0	0	0	1	0
peak_2230	0	0	0	0	0	0	0	0	0	1	0	0
peak_2231	0	0	0	0	0	0	0	0	1	0	1	0
peak_2232	0	0	1	0	0	0	0	0	0	0	0	0
peak_2235	0	0	0	0	1	1	0	0	0	0	1	0
peak_2236	0	0	0	0	0	0	0	0	0	0	1	0
peak_2239	0	0	0	0	1	0	0	0	0	0	0	0
peak_2240	0	0	0	0	0	0	0	0	0	0	1	0
peak_2241	0	0	0	0	0	1	0	0	0	0	1	0
peak_2242	0	0	0	0	0	0	0	0	0	0	1	0
peak_2243	0	0	0	0	0	0	0	0	0	0	1	0
peak_2244	0	0	1	0	0	0	0	0	0	0	0	0
peak_2246	0	0	0	0	0	0	0	0	1	0	1	0
peak_2250	0	0	1	0	0	0	0	0	0	0	1	0
peak_2254	0	0	0	1	0	0	0	0	0	0	0	0
peak_2256	0	0	0	0	1	1	0	0	0	0	1	0
peak_2257	0	0	0	0	1	0	0	0	0	0	0	0
peak_2258	0	0	0	0	0	0	0	0	1	0	0	0
peak_2260	0	0	0	0	0	0	0	0	0	0	1	0
peak_2261	0	0	0	0	0	0	0	0	0	0	1	0
peak_2264	0	0	0	0	0	1	0	0	0	0	0	0
peak_2265	0	0	0	0	0	0	0	0	0	0	1	0
peak_2267	0	0	0	0	0	0	0	0	1	0	0	0
peak_2268	0	0	0	0	1	0	0	0	0	0	0	0
peak_2269	0	0	0	0	0	0	0	0	1	0	1	0
peak_2270	0	0	0	0	1	0	0	0	0	0	0	0
peak_2271	0	0	0	0	0	0	0	0	0	0	1	0
peak_2273	0	0	0	0	1	1	0	0	0	0	1	0
peak_2275	0	0	0	0	0	0	0	0	1	0	0	0
peak_2276	1	0	0	0	0	0	0	0	1	0	1	0
peak_2277	0	0	0	0	0	0	0	0	1	0	0	0
peak_2278	0	0	0	0	0	0	0	0	1	0	1	0
peak_2279	0	0	0	0	0	0	0	0	0	1	0	0
peak_2280	0	0	0	0	0	0	0	0	0	1	0	0
peak_2282	0	1	0	0	0	0	0	0	0	1	0	0
peak_2284	0	0	0	0	0	0	0	0	1	0	0	0
peak_2285	0	0	1	0	0	0	0	0	0	0	0	0
peak_2287	0	0	0	0	0	0	0	0	1	0	0	0
peak_2290	0	0	0	0	0	0	0	0	1	0	0	0
peak_2292	0	0	0	0	1	0	0	0	0	0	0	0
peak_2293	0	0	0	0	0	0	0	0	1	0	0	0
peak_2295	0	0	0	0	0	1	0	0	0	0	1	0
peak_2296	0	0	0	0	1	0	0	0	0	0	0	0
peak_2297	0	0	0	0	1	0	0	0	0	0	0	0
peak_2299	1	0	0	0	0	0	0	0	0	0	0	0
peak_2300	1	0	0	0	0	0	0	0	0	0	0	0
peak_2302	0	0	0	0	1	0	0	0	0	0	0	0
peak_2303	0	0	0	0	0	0	0	0	1	0	0	0
peak_2304	0	0	0	0	0	1	0	0	0	0	1	0
peak_2309	0	0	0	0	0	1	0	0	0	0	0	0
peak_2310	0	0	0	0	1	0	0	0	0	0	1	0
peak_2316	0	0	0	0	0	1	0	0	0	0	0	0
peak_2317	1	0	0	0	1	1	0	0	0	0	1	0
peak_2318	0	0	0	0	1	0	0	0	0	0	0	0
peak_2319	0	0	0	0	1	0	0	0	0	0	0	0
peak_2320	0	0	0	0	0	1	0	0	0	0	0	0
peak_2321	0	0	0	0	1	0	0	0	0	0	0	0
peak_2323	0	0	0	0	0	0	0	0	1	0	0	0
peak_2325	0	0	0	0	0	0	0	0	0	0	1	0
peak_2326	0	0	0	0	0	0	0	0	0	0	1	0
peak_2327	0	0	0	0	0	0	0	0	0	0	1	0
peak_2330	0	0	0	0	0	0	0	0	0	0	1	0
peak_2332	0	0	0	0	1	0	0	0	0	0	0	0
peak_2335	0	0	0	0	0	0	1	0	0	0	0	0
peak_2337	0	0	0	0	1	0	0	0	1	0	0	0
peak_2338	0	0	0	0	1	0	0	0	0	0	0	0
peak_2339	0	1	0	0	0	0	0	0	0	0	0	0
peak_2340	0	0	0	0	0	1	0	0	0	0	0	0
peak_2342	0	0	0	0	1	0	0	0	1	0	0	0
peak_2343	0	0	0	0	0	0	0	1	0	0	0	0
peak_2344	0	0	0	0	0	0	0	1	0	0	0	0
peak_2345	0	1	0	0	0	0	0	0	0	0	0	0
peak_2346	0	0	0	0	0	0	0	0	0	0	1	0
peak_2347	0	0	0	0	0	0	0	0	1	0	0	0
peak_2348	1	0	0	0	0	0	0	0	1	0	0	0
peak_2354	0	0	0	0	0	0	0	0	0	0	1	0
peak_2359	0	0	0	0	0	0	0	0	0	1	0	0
peak_2361	0	0	0	0	0	0	0	1	0	0	0	0
peak_2366	1	0	0	0	0	0	0	0	0	0	1	0
peak_2368	1	0	0	0	0	0	0	0	0	0	0	0
peak_2369	0	0	1	0	0	0	0	0	0	0	0	0
peak_2370	0	0	0	0	0	0	0	0	1	0	0	0
peak_2371	0	0	1	0	0	0	0	0	0	0	0	0
peak_2372	0	0	1	0	0	0	0	0	0	0	0	0
peak_2376	0	0	0	0	0	0	0	0	0	1	0	0
peak_2377	0	0	1	0	0	0	0	0	0	0	0	0
peak_2378	0	0	1	0	0	0	0	0	0	0	0	0
peak_2379	0	0	1	0	0	0	0	0	0	0	0	0
peak_2381	0	0	1	0	0	0	0	0	0	0	0	0
peak_2382	0	0	0	0	0	0	0	0	1	0	0	0
peak_2383	0	0	0	0	0	0	0	0	0	1	0	0
peak_2385	0	0	0	0	0	0	0	0	0	1	0	0
peak_2386	1	0	0	0	0	0	0	0	0	1	0	0
peak_2387	1	0	0	0	0	0	0	0	0	0	0	0
peak_2388	0	0	1	0	0	0	0	0	0	0	0	0
peak_2391	0	0	0	0	0	0	0	0	0	1	0	0
peak_2393	1	0	0	0	0	0	0	0	0	0	0	0
peak_2394	0	0	0	0	0	0	0	0	0	1	0	0
peak_2395	0	0	0	0	0	0	0	0	0	1	0	0
peak_2396	0	1	0	0	0	0	0	0	0	0	0	0
peak_2400	0	0	0	0	0	0	1	0	1	0	0	0
peak_2401	0	0	0	0	0	0	0	0	0	1	0	0
peak_2407	0	0	0	0	0	0	1	0	0	0	0	0
peak_2409	0	0	0	0	0	1	0	0	0	0	0	0
peak_2410	0	0	0	0	1	1	0	0	0	0	0	0
peak_2411	0	0	0	0	0	0	1	0	0	0	0	0
peak_2414	1	0	0	0	0	0	0	0	1	0	0	0
peak_2416	0	0	0	0	1	0	0	0	0	0	0	0
peak_2419	0	0	0	0	0	0	0	0	0	0	1	0
peak_2422	0	0	0	0	1	1	0	0	0	0	0	0
peak_2424	0	0	0	0	0	0	0	0	1	0	0	0
peak_2425	0	0	0	0	0	0	0	0	1	0	1	0
peak_2426	0	0	1	0	0	0	0	0	0	0	0	0
peak_2429	0	0	1	0	0	0	0	0	0	0	0	0
peak_2432	0	0	1	0	0	0	0	0	0	0	0	0
peak_2434	0	1	0	0	0	0	0	0	0	0	0	0
peak_2436	0	0	0	0	1	0	0	0	0	0	0	0
peak_2437	0	0	0	0	0	1	0	0	0	0	0	0
peak_2442	0	0	1	0	0	1	0	0	0	0	0	0
peak_2443	0	0	0	0	0	0	0	0	0	0	1	0
peak_2450	0	0	0	0	0	0	0	0	1	0	0	0
peak_2451	0	0	1	0	0	0	0	0	0	0	0	0
peak_2454	0	0	1	0	0	0	0	0	0	0	0	0
peak_2455	0	0	1	0	0	0	0	0	0	0	0	0
peak_2456	1	0	0	0	1	1	0	0	0	0	1	0
peak_2457	0	0	0	0	0	0	0	0	1	0	0	0
peak_2459	0	0	1	0	0	0	0	0	0	0	0	0
peak_2462	0	0	0	0	0	1	0	0	0	0	0	0
peak_2463	0	0	1	0	0	0	0	0	0	0	0	0
peak_2465	0	0	0	0	1	0	0	0	0	0	0	0
peak_2466	0	0	1	0	0	0	0	0	0	0	0	0
peak_2468	0	0	0	0	0	0	0	0	0	1	0	0
peak_2471	0	0	0	0	0	1	0	0	0	0	0	0
peak_2472	1	0	0	0	1	0	0	0	0	0	1	0
peak_2474	0	0	0	0	0	0	0	0	0	1	0	0
peak_2475	0	0	0	0	0	0	0	0	0	1	0	0
peak_2478	0	0	1	0	0	0	0	0	0	0	0	0
peak_2479	0	0	1	0	0	0	0	0	0	0	0	0
peak_2480	0	0	1	0	0	0	0	0	0	0	0	0
peak_2481	0	0	0	0	0	0	0	0	1	0	0	0
peak_2482	0	0	0	0	1	0	0	0	0	0	0	0
peak_2483	1	0	0	0	0	0	0	0	0	0	1	0
peak_2485	0	0	1	0	0	0	0	0	0	0	0	0
peak_2486	0	0	1	0	0	0	0	0	0	0	0	0
peak_2487	0	1	0	0	0	0	0	0	0	1	0	0
peak_2489	0	1	0	0	0	0	0	0	0	0	0	0
peak_2492	0	1	0	0	0	0	0	0	0	0	0	0
peak_2493	0	0	1	0	0	0	0	0	0	0	0	0
peak_2494	0	0	1	0	0	0	0	0	0	0	0	0
peak_2496	0	0	1	0	0	0	0	0	0	0	0	0
peak_2497	1	0	0	0	0	0	0	0	0	0	0	0
peak_2500	0	0	0	0	0	0	0	0	0	1	0	0
peak_2504	1	0	0	0	0	0	0	0	0	0	0	0
peak_2511	0	0	0	0	1	1	0	0	0	0	0	0
peak_2517	0	0	0	0	1	0	0	0	1	0	0	0
peak_2521	0	0	0	0	0	0	0	0	0	1	0	0
peak_2522	0	1	0	0	0	0	0	0	0	0	0	0
peak_2525	0	1	0	0	0	0	0	0	0	1	0	0
peak_2526	0	0	0	0	0	0	0	1	0	0	0	0
peak_2527	1	0	0	0	1	0	0	0	0	0	0	0
peak_2535	0	0	0	0	0	0	0	0	0	0	1	0
peak_2537	0	0	0	0	0	0	0	1	0	0	0	0
peak_2538	1	0	0	0	0	0	0	0	0	0	0	0
peak_2539	0	0	0	0	0	0	0	1	0	0	0	0
peak_2542	0	0	0	1	0	0	0	1	0	0	0	0
peak_2543	0	0	0	0	0	0	0	1	0	0	0	0
peak_2544	0	0	0	1	0	0	0	1	0	0	0	0
peak_2546	0	0	0	0	0	0	0	1	0	0	0	0
peak_2547	0	0	0	0	0	0	0	1	0	0	0	0
peak_2551	0	0	0	0	1	1	0	1	0	0	0	0
peak_2552	0	0	0	0	0	0	0	1	0	0	0	0
peak_2553	0	0	0	0	1	1	0	0	0	0	0	0
peak_2555	0	0	0	0	0	0	0	1	0	0	0	0
peak_2559	0	1	0	0	0	0	0	0	0	0	0	0
peak_2562	0	0	0	1	0	0	0	0	0	0	0	0
peak_2563	1	0	0	0	0	0	0	0	0	0	0	0
peak_2566	0	0	0	0	0	0	0	0	0	1	0	0
peak_2568	0	0	0	0	0	0	0	0	0	0	1	0
peak_2576	0	0	0	0	0	1	0	0	0	0	0	0
peak_2583	0	0	0	0	0	0	0	1	0	0	0	0
peak_2584	0	0	0	1	0	0	0	0	0	0	0	0
peak_2587	0	0	0	1	0	0	0	1	0	0	0	0
peak_2598	0	0	0	0	0	0	0	1	0	0	0	0
peak_2599	1	0	0	0	0	0	0	0	1	0	0	0
peak_2602	1	0	0	0	0	0	0	0	0	0	0	0
peak_2603	0	0	1	0	0	0	0	0	0	0	0	0
peak_2604	0	0	0	0	0	0	0	1	0	0	1	0
peak_2605	0	0	0	0	1	0	0	0	0	0	0	0
peak_2608	0	0	0	0	0	0	1	0	0	0	1	0
peak_2609	0	0	0	0	0	0	0	1	0	0	0	0
peak_2611	0	0	0	0	0	0	0	1	0	0	0	0
peak_2612	0	0	0	1	0	0	0	1	0	0	0	0
peak_2613	0	0	0	1	0	0	0	0	0	0	0	0
peak_2614	0	0	0	0	0	0	0	1	0	0	0	0
peak_2615	0	0	0	0	0	0	0	1	0	0	0	0
peak_2616	0	0	0	0	1	0	0	0	0	0	0	0
peak_2617	0	0	0	0	0	0	0	1	0	0	0	0
peak_2618	0	0	0	1	0	0	0	1	0	0	1	0
peak_2619	0	0	0	1	0	0	0	0	0	0	0	0
peak_2620	0	0	0	0	0	0	0	1	0	0	0	0
peak_2621	0	0	0	1	0	0	0	1	0	0	0	0
peak_2625	0	0	0	1	0	0	0	1	0	0	0	0
peak_2626	0	0	0	0	0	0	0	1	0	0	0	0
peak_2627	0	0	0	1	0	0	0	1	0	0	0	0
peak_2628	0	0	0	0	0	0	0	1	0	0	0	0
peak_2629	0	0	0	0	0	0	0	0	1	0	0	0
peak_2633	0	0	0	0	1	0	0	0	0	0	0	0
peak_2634	0	0	0	0	0	0	0	0	0	1	0	0
peak_2637	0	0	0	0	1	0	0	0	0	0	0	0
peak_2640	0	0	0	0	0	0	1	0	0	0	0	0
peak_2641	1	0	0	0	0	0	0	0	0	0	0	0
peak_2642	0	0	0	0	0	1	0	0	0	0	0	0
peak_2644	0	0	0	0	0	1	0	0	0	0	0	0
peak_2646	0	0	0	0	0	0	0	0	0	0	1	0
peak_2649	0	0	0	0	0	0	0	0	1	0	1	0
peak_2650	0	0	0	0	0	0	0	0	0	0	1	0
peak_2651	0	0	0	0	0	0	0	0	0	0	1	0
peak_2652	0	1	0	0	0	0	0	1	0	0	0	0
peak_2653	0	0	0	0	0	0	0	1	0	0	0	0
peak_2658	0	0	0	0	1	0	0	0	0	0	0	0
peak_2659	0	0	0	0	0	0	0	1	0	0	0	0
peak_2660	0	0	0	0	0	0	0	1	0	0	0	0
peak_2662	0	0	0	0	0	0	0	0	0	0	1	0
peak_2663	0	0	0	0	0	0	0	1	0	0	0	0
peak_2665	0	0	0	0	0	0	0	0	1	0	0	0
peak_2667	0	1	0	0	0	0	0	0	0	0	0	0
peak_2668	0	0	0	1	0	0	0	0	0	0	0	0
peak_2669	0	0	0	0	0	0	0	1	1	0	1	0
peak_2670	0	0	0	1	0	0	0	0	0	0	0	0
peak_2671	0	0	0	0	0	0	0	1	0	0	0	0
peak_2673	0	0	0	1	0	0	0	0	0	0	0	0
peak_2674	0	0	0	0	0	0	0	0	1	0	0	0
peak_2676	1	0	0	0	0	0	0	0	0	0	0	0
peak_2677	0	0	0	0	0	0	0	0	1	0	0	0
peak_2678	0	0	0	0	0	0	0	1	0	0	0	0
peak_2680	0	0	0	1	0	0	0	0	0	0	0	0
peak_2681	0	1	0	0	0	0	0	0	0	0	0	0
peak_2682	0	0	0	0	0	0	0	0	1	0	0	0
peak_2683	0	0	0	0	0	0	0	1	0	0	0	0
peak_2684	0	0	0	0	0	0	0	1	0	0	0	0
peak_2685	0	0	0	0	0	0	0	1	0	0	1	0
peak_2686	0	0	0	0	0	0	1	0	1	0	0	0
peak_2687	0	0	0	0	0	0	0	0	1	0	1	0
peak_2688	0	1	0	0	0	0	0	0	0	0	0	0
peak_2689	0	0	0	0	0	0	0	0	0	1	0	0
peak_2691	0	0	0	0	0	0	0	0	0	0	1	0
peak_2692	0	0	0	0	0	0	0	1	0	0	0	0
peak_2693	0	0	0	0	0	0	0	1	0	0	0	0
peak_2694	0	0	0	0	0	0	0	0	1	0	0	0
peak_2695	0	0	0	0	1	1	0	0	0	0	1	0
peak_2696	0	0	0	0	0	0	0	1	0	0	0	0
peak_2697	1	0	0	0	0	0	0	0	0	0	0	0
peak_2700	0	0	0	0	0	1	0	0	0	0	1	0
peak_2702	0	0	0	0	0	0	0	1	0	0	0	0
peak_2703	0	0	0	0	0	0	0	0	0	1	0	0
peak_2705	1	0	0	0	0	0	0	0	0	0	0	0
peak_2708	0	0	0	0	0	0	0	1	0	0	0	0
peak_2709	0	0	0	0	0	0	0	1	0	0	0	0
peak_2711	0	0	0	0	0	0	0	0	1	0	0	0
peak_2712	0	0	0	0	0	0	0	1	0	0	0	0
peak_2713	0	0	0	0	0	0	0	1	0	0	0	0
peak_2714	0	0	0	0	0	0	0	1	0	0	0	0
peak_2715	0	0	0	0	0	0	0	0	1	0	1	0
peak_2716	0	0	0	0	0	0	0	0	1	0	0	0
peak_2717	0	0	0	0	0	0	0	0	1	0	0	0
peak_2719	0	0	0	0	1	0	0	0	0	0	0	0
peak_2720	0	0	0	0	0	0	0	0	1	0	0	0
peak_2721	0	0	0	0	0	0	0	0	1	0	0	0
peak_2722	0	0	0	0	0	0	0	0	1	0	0	0
peak_2723	0	0	0	0	0	0	0	0	0	0	1	0
peak_2724	0	0	1	0	0	0	0	0	0	0	0	0
peak_2726	0	0	0	0	0	0	0	1	0	0	0	0
peak_2727	0	0	0	0	0	0	0	1	0	0	0	0
peak_2728	0	0	0	0	0	0	0	0	1	0	0	0
peak_2729	0	0	0	0	0	0	0	1	0	0	0	0
peak_2730	0	0	0	1	0	0	0	0	0	0	1	0
peak_2731	0	0	0	0	0	0	0	0	0	0	1	0
peak_2732	0	0	0	0	1	0	0	0	0	0	1	0
peak_2733	0	0	0	1	0	0	0	0	0	0	0	0
peak_2734	0	0	0	0	0	0	0	0	1	0	0	0
peak_2735	0	0	1	0	0	0	0	0	0	0	0	0
peak_2736	0	0	0	0	0	0	0	0	1	0	0	0
peak_2737	0	0	0	0	0	0	0	0	1	0	0	0
peak_2740	0	0	0	0	0	0	0	1	0	0	0	0
peak_2743	0	0	0	0	1	0	0	0	0	0	0	0
peak_2744	1	0	0	0	0	0	0	0	0	0	0	0
peak_2746	1	0	0	0	1	0	0	0	0	0	0	0
peak_2747	0	1	0	0	0	0	0	0	0	0	0	0
peak_2749	0	0	0	0	1	1	0	0	0	0	0	0
peak_2751	0	1	0	0	0	0	0	0	0	0	0	0
peak_2752	0	1	0	0	0	0	0	0	0	0	0	0
peak_2753	0	1	0	0	0	0	0	0	0	0	0	0
peak_2755	0	0	0	0	1	0	0	0	0	0	0	0
peak_2756	0	0	0	0	1	0	0	0	0	0	0	0
peak_2758	0	0	0	0	1	0	0	0	0	0	0	0
peak_2759	1	0	0	0	0	0	1	0	0	0	0	0
peak_2760	0	0	0	0	0	0	1	0	0	0	0	0
peak_2761	0	0	0	0	1	0	0	0	0	0	0	0
peak_2762	0	0	0	0	0	0	1	0	0	0	0	0
peak_2764	0	0	0	0	0	0	0	0	1	0	0	0
peak_2765	0	0	0	0	0	0	0	0	0	1	0	0
peak_2766	0	1	0	0	0	0	0	0	0	0	0	0
peak_2767	0	0	0	1	0	0	0	0	0	0	0	0
peak_2773	0	0	0	0	0	0	0	1	0	0	0	0
peak_2775	1	0	0	0	0	0	0	0	0	0	0	0
peak_2776	0	0	0	0	1	0	0	0	1	0	0	0
peak_2777	0	0	0	0	0	1	0	0	0	0	0	0
peak_2778	1	0	0	0	0	0	0	0	0	0	0	0
peak_2780	0	0	0	0	1	0	0	0	0	0	1	0
peak_2782	1	0	0	0	0	0	0	0	1	0	0	0
peak_2784	0	0	0	0	1	0	0	0	1	0	1	0
peak_2785	0	0	0	0	0	0	0	0	0	0	1	0
peak_2786	0	0	0	0	0	0	0	1	0	1	0	0
peak_2787	0	0	0	0	0	0	0	1	0	0	1	0
peak_2788	0	0	0	0	0	0	0	1	0	0	0	0
peak_2789	0	0	0	0	0	0	0	1	0	0	1	0
peak_2790	0	0	0	0	0	0	0	0	0	1	0	0
peak_2792	0	0	1	0	0	0	0	0	0	0	0	0
peak_2793	0	0	0	0	1	0	0	0	0	0	0	0
peak_2794	0	0	0	0	0	0	0	0	0	1	0	0
peak_2795	0	0	0	0	0	0	0	0	1	0	0	0
peak_2796	0	0	0	0	0	0	0	0	1	0	0	0
peak_2797	0	0	0	0	0	0	0	1	0	0	0	0
peak_2798	0	0	0	0	0	0	0	1	0	0	0	0
peak_2799	0	0	0	0	1	0	0	0	0	0	0	0
peak_2800	0	0	0	0	0	0	0	1	0	0	0	0
peak_2801	0	0	0	0	0	0	0	1	0	0	0	0
peak_2802	0	0	0	0	0	0	0	0	0	1	0	0
peak_2803	1	0	0	0	0	0	0	0	0	0	0	0
peak_2804	0	0	0	0	1	0	0	0	0	0	0	0
peak_2807	0	0	0	0	0	0	0	0	0	1	0	0
peak_2809	0	1	0	0	0	0	0	0	0	0	0	0
peak_2812	0	0	0	0	0	0	0	0	0	1	0	0
peak_2813	0	1	0	0	0	0	0	0	0	1	0	0
peak_2815	0	0	0	0	0	1	0	0	0	0	0	0
peak_2816	0	0	0	0	0	0	0	0	0	1	0	0
peak_2817	0	0	0	0	0	0	0	0	0	1	0	0
peak_2821	0	0	0	0	0	0	0	0	0	1	0	0
peak_2822	0	0	0	0	0	0	0	1	0	0	0	0
peak_2823	0	1	0	0	0	0	0	0	0	1	0	0
peak_2827	0	0	1	0	0	0	0	0	0	0	0	0
peak_2829	0	0	0	0	1	0	0	0	0	0	0	0
peak_2831	0	0	0	0	0	0	0	0	0	1	0	0
peak_2832	0	0	0	0	0	0	0	1	0	0	0	0
peak_2833	0	0	0	0	0	1	0	0	0	0	0	0
peak_2835	0	0	0	0	0	0	0	0	0	1	0	0
peak_2839	0	1	0	0	0	0	0	0	0	1	0	0
peak_2843	0	0	0	0	0	0	0	0	0	1	0	0
peak_2848	0	1	0	0	0	0	0	0	0	0	0	0
peak_2851	1	0	0	0	0	0	0	0	0	0	1	0
peak_2852	0	0	0	0	0	0	0	0	0	0	1	0
peak_2854	1	0	0	0	0	0	0	0	0	0	0	0
peak_2858	0	0	0	0	0	1	0	0	0	0	0	0
peak_2860	0	0	0	0	0	1	0	0	0	0	0	0
peak_2862	0	1	0	0	0	0	0	0	0	0	0	0
peak_2863	0	0	0	0	1	0	0	0	0	0	0	0
peak_2864	0	0	0	0	0	1	0	0	0	0	0	0
peak_2865	0	0	0	0	0	0	0	0	0	1	0	0
peak_2866	0	0	1	0	0	0	0	0	0	0	0	0
peak_2870	0	1	0	0	0	0	0	0	0	0	0	0
peak_2872	0	0	0	0	0	0	0	0	1	0	0	0
peak_2873	0	0	0	0	0	0	0	0	0	1	0	0
peak_2874	0	0	0	0	0	1	0	0	0	0	0	0
peak_2875	0	0	0	0	0	0	0	0	0	1	0	0
peak_2876	0	1	0	0	0	0	0	0	0	0	0	0
peak_2877	0	0	0	0	0	0	0	0	1	0	0	0
peak_2878	0	0	0	0	0	0	0	0	1	0	0	0
peak_2880	0	1	0	0	0	0	0	0	0	0	0	0
peak_2881	0	0	0	0	0	0	1	0	0	0	0	0
peak_2882	0	1	0	0	0	0	0	0	0	0	0	0
peak_2883	0	0	0	0	0	0	0	0	1	0	0	0
peak_2884	0	1	0	0	0	0	0	0	0	0	0	0
peak_2885	0	0	0	0	0	0	0	0	0	1	0	0
peak_2886	0	0	0	0	1	0	0	0	0	0	0	0
peak_2887	0	1	0	0	0	0	0	0	0	1	0	0
peak_2888	0	0	0	0	0	0	0	0	1	0	0	0
peak_2889	0	0	0	0	0	0	0	0	1	0	0	0
peak_2891	0	0	0	0	1	0	0	0	0	0	0	0
peak_2892	0	1	0	0	0	0	0	0	0	0	0	0
peak_2893	0	0	1	0	0	0	0	0	0	0	0	0
peak_2896	0	0	0	0	0	0	0	0	1	0	0	0
peak_2897	0	0	0	0	0	0	0	0	0	1	0	0
peak_2898	0	1	0	0	0	0	0	0	0	0	0	0
peak_2899	0	1	0	0	0	0	0	0	0	0	0	0
peak_2900	0	0	0	0	0	0	0	0	1	0	0	0
peak_2902	0	0	1	0	0	0	0	0	0	0	0	0
peak_2903	0	0	1	0	0	0	0	0	0	0	0	0
peak_2905	0	0	0	0	0	0	0	0	0	0	1	0
peak_2906	0	0	0	0	0	0	0	0	1	0	0	0
peak_2907	0	1	0	0	0	0	0	0	0	0	0	0
peak_2909	0	1	0	0	0	0	0	0	0	0	1	0
peak_2911	0	0	0	0	0	0	0	0	0	1	0	0
peak_2912	0	0	0	0	0	0	0	0	0	1	0	0
peak_2913	0	1	0	0	0	0	0	0	0	0	0	0
peak_2915	0	0	0	0	0	0	0	0	1	0	0	0
peak_2917	0	0	1	0	0	0	0	0	0	0	0	0
peak_2918	0	0	0	0	0	0	0	0	1	0	0	0
peak_2920	0	1	0	0	0	0	0	0	0	0	0	0
peak_2922	0	0	0	0	0	0	0	0	0	1	0	0
peak_2923	0	0	1	0	0	0	0	0	0	0	0	0
peak_2924	0	1	0	0	0	0	0	0	0	0	0	0
peak_2925	0	1	0	0	0	0	0	0	0	1	0	0
peak_2926	0	1	0	0	0	0	0	0	0	0	0	0
peak_2927	0	0	0	0	1	0	0	0	0	0	0	0
peak_2928	0	1	0	0	0	0	0	0	0	0	0	0
peak_2931	1	0	0	0	0	1	0	0	0	0	0	0
peak_2932	0	0	0	0	0	0	0	0	0	1	0	0
peak_2933	0	1	0	1	0	0	0	0	0	0	0	0
peak_2934	0	0	1	0	0	0	0	0	0	0	0	0
peak_2935	0	0	1	0	0	0	0	0	0	0	0	0
peak_2936	0	0	1	0	0	0	0	0	0	0	0	0
peak_2937	0	0	1	0	0	0	0	0	0	0	0	0
peak_2938	0	1	0	0	0	0	0	0	0	0	0	0
peak_2941	0	0	1	0	0	0	0	0	0	0	0	0
peak_2942	0	0	0	0	0	0	0	0	1	0	0	0
peak_2948	0	0	1	0	0	0	0	0	0	0	0	0
peak_2952	1	0	0	0	1	1	0	0	0	0	0	0
peak_2953	0	0	1	0	0	0	0	0	0	0	0	0
peak_2954	0	0	0	0	0	0	0	0	1	0	1	0
peak_2955	0	0	0	0	0	0	1	0	0	0	1	0
peak_2956	0	0	0	0	0	0	1	0	0	0	0	0
peak_2959	0	1	0	0	0	0	0	0	0	0	0	0
peak_2961	0	1	0	0	0	0	0	0	0	0	0	0
peak_2963	0	0	0	0	0	0	0	0	0	1	0	0
peak_2965	0	0	0	0	0	0	0	0	0	1	0	0
peak_2966	0	1	0	0	0	0	0	0	0	1	0	0
peak_2967	0	0	0	0	0	0	0	0	0	1	0	0
peak_2968	0	0	0	0	1	0	0	0	0	0	0	0
peak_2969	0	0	0	0	1	0	0	0	0	0	0	0
peak_2970	0	1	0	0	0	0	0	0	0	1	0	0
peak_2971	0	1	0	0	0	0	0	0	0	1	0	0
peak_2973	0	1	0	0	0	0	0	0	0	1	0	0
peak_2974	0	1	0	0	0	0	0	0	0	0	0	0
peak_2975	0	1	0	0	0	0	0	0	0	0	0	0
peak_2976	0	1	0	0	0	0	0	0	0	0	0	0
peak_2978	0	0	0	0	0	0	0	0	1	0	0	0
peak_2979	0	0	0	0	0	0	0	0	0	1	0	0
peak_2980	0	1	0	0	0	0	0	0	0	0	0	0
peak_2981	0	0	0	0	0	0	0	0	1	0	0	0
peak_2982	0	0	0	0	0	0	0	0	1	0	0	0
peak_2983	0	0	1	0	0	0	0	0	0	0	0	0
peak_2985	0	1	0	0	0	0	0	0	0	0	0	0
peak_2987	0	0	0	0	1	0	0	0	0	0	0	0
peak_2988	0	0	0	0	0	0	0	0	1	0	0	0
peak_2990	0	0	0	0	0	1	0	0	0	0	0	0
peak_2991	0	0	0	0	1	1	0	0	0	0	1	0
peak_2993	0	1	0	0	0	0	0	0	0	0	0	0
peak_2994	0	1	0	0	0	0	0	0	0	0	0	0
peak_2995	0	0	0	0	0	1	0	0	0	0	0	0
peak_2996	0	0	0	0	0	0	0	0	0	1	0	0
peak_2997	0	0	0	0	0	0	0	0	1	0	0	0
peak_2998	0	0	0	0	0	0	0	0	1	0	0	0
peak_2999	0	1	0	0	0	0	0	0	0	0	0	0
peak_3001	0	0	0	0	1	0	0	0	0	0	0	0
peak_3003	0	0	1	0	0	0	0	0	0	0	0	0
peak_3005	0	0	0	0	0	0	0	0	1	0	0	0
peak_3007	0	1	0	0	0	0	0	0	0	0	0	0
peak_3009	0	0	0	0	0	0	0	0	1	0	0	0
peak_3010	0	0	0	0	0	0	0	0	0	0	1	0
peak_3011	0	1	0	0	0	0	0	0	0	1	0	0
peak_3012	0	0	0	0	0	0	0	0	1	0	0	0
peak_3013	0	0	0	0	0	0	0	0	1	0	0	0
peak_3014	0	0	0	0	0	0	0	0	0	1	0	0
peak_3016	0	0	0	0	0	0	0	0	0	1	0	0
peak_3017	0	0	1	0	0	0	0	0	0	0	0	0
peak_3019	1	0	0	0	0	0	0	0	1	0	0	0
peak_3020	0	1	0	0	0	0	0	0	0	0	0	0
peak_3022	0	0	0	0	1	0	0	0	0	0	0	0
peak_3024	0	1	0	0	0	0	0	0	0	0	0	0
peak_3025	0	0	0	0	0	1	0	0	0	0	0	0
peak_3030	0	1	0	0	0	0	0	0	0	1	0	0
peak_3032	0	0	0	0	0	0	0	0	0	0	1	0
peak_3034	0	0	0	0	1	0	0	0	0	0	0	0
peak_3035	0	0	0	0	1	0	0	0	0	0	0	0
peak_3036	0	1	0	0	0	0	0	0	1	0	0	0
peak_3037	0	0	0	0	0	0	0	0	1	0	0	0
peak_3039	0	0	0	0	0	1	0	0	1	0	1	0
peak_3040	0	0	1	0	0	0	0	0	0	0	0	0
peak_3042	0	0	0	0	0	0	0	0	1	0	0	0
peak_3043	0	0	0	0	0	0	0	0	1	0	0	0
peak_3045	0	0	0	0	0	0	0	0	1	0	0	0
peak_3047	0	0	0	0	1	0	0	0	0	0	0	0
peak_3049	0	0	0	0	0	0	1	0	0	0	0	0
peak_3051	0	0	0	0	0	0	0	0	0	0	1	0
peak_3052	0	0	0	0	0	0	0	0	1	0	0	0
peak_3053	0	0	0	0	0	0	0	0	0	0	1	0
peak_3056	0	0	0	0	1	0	0	0	0	0	0	0
peak_3059	1	0	0	0	0	0	0	0	0	0	0	0
peak_3062	0	0	0	0	0	0	0	0	1	0	0	0
peak_3065	0	0	0	0	0	1	0	0	0	0	0	0
peak_3066	0	0	0	0	0	0	1	0	0	0	0	0
peak_3067	0	0	0	0	1	0	0	0	0	0	0	0
peak_3068	0	0	0	0	0	1	0	0	0	0	0	0
peak_3070	0	0	0	0	0	0	0	0	1	0	0	0
peak_3073	0	0	1	0	0	0	0	0	0	0	0	0
peak_3076	0	0	0	0	0	0	0	0	0	0	1	0
peak_3077	0	0	0	0	1	0	0	0	1	0	1	0
peak_3078	0	0	0	0	0	0	0	0	1	0	0	0
peak_3080	0	0	0	0	0	0	0	0	1	0	0	0
peak_3081	0	0	0	0	0	0	0	0	1	0	0	0
peak_3083	0	0	0	0	0	0	0	0	1	0	0	0
peak_3085	0	0	0	0	0	0	0	0	0	0	1	0
peak_3086	0	0	0	0	0	0	0	0	1	0	0	0
peak_3093	0	0	0	0	1	0	0	0	0	0	0	0
peak_3094	0	0	0	0	1	0	0	0	0	0	0	0
peak_3095	0	1	0	0	0	0	0	0	0	0	0	0
peak_3097	0	0	0	0	0	0	0	0	0	1	0	0
peak_3099	0	0	0	0	0	0	0	0	0	1	0	0
peak_3108	0	0	0	0	1	0	0	0	0	0	0	0
peak_3110	0	0	0	0	0	0	0	0	1	0	0	0
peak_3113	0	0	0	0	0	0	0	0	1	0	0	0
peak_3118	0	0	0	0	0	0	0	0	1	0	0	0
peak_3119	0	0	0	0	0	0	0	0	1	0	0	0
peak_3121	0	0	0	1	0	0	0	0	0	0	0	0
peak_3123	0	0	0	0	0	0	0	0	1	0	0	0
peak_3126	0	0	0	0	0	0	0	0	1	0	0	0
peak_3129	0	0	0	0	0	0	0	0	1	0	0	0
peak_3133	0	0	1	0	0	0	0	0	0	0	0	0
peak_3140	0	0	0	1	0	0	0	0	0	0	0	0
peak_3144	0	0	0	0	0	0	0	0	0	1	0	0
peak_3146	0	0	0	1	0	0	0	0	0	0	0	0
peak_3147	0	0	0	0	0	1	0	0	0	0	0	0
peak_3148	0	0	0	1	0	0	0	0	0	0	0	0
peak_3160	0	0	0	0	0	0	0	0	1	0	0	0
peak_3162	0	1	0	0	0	0	0	0	0	0	0	0
peak_3164	1	0	0	0	0	0	0	0	0	0	0	0
peak_3171	0	0	1	0	0	0	0	0	0	0	0	0
peak_3172	0	1	0	0	0	0	0	0	0	0	0	0
peak_3173	0	0	0	0	0	0	0	0	1	0	0	0
peak_3174	0	0	0	0	0	0	0	1	0	0	0	0
peak_3178	0	0	1	0	0	0	0	0	0	0	1	0
peak_3180	0	0	0	0	0	1	0	1	0	0	0	0
peak_3184	0	0	0	0	0	0	0	1	0	0	0	0
peak_3185	0	0	0	0	0	0	0	1	0	0	0	0
peak_3186	0	0	0	0	0	0	0	1	0	0	0	0
peak_3187	0	0	1	0	0	0	0	0	0	0	0	0
peak_3188	0	0	1	0	0	0	0	0	0	0	0	0
peak_3190	0	0	0	0	0	0	0	1	0	0	0	0
peak_3193	0	0	0	0	1	0	0	0	0	0	0	0
peak_3195	0	0	0	0	0	0	0	1	0	0	0	0
peak_3197	0	0	0	1	0	0	0	0	0	0	0	0
peak_3198	0	0	0	0	0	0	0	1	0	0	0	0
peak_3199	1	0	0	1	0	0	0	0	0	0	0	0
peak_3200	1	0	0	0	0	0	0	0	1	0	0	0
peak_3201	0	0	0	0	0	0	0	0	0	1	0	0
peak_3205	0	1	0	0	0	0	0	0	0	0	0	0
peak_3206	0	1	0	0	0	0	0	0	0	0	0	0
peak_3207	0	0	0	0	0	0	0	0	1	0	0	0
peak_3208	1	0	0	0	0	0	0	0	0	0	0	0
peak_3212	1	0	0	0	0	0	0	0	1	0	0	0
peak_3213	0	0	0	1	0	0	0	0	0	0	0	0
peak_3215	1	0	0	0	0	0	0	0	0	0	0	0
peak_3218	0	0	0	0	0	0	0	1	0	0	0	0
peak_3221	0	0	0	0	0	0	0	1	0	0	0	0
peak_3222	0	0	0	0	0	0	0	0	1	0	1	0
peak_3223	0	0	0	0	0	0	0	1	0	0	0	0
peak_3224	0	0	0	0	0	0	0	1	0	0	0	0
peak_3225	0	0	0	1	0	0	0	0	0	0	0	0
peak_3226	0	0	0	0	0	0	0	1	0	0	0	0
peak_3227	0	0	1	0	0	0	0	0	0	0	0	0
peak_3228	1	0	0	0	0	0	0	0	0	0	0	0
peak_3230	1	0	0	0	0	0	0	0	0	0	0	0
peak_3231	0	0	0	0	0	0	0	1	0	0	0	0
peak_3235	0	0	0	0	0	0	0	0	1	0	0	0
peak_3238	0	1	0	0	0	0	0	0	0	0	0	0
peak_3242	0	1	0	0	0	0	0	0	0	0	0	0
peak_3245	0	0	0	0	0	0	0	1	0	0	0	0
peak_3249	0	0	0	0	0	0	0	0	1	0	0	0
peak_3250	0	1	0	0	0	0	0	0	0	0	0	0
peak_3251	0	0	0	0	0	0	0	0	0	1	0	0
peak_3253	0	0	0	0	0	0	0	1	1	0	0	0
peak_3255	0	0	0	0	0	0	0	1	0	0	0	0
peak_3256	0	0	0	0	0	0	0	0	1	0	0	0
peak_3257	0	0	0	1	0	0	0	0	0	0	0	0
peak_3259	0	0	0	0	0	0	0	0	0	0	1	0
peak_3260	0	0	0	0	0	0	0	0	1	0	0	0
peak_3262	1	0	0	1	0	0	0	0	0	0	0	0
peak_3263	0	1	0	0	0	0	0	0	0	0	0	0
peak_3264	0	0	0	0	0	0	0	0	1	0	0	0
peak_3265	0	0	0	0	1	1	0	0	0	0	1	0
peak_3266	1	0	0	0	1	0	0	0	1	0	0	0
peak_3267	1	0	0	0	0	0	0	0	1	0	0	0
peak_3269	0	1	0	0	0	0	0	0	0	0	0	0
peak_3271	0	1	0	0	0	0	0	0	0	0	0	0
peak_3272	0	0	0	0	0	1	0	0	0	0	0	0
peak_3273	0	0	0	0	0	0	0	0	1	0	0	0
peak_3274	0	0	0	0	0	0	0	1	0	0	0	0
peak_3275	1	0	0	0	0	0	0	0	0	0	0	0
peak_3276	0	0	1	0	0	0	0	0	0	0	0	0
peak_3277	0	0	0	1	0	0	0	1	0	0	0	0
peak_3278	0	0	0	1	0	0	0	1	0	0	0	0
peak_3279	0	0	0	0	0	0	0	0	1	0	0	0
peak_3280	0	0	0	0	0	0	0	1	0	0	0	0
peak_3284	0	0	0	0	0	0	0	1	0	0	0	0
peak_3285	0	0	1	0	0	0	0	0	0	0	0	0
peak_3286	0	0	0	0	0	0	0	0	0	1	0	0
peak_3287	0	0	0	0	0	0	0	0	1	0	0	0
peak_3292	1	0	0	0	0	0	1	0	0	0	0	0
peak_3296	0	0	0	0	0	0	0	0	0	1	0	0
peak_3299	0	0	0	0	1	0	0	0	0	0	0	0
peak_3302	0	0	0	0	1	0	0	0	0	0	1	0
peak_3309	0	0	0	0	0	0	0	1	0	0	0	0
peak_3310	0	0	0	0	0	0	0	1	0	0	0	0
peak_3315	0	0	0	0	0	1	0	0	0	0	0	0
peak_3316	0	0	0	0	0	0	0	1	0	0	0	0
peak_3317	1	0	0	0	0	0	0	0	0	0	0	0
peak_3321	0	0	0	0	0	0	0	1	0	0	0	0
peak_3322	0	0	0	0	0	0	0	1	0	0	0	0
peak_3323	0	0	0	0	0	0	0	0	0	1	0	0
peak_3324	0	0	0	0	0	0	0	0	0	1	0	0
peak_3325	0	0	0	0	0	0	0	0	0	1	0	0
peak_3326	0	0	0	0	0	0	0	0	0	0	1	0
peak_3327	0	0	0	0	0	0	0	1	0	0	0	0
peak_3330	0	0	0	0	0	0	0	1	0	0	0	0
peak_3332	0	0	0	0	0	0	0	0	1	0	0	0
peak_3335	0	0	1	0	0	0	1	0	0	0	0	0
peak_3336	1	0	0	0	0	0	0	0	0	0	0	0
peak_3343	0	0	0	1	0	0	0	0	0	0	0	0
peak_3346	0	0	0	0	0	0	0	1	0	0	0	0
peak_3347	0	1	0	0	0	0	0	0	0	0	0	0
peak_3349	0	0	0	0	0	0	0	1	0	0	0	0
peak_3355	0	0	0	0	0	0	0	0	1	0	0	0
peak_3356	0	0	0	0	1	0	0	0	0	0	0	0
peak_3360	0	0	0	0	0	0	0	1	0	0	0	0
peak_3364	0	0	0	0	1	0	0	0	0	0	0	0
peak_3367	0	0	0	0	0	1	0	0	0	0	0	0
peak_3368	0	0	0	0	0	0	0	0	0	0	1	0
peak_3371	0	0	0	0	1	0	0	0	1	0	0	0
peak_3374	0	0	0	0	0	0	0	0	1	0	0	0
peak_3379	0	0	0	0	0	0	0	0	0	1	0	0
peak_3380	0	0	0	1	0	0	0	1	0	0	0	0
peak_3382	0	0	0	0	0	0	0	1	0	0	0	0
peak_3383	0	0	1	0	0	0	0	0	0	0	0	0
peak_3384	0	0	0	0	0	0	0	1	0	0	0	0
peak_3385	0	0	0	0	0	0	0	1	0	0	0	0
peak_3391	1	0	0	0	1	0	0	1	0	0	0	0
peak_3393	1	0	0	0	0	0	0	0	0	0	0	0
peak_3395	0	0	0	1	0	0	0	0	0	0	0	0
peak_3396	0	0	0	0	0	0	0	0	1	0	0	0
peak_3398	0	0	0	1	0	0	0	0	0	0	0	0
peak_3400	0	0	0	0	0	0	0	1	0	0	0	0
peak_3402	0	0	0	1	0	0	0	0	0	0	0	0
peak_3403	0	0	0	0	0	0	0	0	0	0	1	0
peak_3404	0	0	0	0	1	1	0	0	0	0	1	0
peak_3405	0	0	0	0	0	0	0	0	1	0	1	0
peak_3406	0	0	0	0	1	1	0	0	0	0	1	0
peak_3412	0	0	0	0	0	0	0	0	1	0	1	0
peak_3414	0	0	0	0	0	0	0	0	1	0	0	0
peak_3418	0	0	0	0	0	0	0	0	1	0	0	0
peak_3419	1	0	0	0	0	0	0	0	1	0	0	0
peak_3421	0	0	0	0	0	0	0	0	1	0	0	0
peak_3424	0	0	0	1	0	0	0	0	0	0	0	0
peak_3425	0	0	0	1	0	0	0	0	0	0	0	0
peak_3428	0	0	0	1	0	0	0	0	0	0	0	0
peak_3429	0	1	0	0	0	0	0	0	0	0	0	0
peak_3430	0	0	0	1	0	0	0	0	0	0	0	0
peak_3431	0	0	0	1	0	0	0	0	1	0	0	0
peak_3432	0	0	0	0	0	0	0	0	1	0	0	0
peak_3433	1	0	0	0	0	0	0	0	0	0	0	0
peak_3434	0	0	0	0	0	0	0	0	1	0	0	0
peak_3435	0	0	0	0	0	0	0	0	1	0	0	0
peak_3436	0	0	0	0	0	0	0	0	1	0	0	0
peak_3437	0	0	0	0	0	0	0	1	0	0	0	0
peak_3439	0	0	0	1	1	1	0	0	0	0	0	0
peak_3441	0	0	0	0	0	0	0	1	0	0	0	0
peak_3442	0	0	0	0	0	0	0	0	1	0	0	0
peak_3443	0	0	0	1	0	0	0	0	0	0	0	0
peak_3446	0	0	0	0	0	0	0	0	1	0	0	0
peak_3449	1	0	0	0	0	0	0	0	1	0	0	0
peak_3451	0	0	0	0	0	0	0	1	0	0	0	0
peak_3452	0	0	0	0	0	0	0	1	0	0	0	0
peak_3453	0	0	0	0	0	0	0	1	0	0	0	0
peak_3456	0	0	0	0	1	0	0	0	0	0	0	0
peak_3457	1	0	0	0	0	0	0	0	0	0	0	0
peak_3460	0	0	0	0	0	0	0	0	0	0	1	0
peak_3463	0	1	0	0	0	0	0	0	0	0	0	0
peak_3464	0	0	0	0	0	0	0	1	0	0	0	0
peak_3465	0	0	1	0	0	0	0	0	0	0	0	0
peak_3466	0	0	1	0	0	0	0	0	0	0	0	0
peak_3467	0	0	1	0	0	0	0	0	0	0	0	0
peak_3468	0	0	0	0	0	0	0	1	0	0	0	0
peak_3473	0	0	0	0	0	1	0	0	0	0	1	0
peak_3478	1	0	0	0	0	0	0	0	1	0	0	0
peak_3479	0	0	0	1	0	0	0	0	0	0	0	0
peak_3482	0	0	0	0	0	0	0	0	1	0	0	0
peak_3488	0	0	0	0	0	0	0	1	0	0	0	0
peak_3489	1	0	0	0	0	0	0	0	0	0	0	0
peak_3494	0	0	0	0	0	0	0	0	0	0	1	0
peak_3495	0	0	0	0	0	0	0	0	0	0	1	0
peak_3497	0	0	1	0	0	0	0	0	0	0	0	0
peak_3498	0	0	0	0	0	0	0	1	0	0	0	0
peak_3502	0	0	0	0	1	1	0	0	0	0	1	0
peak_3503	0	0	0	0	0	0	0	0	0	0	1	0
peak_3504	0	0	0	0	0	0	0	0	0	0	1	0
peak_3505	0	0	0	0	0	0	0	0	0	1	0	0
peak_3506	0	0	0	0	1	0	0	0	0	0	1	0
peak_3508	0	0	0	0	0	1	0	0	0	0	1	0
peak_3509	0	0	0	0	0	0	0	1	0	0	0	0
peak_3511	0	0	0	0	0	0	0	0	0	0	1	0
peak_3516	0	0	0	0	0	0	0	0	0	0	1	0
peak_3517	0	0	0	0	0	0	0	0	0	0	1	0
peak_3518	0	0	0	0	0	0	0	0	0	0	1	0
peak_3519	0	0	0	0	0	0	0	0	1	0	0	0
peak_3523	0	0	0	0	0	1	0	0	0	0	0	0
peak_3524	0	0	0	0	1	0	0	0	0	0	0	0
peak_3525	0	0	0	0	0	1	0	0	0	0	1	0
peak_3526	0	0	1	0	0	0	0	0	0	0	0	0
peak_3527	0	0	1	0	0	0	0	0	0	0	0	0
peak_3530	0	0	0	0	0	1	0	0	0	0	1	0
peak_3531	0	0	0	0	0	0	0	0	0	0	1	0
peak_3532	1	0	1	0	1	0	0	0	0	0	1	0
peak_3533	0	0	0	0	0	0	0	0	1	0	1	0
peak_3534	0	0	0	0	0	0	0	0	1	0	0	0
peak_3535	0	0	0	0	0	0	0	0	1	0	0	0
peak_3538	0	0	0	0	0	0	0	0	0	0	1	0
peak_3539	0	0	1	0	0	0	0	0	0	0	0	0
peak_3542	0	0	0	0	0	0	0	0	1	0	0	0
peak_3544	0	0	0	0	0	1	0	0	0	0	0	0
peak_3545	0	0	0	0	0	0	0	0	0	0	1	0
peak_3546	0	0	1	0	0	0	0	0	0	0	0	0
peak_3547	0	0	0	0	0	0	0	0	1	0	0	0
peak_3548	0	0	0	0	0	0	0	0	1	0	0	0
peak_3549	0	0	0	0	1	1	0	0	0	0	1	0
peak_3551	0	0	0	0	1	1	0	0	0	0	1	0
peak_3556	0	0	1	0	0	0	0	0	0	0	0	0
peak_3557	0	0	0	0	0	0	0	1	0	0	0	0
peak_3564	0	0	0	0	0	0	0	1	0	0	0	0
peak_3565	0	0	0	0	0	0	0	0	1	0	0	0
peak_3566	1	0	0	0	0	0	0	0	1	0	1	0
peak_3567	0	0	0	0	0	0	0	0	0	0	1	0
peak_3569	0	0	0	0	0	0	0	0	1	0	0	0
peak_3573	0	0	0	0	0	0	0	0	1	0	0	0
peak_3574	0	0	0	0	0	0	0	0	1	0	0	0
peak_3575	0	0	0	0	0	0	0	0	1	0	0	0
peak_3579	0	0	0	0	0	0	0	0	1	0	0	0
peak_3580	0	0	0	0	0	1	0	0	0	0	1	0
peak_3584	0	0	0	0	0	0	0	1	0	0	0	0
peak_3585	0	0	0	0	0	0	0	1	0	0	0	0
peak_3586	0	0	0	0	1	0	0	0	0	0	0	0
peak_3588	0	0	0	0	0	0	0	1	0	0	0	0
peak_3592	0	0	0	0	0	0	0	1	1	0	0	0
peak_3595	0	0	0	0	0	0	0	1	0	0	0	0
peak_3597	1	0	0	0	0	0	0	0	1	0	0	0
peak_3598	0	0	0	0	0	0	0	1	0	0	0	0
peak_3599	1	0	0	0	0	0	0	0	0	0	0	0
peak_3600	0	0	0	0	0	0	0	1	0	0	0	0
peak_3601	1	0	0	0	0	0	0	0	1	0	0	0
peak_3603	0	0	0	0	0	0	0	0	1	0	0	0
peak_3604	0	0	0	1	0	0	0	0	0	0	0	0
peak_3606	0	0	0	0	0	0	0	1	0	0	0	0
peak_3607	0	1	0	0	0	0	0	0	0	0	0	0
peak_3608	0	0	0	0	0	0	0	1	0	1	0	0
peak_3609	0	0	0	0	0	0	0	0	0	1	0	0
peak_3610	0	0	0	0	0	0	0	1	0	0	0	0
peak_3612	0	1	0	0	0	0	0	0	0	0	0	0
peak_3613	0	0	0	0	0	0	0	1	0	0	0	0
peak_3615	0	0	0	0	0	0	0	0	0	1	0	0
peak_3620	0	0	0	0	0	0	0	1	0	0	0	0
peak_3621	0	0	0	0	0	0	0	1	0	0	0	0
peak_3624	0	0	0	0	0	0	0	1	0	0	0	0
peak_3626	0	0	0	0	0	0	0	1	0	0	1	0
peak_3628	0	1	0	0	0	0	0	0	0	0	0	0
peak_3631	0	1	0	0	0	0	0	0	0	0	0	0
peak_3633	0	0	0	0	0	0	0	1	0	0	0	0
peak_3634	0	0	0	0	0	0	0	1	0	0	0	0
peak_3635	0	0	0	0	0	0	0	0	0	1	0	0
peak_3637	0	1	0	0	0	0	0	0	0	0	0	0
peak_3640	0	0	0	0	0	1	0	0	0	0	0	0
peak_3644	0	0	0	0	1	0	0	0	0	0	1	0
peak_3647	0	0	0	0	1	0	0	0	0	0	0	0
peak_3648	0	0	0	0	0	0	0	1	0	0	0	0
peak_3651	0	0	0	0	0	0	0	0	0	1	0	0
peak_3652	0	0	0	0	0	0	0	0	0	1	0	0
peak_3654	0	0	0	0	1	0	0	0	0	1	0	0
peak_3655	0	0	1	0	1	0	0	0	0	0	0	0
peak_3656	0	0	0	0	0	0	0	0	0	1	0	0
peak_3657	0	1	0	0	0	0	0	0	0	0	0	0
peak_3658	0	0	0	0	0	0	0	1	0	0	0	0
peak_3663	0	0	0	0	0	0	0	1	0	0	0	0
peak_3664	0	0	0	0	0	1	0	0	0	0	1	0
peak_3667	0	0	0	0	0	0	0	0	0	0	1	0
peak_3670	0	0	0	0	0	0	0	0	0	0	1	0
peak_3673	1	0	0	0	0	0	0	0	1	0	0	0
peak_3674	0	0	0	0	1	0	0	0	0	0	0	0
peak_3678	0	0	0	0	1	0	0	0	1	0	0	0
peak_3681	0	0	0	0	0	0	0	0	1	0	0	0
peak_3682	0	0	0	0	0	0	0	0	1	0	0	0
peak_3684	0	0	0	1	0	0	0	1	1	0	0	0
peak_3685	1	0	0	0	0	0	0	0	1	0	0	0
peak_3688	1	0	0	0	0	0	0	0	0	0	0	0
peak_3690	0	0	1	0	0	0	0	0	0	0	0	0
peak_3692	0	0	0	1	0	0	0	0	0	0	0	0
peak_3696	0	0	0	0	0	0	0	1	0	0	0	0
peak_3697	0	0	0	1	0	0	0	0	0	0	1	0
peak_3700	0	0	0	0	0	0	0	1	0	0	0	0
peak_3702	0	0	0	0	0	0	0	1	0	0	0	0
peak_3705	0	0	0	0	0	0	0	1	0	0	0	0
peak_3707	0	0	0	0	0	0	0	1	0	0	0	0
peak_3708	0	0	0	0	0	0	1	0	0	0	0	0
peak_3709	0	0	0	0	0	0	0	0	0	0	1	0
peak_3710	0	0	0	0	0	0	1	0	0	0	0	0
peak_3711	0	0	0	0	1	0	0	0	1	0	0	0
peak_3713	0	0	1	0	0	0	0	0	0	0	0	0
peak_3714	0	0	0	0	0	0	0	1	0	0	0	0
peak_3717	0	0	0	0	0	0	0	0	1	0	1	0
peak_3718	0	0	0	0	0	0	0	0	1	0	0	0
peak_3719	0	0	0	0	1	1	0	0	0	0	0	0
peak_3720	0	0	0	0	0	0	0	0	1	0	1	0
peak_3722	0	0	0	0	0	0	0	0	1	0	0	0
peak_3726	0	1	0	0	0	0	0	0	0	0	0	0
peak_3728	0	0	0	0	0	0	1	0	0	0	0	0
peak_3729	0	0	0	0	0	0	0	0	0	1	0	0
peak_3733	0	0	1	0	0	0	0	0	0	0	0	0
peak_3734	0	0	0	0	0	0	0	0	0	1	0	0
peak_3736	0	0	0	0	0	0	0	0	1	0	0	0
peak_3738	0	0	0	0	0	0	0	0	1	0	0	0
peak_3739	0	0	0	0	0	0	0	0	1	0	0	0
peak_3740	0	0	0	0	0	0	0	0	1	0	0	0
peak_3741	0	0	0	0	0	0	1	0	0	0	0	0
peak_3746	0	0	0	0	0	0	0	0	1	0	0	0
peak_3747	0	0	0	0	0	0	0	0	1	0	0	0
peak_3748	0	0	0	0	1	0	0	0	0	0	0	0
peak_3749	0	0	0	0	0	0	0	0	0	1	0	0
peak_3754	0	1	0	0	0	0	0	0	0	0	0	0
peak_3755	0	0	0	0	0	0	0	0	0	1	0	0
peak_3757	0	0	0	0	1	0	0	0	0	0	0	0
peak_3758	0	1	0	0	0	0	0	0	0	1	0	0
peak_3760	0	0	0	0	0	0	0	0	0	1	0	0
peak_3761	0	1	0	0	0	0	0	0	0	0	0	0
peak_3762	0	1	0	0	0	0	0	0	0	0	0	0
peak_3763	0	0	0	0	1	0	0	0	0	0	0	0
peak_3764	0	1	0	0	0	0	0	0	0	1	0	0
peak_3765	0	1	0	0	0	0	0	0	0	0	0	0
peak_3766	0	0	0	0	0	0	0	0	0	1	0	0
peak_3767	0	0	0	0	0	0	0	0	0	1	0	0
peak_3768	0	0	0	0	0	0	0	0	0	1	0	0
peak_3769	0	0	0	0	0	0	0	0	1	0	1	0
peak_3770	0	0	0	0	1	0	0	0	0	0	1	0
peak_3772	0	1	0	0	0	0	0	0	0	0	0	0
peak_3773	0	1	0	0	0	0	0	0	0	0	0	0
peak_3775	0	0	0	0	1	0	0	0	0	0	0	0
peak_3778	0	0	0	0	1	1	0	0	0	0	0	0
peak_3779	0	1	0	0	0	0	0	0	0	0	0	0
peak_3780	0	0	1	0	0	0	0	0	0	0	0	0
peak_3783	0	0	0	0	1	0	0	0	0	0	0	0
peak_3785	0	0	0	0	1	0	0	0	0	0	0	0
peak_3786	0	0	0	0	0	0	0	0	0	1	0	0
peak_3787	0	1	0	0	0	0	0	0	0	0	0	0
peak_3790	0	1	0	0	0	0	0	0	0	0	0	0
peak_3791	0	0	0	0	0	0	0	0	0	0	1	0
peak_3792	0	1	0	0	1	0	0	0	0	0	0	0
peak_3794	0	0	0	0	0	0	0	0	0	1	0	0
peak_3795	0	0	0	0	1	0	0	0	0	0	1	0
peak_3796	0	0	0	0	1	0	0	0	0	0	0	0
peak_3797	0	0	0	0	0	0	0	0	0	1	0	0
peak_3798	0	0	0	0	0	0	0	0	0	1	0	0
peak_3799	0	0	0	0	1	0	0	0	0	0	0	0
peak_3801	0	0	0	0	1	0	0	0	0	0	0	0
peak_3806	0	0	0	0	1	1	0	0	0	0	1	0
peak_3807	0	1	0	0	0	0	0	0	0	0	0	0
peak_3809	0	1	0	0	0	0	0	0	0	0	0	0
peak_3810	0	0	0	0	0	0	0	0	0	1	0	0
peak_3811	0	0	0	0	0	1	0	0	0	0	1	0
peak_3812	0	0	0	0	0	1	0	0	0	0	0	0
peak_3819	0	0	1	0	0	0	0	0	0	0	0	0
peak_3820	0	1	0	0	0	0	0	0	0	0	0	0
peak_3823	0	0	0	0	0	0	0	0	0	1	0	0
peak_3827	0	1	0	0	0	0	0	0	0	0	0	0
peak_3828	0	1	0	0	0	0	0	0	0	0	0	0
peak_3829	0	0	0	0	0	1	0	0	0	0	1	0
peak_3830	0	0	0	0	0	0	0	0	1	0	0	0
peak_3832	0	0	0	0	0	0	0	1	0	0	0	0
peak_3833	0	0	0	0	0	1	0	0	0	0	0	0
peak_3834	0	1	0	0	0	0	0	0	0	0	0	0
peak_3835	0	0	0	0	1	0	0	0	0	0	0	0
peak_3836	0	1	0	0	0	0	0	0	0	1	0	0
peak_3839	0	1	0	0	0	0	0	0	0	0	0	0
peak_3840	0	1	0	0	0	0	0	0	0	0	0	0
peak_3841	1	0	0	0	1	1	0	0	0	0	0	0
peak_3845	0	1	0	0	0	0	0	0	0	0	0	0
peak_3846	0	0	0	0	1	1	0	0	0	0	0	0
peak_3847	0	0	0	0	0	1	0	0	0	0	0	0
peak_3848	0	0	0	0	1	0	0	0	0	0	0	0
peak_3851	0	1	0	0	0	0	0	0	0	0	0	0
peak_3856	0	1	0	0	0	0	0	0	0	0	0	0
peak_3857	1	0	0	0	1	0	0	0	0	0	0	0
peak_3858	0	1	0	0	0	0	0	0	0	0	0	0
peak_3859	0	0	0	0	0	1	0	0	0	0	0	0
peak_3862	0	0	0	0	0	0	0	0	0	1	0	0
peak_3864	1	0	0	0	0	0	0	0	0	0	0	0
peak_3865	0	0	0	0	1	0	0	0	0	0	0	0
peak_3866	0	0	0	0	0	0	0	0	0	0	1	0
peak_3867	0	0	0	0	0	0	0	1	0	0	0	0
peak_3869	0	0	0	0	0	0	0	1	0	0	0	0
peak_3870	0	0	0	0	0	0	0	0	0	1	0	0
peak_3873	0	0	0	0	0	1	0	0	0	0	0	0
peak_3875	0	0	0	0	0	0	0	1	0	0	0	0
peak_3878	0	0	0	0	0	0	0	0	0	1	0	0
peak_3880	0	0	0	0	0	0	0	1	0	0	0	0
peak_3882	0	0	1	0	0	0	0	0	0	0	0	0
peak_3883	0	0	0	0	0	0	0	1	0	0	0	0
peak_3884	0	0	0	0	0	0	0	1	0	0	0	0
peak_3887	0	0	1	0	0	0	0	0	0	0	0	0
peak_3888	0	0	0	0	1	0	0	0	0	0	0	0
peak_3889	0	0	0	0	0	0	0	1	0	0	0	0
peak_3893	1	0	0	0	0	0	0	0	0	0	0	0
peak_3895	0	0	0	0	0	1	0	0	0	0	0	0
peak_3896	0	0	0	0	0	0	0	0	0	1	0	0
peak_3901	0	1	0	0	0	0	0	0	0	0	0	0
peak_3902	0	0	0	0	0	1	0	0	0	0	0	0
peak_3903	1	0	0	0	1	1	0	0	0	0	1	0
peak_3906	0	0	0	0	1	0	0	0	0	0	0	0
peak_3909	0	0	1	0	0	0	0	0	0	0	0	0
peak_3911	0	0	1	0	0	0	0	0	0	0	0	0
peak_3912	0	0	0	0	0	1	0	0	0	0	0	0
peak_3913	0	0	0	0	0	1	0	0	0	0	0	0
peak_3914	0	0	0	0	0	1	0	0	0	0	1	0
peak_3915	0	0	0	0	0	0	0	0	0	0	1	0
peak_3917	0	0	0	0	0	1	0	0	0	0	0	0
peak_3918	0	1	0	0	0	0	0	0	0	0	0	0
peak_3919	0	1	0	0	0	0	0	0	0	0	0	0
peak_3920	0	0	0	0	0	0	0	0	0	1	0	0
peak_3924	0	0	0	0	0	1	0	0	0	0	0	0
peak_3925	0	1	0	0	0	0	0	0	0	1	0	0
peak_3926	0	1	0	0	0	0	0	0	0	0	0	0
peak_3927	0	0	0	0	0	0	0	0	0	1	0	0
peak_3930	0	0	0	0	0	1	0	0	0	0	0	0
peak_3932	0	1	0	0	0	0	0	0	0	0	0	0
peak_3934	0	0	0	0	1	0	0	0	0	0	0	0
peak_3935	0	1	0	0	0	0	0	0	0	0	0	0
peak_3936	0	0	0	0	1	0	0	0	0	0	0	0
peak_3937	0	0	0	0	1	0	0	0	0	0	1	0
peak_3938	0	1	0	0	1	0	0	0	0	0	0	0
peak_3942	0	0	0	0	1	0	0	0	0	0	0	0
peak_3944	0	1	0	0	1	0	0	0	0	0	0	0
peak_3946	0	0	0	0	0	1	0	0	0	0	0	0
peak_3947	0	0	0	0	0	1	0	0	0	0	0	0
peak_3948	0	0	0	0	0	0	0	0	0	1	0	0
peak_3950	0	0	0	0	0	0	0	0	0	1	0	0
peak_3951	0	0	0	0	0	0	0	0	0	1	0	0
peak_3955	0	0	0	0	1	0	0	0	0	0	0	0
peak_3956	0	0	1	0	0	0	0	0	0	0	0	0
peak_3957	0	0	0	0	0	1	0	0	0	0	0	0
peak_3959	0	0	0	0	1	0	0	0	0	0	0	0
peak_3961	0	0	0	0	1	0	0	0	0	0	0	0
peak_3964	0	0	1	0	0	0	0	0	0	0	0	0
peak_3965	0	0	0	0	0	1	0	0	0	0	0	0
peak_3971	0	0	0	0	1	0	0	0	0	0	0	0
peak_3973	0	0	1	0	0	0	0	0	0	0	0	0
peak_3975	0	0	0	0	0	0	0	0	1	0	0	0
peak_3976	0	1	0	0	0	0	0	0	0	0	0	0
peak_3977	0	0	0	0	0	0	0	0	0	1	0	0
peak_3982	0	0	0	0	0	0	1	0	0	0	0	0
peak_3984	0	0	0	0	1	0	0	0	0	0	0	0
peak_3992	0	0	0	0	0	0	1	0	0	0	0	0
peak_3996	0	0	0	0	0	0	0	0	1	0	1	0
peak_3998	0	0	1	0	0	0	0	0	1	0	0	0
peak_3999	1	0	0	0	0	0	0	0	0	0	1	0
peak_4000	0	0	0	0	0	0	0	0	0	0	1	0
peak_4001	0	0	0	0	0	0	0	0	1	0	0	0
peak_4005	0	0	0	0	0	0	0	0	0	0	1	0
peak_4014	0	0	0	0	1	1	0	0	0	0	0	0
peak_4017	0	0	1	0	0	0	0	0	0	0	0	0
peak_4018	0	0	1	0	0	0	0	0	0	0	0	0
peak_4019	0	0	0	0	0	0	1	0	0	0	0	0
peak_4020	0	0	0	0	0	0	0	0	0	1	0	0
peak_4022	0	0	0	0	1	0	0	0	0	0	0	0
[truncated: 263,124+ more rows]

## Sheet: ST5 EnhancerPeaks
peak_name	AstroOligo_Enhancerpeaks	dlEN_Enhancerpeaks	earlyEN_Enhancerpeaks	EndoMural_Enhancerpeaks	IN_CGE_Enhancerpeaks	IN_MGE_Enhancerpeaks	IPC_Enhancerpeaks	Microglia_Enhancerpeaks	RG_Enhancerpeaks	ulEN_Enhancerpeaks	AstroOligo_targetgene	dlEN_targetgene	earlyEN_targetgene	EndoMural_targetgene	IN_CGE_targetgene	IN_MGE_targetgene	IPC_targetgene	Microglia_targetgene	RG_targetgene	ulEN_targetgene
peak_54	1	1	1	1	1	1	1	1	1	1	RP1.283E3.8	RP1.283E3.8	RP1.283E3.8	MIR6723	MTATP6P1	ISG15	RP1.283E3.8	RP1.283E3.8	RP1.283E3.8	LINC01128
peak_111	0	0	1	1	0	1	1	0	1	1	NA	NA	MTND1P23	MTND2P28	MIR6723	MTATP6P1	MIR6723	MTATP6P1	NA	MTND1P23
peak_120	0	0	0	0	0	0	1	0	0	0	NA	NA	NA	NA	NA	NA	AURKAIP1	NA	NA	NA
peak_121	0	0	0	0	0	0	1	0	1	0	NA	NA	NA	NA	NA	NA	UBE2J2	AURKAIP1	CCNL2	NA
peak_122	1	0	1	0	1	1	1	0	1	0	CCNL2	RP4.758J18.2	NA	CCNL2	NA	CCNL2	CCNL2	AURKAIP1	CCNL2	NA
peak_130	1	1	1	0	1	1	0	0	1	1	CCNL2	RP4.758J18.2	CCNL2	CCNL2	NA	CCNL2	CCNL2	NA	NA	CCNL2
peak_175	0	0	0	0	0	0	0	0	0	1	NA	NA	NA	NA	NA	NA	NA	NA	NA	SLC35E2B
peak_176	0	1	0	0	0	0	0	0	0	1	NA	SLC35E2B	NA	NA	NA	NA	NA	NA	NA	SLC35E2B
peak_187	0	0	0	1	0	0	0	0	0	1	NA	NA	NA	RP1.283E3.8	NA	NA	NA	NA	NA	RP1.283E3.8
peak_188	0	0	0	0	0	0	0	0	0	1	NA	NA	NA	NA	NA	NA	NA	NA	NA	RP1.283E3.8
peak_190	0	0	0	0	0	0	0	1	0	0	NA	NA	NA	NA	NA	NA	NA	MTND1P23	MTND2P28	MIR6723
peak_226	1	1	0	1	0	1	0	0	0	0	RP1.283E3.8	RP1.283E3.8	NA	RP1.283E3.8	NA	RP1.283E3.8	NA	NA	NA	NA
peak_275	1	0	0	1	0	0	0	0	0	0	SKI	NA	NA	SKI	LRRC47	NA	NA	NA	NA	NA
peak_288	1	0	0	1	0	0	0	0	0	0	SKI	NA	NA	SKI	NA	NA	NA	NA	NA	NA
peak_289	1	0	0	0	0	0	0	0	0	0	SKI	NA	NA	NA	NA	NA	NA	NA	NA	NA
peak_290	0	0	0	1	0	0	0	0	0	0	NA	NA	NA	SKI	NA	NA	NA	NA	NA	NA
peak_291	1	1	0	1	0	0	0	0	0	0	SKI	RP1.283E3.8	NA	RP1.283E3.8	SKI	NA	NA	NA	NA	NA
peak_296	1	1	0	1	0	0	0	1	0	0	CCNL2	RP4.758J18.2	SKI	CCNL2	NA	MIR6723	MTATP6P1	CCNL2	SKI	WRAP73
peak_298	1	0	0	0	0	0	0	0	0	0	SKI	NA	NA	NA	NA	NA	NA	NA	NA	NA
peak_299	0	0	0	1	0	0	0	0	0	0	NA	NA	NA	SKI	NA	NA	NA	NA	NA	NA
peak_302	1	0	0	0	0	0	0	0	0	0	SKI	NA	NA	NA	NA	NA	NA	NA	NA	NA
peak_319	1	0	0	1	1	1	0	0	0	0	RP1.283E3.8	SKI	NA	NA	RP1.283E3.8	SKI	RP1.283E3.8	RP1.283E3.8	NA	NA
peak_320	1	0	0	0	0	0	0	0	0	0	SKI	NA	NA	NA	NA	NA	NA	NA	NA	NA
peak_386	0	0	0	0	0	1	0	0	0	0	NA	NA	NA	NA	NA	PANK4	NA	NA	NA	NA
peak_484	0	0	0	0	0	0	1	0	1	0	NA	NA	NA	NA	NA	NA	LINC00982	NA	LINC00982	PRDM16
peak_485	0	0	0	0	0	0	1	0	0	0	NA	NA	NA	NA	NA	NA	LINC00982	NA	NA	NA
peak_486	0	0	0	0	0	0	1	0	1	0	NA	NA	NA	NA	NA	NA	LINC00982	NA	LINC00982	PRDM16
peak_487	0	0	0	0	0	0	0	0	1	0	NA	NA	NA	NA	NA	NA	NA	NA	LINC00982	PRDM16
peak_503	0	0	1	0	0	0	0	0	0	0	NA	NA	PRDM16	NA	NA	NA	NA	NA	NA	NA
peak_504	0	0	1	0	0	0	0	0	0	0	NA	NA	PRDM16	NA	NA	NA	NA	NA	NA	NA
peak_684	0	0	0	0	0	0	0	0	1	0	NA	NA	NA	NA	NA	NA	NA	NA	WRAP73	NA
peak_724	0	0	0	0	0	0	1	0	0	0	NA	NA	NA	NA	NA	NA	LRRC47	NA	NA	NA
peak_1176	0	0	0	0	0	0	1	0	1	0	NA	NA	NA	NA	NA	NA	RPL22	NA	RPL22	NA
peak_1204	1	1	1	0	0	1	1	0	1	1	ACOT7	ACOT7	ACOT7	NA	NA	ACOT7	ACOT7	NA	ACOT7	ACOT7
peak_1209	0	0	0	0	0	0	0	0	1	0	NA	NA	NA	NA	NA	NA	NA	NA	ACOT7	NA
peak_1211	0	0	1	0	1	1	0	0	0	1	NA	NA	GPR153	NA	GPR153	GPR153	NA	NA	NA	GPR153
peak_1212	1	0	0	0	0	0	0	0	0	0	ACOT7	NA	NA	NA	NA	NA	NA	NA	NA	NA
peak_1215	1	1	1	0	1	1	1	0	1	1	ACOT7	ACOT7	ACOT7	NA	ACOT7	ACOT7	ACOT7	NA	ACOT7	ACOT7
peak_1252	0	0	0	0	0	0	0	1	0	0	NA	NA	NA	NA	NA	NA	NA	KCNAB2	NA	NA
peak_1253	0	0	0	0	0	0	0	1	0	0	NA	NA	NA	NA	NA	NA	NA	KCNAB2	NA	NA
peak_1255	0	0	0	0	0	0	1	0	1	0	NA	NA	NA	NA	NA	NA	NOL9	NA	NOL9	NA
peak_1272	0	0	0	0	0	0	0	0	1	0	NA	NA	NA	NA	NA	NA	NA	NA	NOL9	ZBTB48
peak_1274	0	0	0	0	0	0	0	0	1	0	NA	NA	NA	NA	NA	NA	NA	NA	DNAJC11	NA
peak_1303	0	0	1	0	1	1	0	0	0	1	NA	NA	CAMTA1	NA	CAMTA1	CAMTA1	NA	NA	NA	CAMTA1
peak_1531	0	0	0	0	0	0	1	0	1	0	NA	NA	NA	NA	NA	NA	VAMP3	NA	VAMP3	NA
peak_1540	1	1	1	1	1	1	1	0	1	1	CAMTA1	VAMP3	PARK7	VAMP3	PARK7	CAMTA1	PARK7	VAMP3	PARK7	CAMTA1
peak_1548	1	1	1	0	1	1	0	0	0	1	VAMP3	VAMP3	VAMP3	NA	VAMP3	VAMP3	NA	NA	NA	VAMP3
peak_1552	0	1	0	0	0	0	0	0	0	0	NA	VAMP3	NA	NA	NA	NA	NA	NA	NA	NA
peak_1581	1	1	1	1	1	1	1	1	1	1	VAMP3	PARK7	VAMP3	PARK7	SLC45A1	VAMP3	PARK7	VAMP3	PARK7	TMEM201
peak_1583	0	0	1	0	0	0	1	0	1	1	NA	NA	PARK7	NA	NA	NA	PARK7	NA	PARK7	PARK7
peak_1709	0	0	1	0	0	1	0	1	0	0	NA	NA	RPL7P7	NA	NA	RPL7P7	NA	RERE	NA	NA
peak_1777	0	0	1	0	0	1	1	0	1	0	NA	NA	RPL7P7	NA	NA	RPL7P7	RERE	NA	RERE	NA
peak_1801	0	0	0	0	1	1	0	0	0	0	NA	NA	NA	NA	RERE	RERE	NA	NA	NA	NA
peak_1802	1	1	1	0	1	1	1	0	1	1	RERE	RERE	RERE	NA	RERE	RERE	RERE	NA	RERE	RERE
peak_1803	0	0	1	0	0	1	0	0	0	0	NA	NA	RERE	NA	NA	RERE	NA	NA	NA	NA
peak_1810	0	0	0	0	0	0	1	0	1	0	NA	NA	NA	NA	NA	NA	RERE	ENO1	NA	RERE
peak_1816	0	0	0	0	0	0	1	0	1	0	NA	NA	NA	NA	NA	NA	ENO1	NA	ENO1	NA
peak_1960	0	0	0	0	0	0	0	0	1	0	NA	NA	NA	NA	NA	NA	NA	NA	SLC25A33	NA
peak_1999	0	0	0	1	0	0	0	0	0	0	NA	NA	NA	TMEM201	PIK3CD	NA	NA	NA	NA	NA
peak_2010	0	0	0	0	0	0	0	1	0	0	NA	NA	NA	NA	NA	NA	NA	PIK3CD	NA	NA
peak_2011	0	1	0	0	1	0	0	0	0	0	NA	PIK3CD	NA	NA	PIK3CD	NA	NA	NA	NA	NA
peak_2013	0	1	0	0	0	0	0	0	0	0	NA	PIK3CD	NA	NA	NA	NA	NA	NA	NA	NA
peak_2014	0	0	0	0	0	0	0	1	0	0	NA	NA	NA	NA	NA	NA	NA	PIK3CD	NA	NA
peak_2076	1	0	0	1	0	0	0	0	0	0	LZIC	NMNAT1	NA	NA	LZIC	NA	NA	NA	NA	NA
peak_2095	1	1	1	1	1	1	1	1	1	1	LZIC	NMNAT1	LZIC	LZIC	LZIC	LZIC	NMNAT1	LZIC	LZIC	LZIC
peak_2103	0	0	0	0	0	0	0	0	1	0	NA	NA	NA	NA	NA	NA	NA	NA	UBE4B	NA
peak_2104	0	0	0	0	0	0	0	0	1	0	NA	NA	NA	NA	NA	NA	NA	NA	UBE4B	NA
peak_2150	0	0	0	0	0	0	0	0	0	1	NA	NA	NA	NA	NA	NA	NA	NA	NA	KIF1B
peak_2155	0	0	0	0	0	0	0	0	1	0	NA	NA	NA	NA	NA	NA	NA	NA	RNU6.37P	NA
peak_2162	0	0	0	0	0	0	1	0	1	0	NA	NA	NA	NA	NA	NA	RNU6.37P	NA	RNU6.37P	NA
peak_2165	0	0	0	0	0	0	0	0	1	0	NA	NA	NA	NA	NA	NA	NA	NA	RNU6.37P	NA
peak_2166	0	0	0	0	1	0	1	0	1	0	NA	NA	NA	NA	RNU6.37P	NA	RNU6.37P	NA	RNU6.37P	NA
peak_2167	0	0	0	0	0	0	1	0	0	0	NA	NA	NA	NA	NA	NA	RNU6.37P	NA	NA	NA
peak_2169	0	0	0	0	0	0	0	0	1	0	NA	NA	NA	NA	NA	NA	NA	NA	RNU6.37P	NA
peak_2185	0	0	0	0	0	0	0	1	0	0	NA	NA	NA	NA	NA	NA	NA	PGD	NA	NA
peak_2191	0	0	0	0	0	0	0	1	0	0	NA	NA	NA	NA	NA	NA	NA	PGD	DFFA	NA
peak_2199	0	0	0	0	0	0	0	0	1	0	NA	NA	NA	NA	NA	NA	NA	NA	DFFA	NA
peak_2203	1	1	1	1	1	1	1	1	1	1	DFFA	DFFA	DFFA	CORT	DFFA	DFFA	DFFA	DFFA	DFFA	DFFA
peak_2353	0	0	0	0	0	0	1	0	1	0	NA	NA	NA	NA	NA	NA	RP4.635E18.8	NA	RP4.635E18.8	NA
peak_2359	0	0	0	0	0	0	0	0	0	1	NA	NA	NA	NA	NA	NA	NA	NA	NA	TARDBP
peak_2406	0	0	1	0	0	0	1	0	1	1	NA	NA	UBIAD1	NA	NA	NA	UBIAD1	NA	UBIAD1	UBIAD1
peak_2420	0	0	0	0	0	0	0	0	0	1	NA	NA	NA	NA	NA	NA	NA	NA	NA	FBXO44
peak_2424	1	1	1	0	1	1	1	0	1	1	UBIAD1	FBXO44	UBIAD1	FBXO44	NA	FBXO44	FBXO44	MAD2L2	DRAXIN	NA
peak_2494	0	1	1	0	1	0	0	0	0	1	NA	FBXO44	FBXO44	NA	FBXO44	NA	NA	NA	NA	FBXO44
peak_2503	0	1	0	0	0	0	0	0	0	0	NA	FBXO44	NA	NA	NA	NA	NA	NA	NA	NA
peak_2508	0	0	0	0	0	0	0	1	0	0	NA	NA	NA	NA	NA	NA	NA	FBXO44	NA	NA
peak_2510	0	1	1	0	1	1	1	1	1	1	NA	FBXO44	FBXO44	NA	FBXO44	UBIAD1	FBXO44	MAD2L2	DRAXIN	FBXO44
peak_2514	0	0	0	0	0	0	0	0	1	0	NA	NA	NA	NA	NA	NA	NA	NA	MAD2L2	DRAXIN
peak_2515	1	1	1	0	1	1	1	0	1	1	RP4.635E18.8	UBIAD1	RP4.635E18.8	FBXO44	MTHFR	RP4.635E18.8	UBIAD1	FBXO44	NA	RP4.635E18.8
peak_2516	0	0	0	0	0	0	0	0	0	1	NA	NA	NA	NA	NA	NA	NA	NA	NA	FBXO44
peak_2517	0	0	0	0	1	0	0	0	1	0	NA	NA	NA	NA	FBXO44	NA	NA	NA	MAD2L2	DRAXIN
peak_2519	0	0	0	0	0	0	1	0	0	0	NA	NA	NA	NA	NA	NA	MAD2L2	DRAXIN	NA	NA
peak_2523	0	0	0	0	0	0	0	1	0	0	NA	NA	NA	NA	NA	NA	NA	C1orf167	NA	NA
peak_2526	0	0	0	0	0	0	0	1	0	0	NA	NA	NA	NA	NA	NA	NA	AGTRAP	NA	NA
peak_2527	1	0	0	1	0	0	0	1	1	0	MFN2	NA	NA	AGTRAP	NA	NA	NA	AGTRAP	MTHFR	NA
peak_2539	0	0	0	0	0	0	0	0	1	0	NA	NA	NA	NA	NA	NA	NA	NA	MTHFR	NA
peak_2540	0	0	0	0	0	0	0	0	1	0	NA	NA	NA	NA	NA	NA	NA	NA	MTHFR	NA
peak_2541	0	0	0	0	0	0	0	0	1	0	NA	NA	NA	NA	NA	NA	NA	NA	MTHFR	NA
peak_2542	0	0	0	0	0	0	0	1	0	0	NA	NA	NA	NA	NA	NA	NA	RP4.635E18.8	FBXO44	AGTRAP
peak_2548	0	0	0	0	0	0	0	0	1	0	NA	NA	NA	NA	NA	NA	NA	NA	MTHFR	NA
peak_2612	0	0	0	0	0	0	0	1	0	0	NA	NA	NA	NA	NA	NA	NA	TNFRSF1B	NA	NA
peak_2614	0	0	0	0	0	0	0	1	0	0	NA	NA	NA	NA	NA	NA	NA	VPS13D	NA	NA
peak_2615	0	0	0	0	0	0	0	1	0	0	NA	NA	NA	NA	NA	NA	NA	VPS13D	NA	NA
peak_2617	0	0	0	0	0	0	0	1	0	0	NA	NA	NA	NA	NA	NA	NA	TNFRSF1B	VPS13D	NA
peak_2619	0	0	0	1	0	0	0	0	0	0	NA	NA	NA	TNFRSF1B	NA	NA	NA	NA	NA	NA
peak_2620	0	0	0	0	0	0	0	1	0	0	NA	NA	NA	NA	NA	NA	NA	PLOD1	TNFRSF1B	VPS13D
peak_2621	0	0	0	1	0	0	0	1	0	0	NA	NA	NA	TNFRSF1B	NA	NA	NA	TNFRSF1B	VPS13D	NA
peak_2624	0	0	0	0	0	0	0	1	0	0	NA	NA	NA	NA	NA	NA	NA	TNFRSF1B	VPS13D	NA
peak_2625	0	0	0	0	0	0	0	1	0	0	NA	NA	NA	NA	NA	NA	NA	TNFRSF1B	VPS13D	NA
peak_2626	0	0	0	0	0	0	0	1	0	0	NA	NA	NA	NA	NA	NA	NA	TNFRSF1B	VPS13D	NA
peak_2627	0	0	0	1	0	0	0	1	0	0	NA	NA	NA	TNFRSF1B	NA	NA	NA	FBXO44	MTHFR	NPPA
peak_2628	0	0	0	0	0	0	0	1	0	0	NA	NA	NA	NA	NA	NA	NA	VPS13D	NA	NA
peak_2636	0	0	0	0	0	0	1	0	1	0	NA	NA	NA	NA	NA	NA	VPS13D	NA	VPS13D	NA
peak_2731	0	0	0	0	0	0	1	0	0	0	NA	NA	NA	NA	NA	NA	DHRS3	NA	NA	NA
peak_2734	0	0	0	0	0	0	0	0	1	0	NA	NA	NA	NA	NA	NA	NA	NA	DHRS3	NA
peak_2855	0	1	0	0	0	0	0	0	0	0	NA	KAZN	NA	NA	NA	NA	NA	NA	NA	NA
peak_3026	0	1	0	0	0	0	0	0	0	0	NA	TBCAP2	NA	NA	NA	NA	NA	NA	NA	NA
peak_3056	0	1	0	0	0	0	0	0	0	0	NA	TBCAP2	NA	NA	NA	NA	NA	NA	NA	NA
peak_3191	1	0	0	0	0	0	0	0	0	0	TMEM51.AS1	NA	NA	NA	NA	NA	NA	NA	NA	NA
peak_3226	0	0	0	0	0	0	0	1	0	0	NA	NA	NA	NA	NA	NA	NA	CTRC	NA	NA
peak_3266	1	0	0	0	1	0	0	0	0	0	KAZN	EFHD2	NA	NA	NA	KAZN	NA	NA	NA	NA
peak_3273	0	0	0	0	0	0	0	1	0	0	NA	NA	NA	NA	NA	NA	NA	EFHD2	CTRC	NA
peak_3274	0	0	0	0	0	0	0	1	0	0	NA	NA	NA	NA	NA	NA	NA	EFHD2	CTRC	NA
peak_3275	1	0	0	0	0	0	0	0	0	0	EFHD2	NA	NA	NA	NA	NA	NA	NA	NA	NA
peak_3277	0	0	0	0	0	0	0	1	0	0	NA	NA	NA	NA	NA	NA	NA	EFHD2	CTRC	DDI2
peak_3278	0	0	0	0	0	0	0	1	0	0	NA	NA	NA	NA	NA	NA	NA	EFHD2	CTRC	NA
peak_3280	0	0	0	0	0	0	0	1	0	0	NA	NA	NA	NA	NA	NA	NA	CTRC	NA	NA
peak_3282	0	0	0	0	0	0	0	1	0	0	NA	NA	NA	NA	NA	NA	NA	CTRC	NA	NA
peak_3284	0	0	0	0	0	0	0	1	0	0	NA	NA	NA	NA	NA	NA	NA	CTRC	NA	NA
peak_3300	0	1	0	1	0	1	0	0	0	0	NA	TBCAP2	FBLIM1	NA	KAZN	DDI2	SLC25A34	C1orf64	NA	FBLIM1
peak_3339	1	0	0	0	0	0	0	0	0	0	SLC25A34	NA	NA	NA	NA	NA	NA	NA	NA	NA
peak_3343	0	0	0	1	0	0	0	0	0	0	NA	NA	NA	SLC25A34	NA	NA	NA	NA	NA	NA
peak_3346	0	0	0	0	0	0	0	1	0	0	NA	NA	NA	NA	NA	NA	NA	SLC25A34	NA	NA
peak_3359	0	0	0	0	0	0	1	0	1	0	NA	NA	NA	NA	NA	NA	DDI2	NA	DDI2	NA
peak_3391	0	0	0	0	0	0	0	1	1	0	NA	NA	NA	NA	NA	NA	NA	ZBTB17	ZBTB17	NA
peak_3392	0	0	0	0	0	0	0	1	1	0	NA	NA	NA	NA	NA	NA	NA	ZBTB17	ZBTB17	NA
peak_3397	0	0	0	1	0	0	0	0	0	0	NA	NA	NA	C1orf64	NA	NA	NA	NA	NA	NA
peak_3431	0	0	0	0	0	0	0	0	1	0	NA	NA	NA	NA	NA	NA	NA	NA	EPHA2	NA
peak_3432	0	0	0	0	0	0	0	0	1	0	NA	NA	NA	NA	NA	NA	NA	NA	EPHA2	NA
peak_3434	0	0	0	0	0	0	0	0	1	0	NA	NA	NA	NA	NA	NA	NA	NA	EPHA2	NA
peak_3435	0	0	0	0	0	0	0	0	1	0	NA	NA	NA	NA	NA	NA	NA	NA	EPHA2	NA
peak_3448	0	0	0	0	0	0	0	0	1	0	NA	NA	NA	NA	NA	NA	NA	NA	EPHA2	NA
peak_3452	0	0	0	1	0	0	0	0	0	0	NA	NA	NA	C1orf64	NA	NA	NA	NA	NA	NA
peak_3468	0	0	0	0	0	0	0	1	0	0	NA	NA	NA	NA	NA	NA	NA	EIF1AXP1	NA	NA
peak_3497	0	1	1	0	1	1	0	0	0	1	NA	CROCCP3	CROCCP3	NA	CROCCP3	CROCCP3	NA	NA	NA	CROCCP3
peak_3506	0	0	1	0	1	0	0	0	0	0	NA	NA	NBPF1	NA	NBPF1	NA	NA	NA	NA	NA
peak_3507	0	0	0	0	0	0	0	1	0	0	NA	NA	NA	NA	NA	NA	NA	CROCCP2	NA	NA
peak_3508	0	1	1	0	1	1	1	0	0	0	NA	NBPF1	NBPF1	NA	NBPF1	NBPF1	NBPF1	NA	NA	NA
peak_3509	1	1	1	1	1	1	1	1	1	1	NBPF1	CROCCP2	NBPF1	CROCCP2	NBPF1	CROCCP2	NBPF1	CROCCP2	NBPF1	CROCCP2
peak_3510	0	0	0	0	0	0	1	0	0	0	NA	NA	NA	NA	NA	NA	NBPF1	CROCCP2	NA	NA
peak_3511	0	0	0	0	0	0	1	0	1	0	NA	NA	NA	NA	NA	NA	NBPF1	CROCCP2	NA	NBPF1
peak_3513	1	0	0	0	0	0	0	0	0	0	CROCCP2	NA	NA	NA	NA	NA	NA	NA	NA	NA
peak_3514	0	0	0	0	0	0	0	0	0	1	NA	NA	NA	NA	NA	NA	NA	NA	NA	CROCCP2
peak_3533	0	0	0	0	0	0	1	0	0	0	NA	NA	NA	NA	NA	NA	EIF1AXP1	NA	NA	NA
peak_3561	0	0	0	0	0	0	1	0	0	0	NA	NA	NA	NA	NA	NA	EIF1AXP1	NA	NA	NA
peak_3574	0	0	0	1	0	0	1	0	1	0	NA	NA	NA	MFAP2	NA	NA	NECAP2	SDHB	NA	NECAP2
peak_3576	0	0	0	0	0	0	1	0	0	0	NA	NA	NA	NA	NA	NA	ATP13A2	NA	NA	NA
peak_3581	0	0	0	0	0	0	1	0	0	0	NA	NA	NA	NA	NA	NA	ATP13A2	NA	NA	NA
peak_3588	0	0	0	0	0	0	0	1	0	0	NA	NA	NA	NA	NA	NA	NA	SDHB	NA	NA
peak_3589	1	1	1	0	1	1	1	1	1	1	SDHB	SDHB	SDHB	NA	SDHB	SDHB	SDHB	SDHB	SDHB	SDHB
peak_3591	1	1	1	1	1	1	1	1	1	1	SDHB	SDHB	SDHB	SDHB	SDHB	SDHB	SDHB	SDHB	SDHB	SDHB
peak_3654	0	0	0	0	0	0	1	0	0	0	NA	NA	NA	NA	NA	NA	RCC2	NA	NA	NA
peak_3655	0	0	0	0	0	0	1	0	0	0	NA	NA	NA	NA	NA	NA	RCC2	NA	NA	NA
peak_3657	0	1	0	0	0	0	0	0	0	1	NA	RCC2	NA	NA	NA	NA	NA	NA	NA	RCC2
peak_3658	0	0	0	0	0	0	0	1	0	0	NA	NA	NA	NA	NA	NA	NA	RCC2	NA	NA
peak_3659	1	1	0	1	1	1	1	1	1	1	RCC2	RCC2	NA	RCC2	RCC2	RCC2	RCC2	RCC2	RCC2	RCC2
peak_3673	0	0	1	0	0	0	1	0	1	0	NA	NA	ARHGEF10L	NA	NA	NA	ARHGEF10L	NA	ARHGEF10L	NA
peak_3676	0	0	1	0	0	0	1	0	1	0	NA	NA	ARHGEF10L	NA	NA	NA	RCC2	ARHGEF10L	NA	RCC2
peak_3677	0	0	1	0	0	0	0	0	0	0	NA	NA	ARHGEF10L	NA	NA	NA	NA	NA	NA	NA
peak_3678	0	0	1	0	0	0	1	0	1	0	NA	NA	ARHGEF10L	NA	NA	NA	ARHGEF10L	NA	ARHGEF10L	NA
peak_3679	0	0	1	0	0	0	0	0	0	0	NA	NA	ARHGEF10L	NA	NA	NA	NA	NA	NA	NA
peak_3685	0	0	0	0	0	0	0	0	1	0	NA	NA	NA	NA	NA	NA	NA	NA	ARHGEF10L	NA
peak_3707	0	0	0	0	0	0	0	1	0	0	NA	NA	NA	NA	NA	NA	NA	RCC2	NA	NA
peak_3710	0	0	0	0	0	0	1	0	0	0	NA	NA	NA	NA	NA	NA	ARHGEF10L	NA	NA	NA
peak_3713	0	0	1	0	0	0	0	0	0	0	NA	NA	ARHGEF10L	NA	NA	NA	NA	NA	NA	NA
peak_3853	1	1	0	0	0	0	0	0	0	1	IGSF21	IGSF21	NA	NA	NA	NA	NA	NA	NA	IGSF21
peak_3854	1	1	0	0	0	0	0	0	0	1	IGSF21	IGSF21	NA	NA	NA	NA	NA	NA	NA	IGSF21
peak_3855	0	1	0	0	0	0	0	0	0	1	NA	IGSF21	NA	NA	NA	NA	NA	NA	NA	IGSF21
peak_3857	1	0	0	0	0	0	0	0	0	0	IGSF21	NA	NA	NA	NA	NA	NA	NA	NA	NA
peak_4098	1	0	0	0	0	0	0	0	0	0	UBR4	NA	NA	NA	NA	NA	NA	NA	NA	NA
peak_4111	0	0	0	0	0	0	0	1	0	0	NA	NA	NA	NA	NA	NA	NA	PQLC2	NA	NA
peak_4130	0	0	0	0	0	0	0	1	0	0	NA	NA	NA	NA	NA	NA	NA	PQLC2	RN7SL277P	CAPZB
peak_4135	0	0	0	0	0	1	1	0	1	0	NA	NA	NA	NA	NA	AKR7L	UBR4	CAPZB	NA	CAPZB
peak_4137	0	0	0	0	0	0	0	1	0	0	NA	NA	NA	NA	NA	NA	NA	PQLC2	NA	NA
peak_4140	0	0	0	0	0	0	0	1	0	0	NA	NA	NA	NA	NA	NA	NA	RN7SL277P	NA	NA
peak_4149	0	0	0	0	0	0	0	1	0	0	NA	NA	NA	NA	NA	NA	NA	PQLC2	RN7SL277P	NA
peak_4156	0	0	0	0	0	0	0	1	0	0	NA	NA	NA	NA	NA	NA	NA	UBR4	RN7SL277P	CAPZB
peak_4159	0	0	0	0	0	0	0	1	0	0	NA	NA	NA	NA	NA	NA	NA	RN7SL277P	NA	NA
peak_4166	0	0	0	0	0	0	0	1	0	0	NA	NA	NA	NA	NA	NA	NA	CAPZB	NA	NA
peak_4167	0	0	0	0	0	0	0	1	0	0	NA	NA	NA	NA	NA	NA	NA	CAPZB	NA	NA
peak_4170	0	0	0	0	0	0	0	1	0	0	NA	NA	NA	NA	NA	NA	NA	RN7SL277P	CAPZB	NA
peak_4171	0	0	0	0	0	0	0	1	0	0	NA	NA	NA	NA	NA	NA	NA	CAPZB	NA	NA
peak_4173	0	1	1	0	1	1	0	0	0	1	NA	CAPZB	MINOS1	CAPZB	MINOS1	NA	CAPZB	MINOS1	CAPZB	MINOS1
peak_4175	0	0	0	0	0	0	0	1	0	0	NA	NA	NA	NA	NA	NA	NA	CAPZB	NA	NA
peak_4351	0	0	0	0	0	1	1	0	0	0	NA	NA	NA	NA	NA	CAMK2N1	CAMK2N1	NA	NA	NA
peak_4370	0	0	0	0	0	0	1	0	0	0	NA	NA	NA	NA	NA	NA	CAMK2N1	NA	NA	NA
peak_4379	1	1	1	0	1	0	1	0	1	1	CAMK2N1	MUL1	CAMK2N1	MUL1	CAMK2N1	MUL1	NA	CAMK2N1	MUL1	NA
peak_4380	1	1	1	1	1	1	1	1	1	1	CAMK2N1	MUL1	CAMK2N1	CAMK2N1	CAMK2N1	MUL1	CDA	HP1BP3	CAMK2N1	MUL1
peak_4396	0	0	0	1	0	0	0	0	0	0	NA	NA	NA	PINK1.AS	NA	NA	NA	NA	NA	NA
peak_4407	1	1	1	1	1	1	1	1	1	1	DDOST	HP1BP3	DDOST	HP1BP3	DDOST	HP1BP3	CDA	DDOST	HP1BP3	DDOST
peak_4454	0	0	0	0	1	0	0	0	0	0	NA	NA	NA	NA	RPS15AP6	NA	NA	NA	NA	NA
peak_4456	0	0	0	0	1	0	0	0	0	0	NA	NA	NA	NA	RPS15AP6	NA	NA	NA	NA	NA
peak_4457	0	0	0	0	1	0	0	0	0	0	NA	NA	NA	NA	RPS15AP6	NA	NA	NA	NA	NA
peak_4487	0	0	1	0	0	0	0	0	0	0	NA	NA	EIF4G3	NA	NA	NA	NA	NA	NA	NA
peak_4490	0	0	0	0	0	0	0	0	1	0	NA	NA	NA	NA	NA	NA	NA	NA	EIF4G3	NA
peak_4491	1	0	0	0	0	0	0	1	0	0	EIF4G3	NA	NA	NA	NA	NA	NA	EIF4G3	NA	NA
peak_4492	0	0	0	0	0	0	0	1	0	0	NA	NA	NA	NA	NA	NA	NA	EIF4G3	NA	NA
peak_4496	0	1	0	0	0	0	0	0	0	1	NA	EIF4G3	NA	NA	NA	NA	NA	NA	NA	EIF4G3
peak_4506	0	0	0	1	0	0	0	0	0	0	NA	NA	NA	RP5.1071N3.1	NA	NA	NA	NA	NA	NA
peak_4516	0	0	0	1	0	0	0	0	0	0	NA	NA	NA	RP5.1071N3.1	NA	NA	NA	NA	NA	NA
peak_4530	0	0	0	1	0	0	0	0	0	0	NA	NA	NA	RP5.1071N3.1	NA	NA	NA	NA	NA	NA
peak_4537	0	0	0	1	0	0	0	0	0	0	NA	NA	NA	RP5.1071N3.1	ECE1	NA	NA	NA	NA	NA
peak_4552	0	0	0	1	0	0	0	0	0	0	NA	NA	NA	NBPF3	NA	NA	NA	NA	NA	NA
peak_4587	0	0	0	0	0	0	0	0	0	1	NA	NA	NA	NA	NA	NA	NA	NA	NA	RAP1GAP
peak_4588	0	0	0	0	0	0	0	0	0	1	NA	NA	NA	NA	NA	NA	NA	NA	NA	RAP1GAP
peak_4590	0	0	0	0	0	0	0	0	0	1	NA	NA	NA	NA	NA	NA	NA	NA	NA	RAP1GAP
peak_4599	0	0	0	0	0	0	0	0	0	1	NA	NA	NA	NA	NA	NA	NA	NA	NA	RAP1GAP
peak_4603	0	0	0	0	0	0	0	0	0	1	NA	NA	NA	NA	NA	NA	NA	NA	NA	RAP1GAP
peak_4661	0	0	0	1	0	0	0	0	0	0	NA	NA	NA	HSPG2	NA	NA	NA	NA	NA	NA
peak_4663	0	0	0	1	0	0	0	0	0	0	NA	NA	NA	HSPG2	NA	NA	NA	NA	NA	NA
peak_4679	0	0	0	0	1	1	0	0	0	0	NA	NA	NA	NA	CDC42	CDC42	NA	NA	NA	NA
peak_4680	0	0	0	0	0	0	0	1	0	0	NA	NA	NA	NA	NA	NA	NA	CDC42	NA	NA
peak_4696	0	0	0	0	1	0	0	0	0	0	NA	NA	NA	NA	RP1.224A6.9	NA	NA	NA	NA	NA
peak_4822	0	0	0	0	0	0	0	1	0	0	NA	NA	NA	NA	NA	NA	NA	C1QA	C1QC	NA
peak_4833	1	1	1	0	1	1	0	1	0	1	EPHB2	EPHB2	EPHB2	NA	EPHB2	EPHB2	NA	EPHB2	NA	EPHB2
peak_4834	0	0	1	0	0	0	1	0	0	0	NA	NA	EPHB2	NA	NA	NA	EPHB2	NA	NA	NA
peak_4836	0	0	0	0	0	0	0	0	1	0	NA	NA	NA	NA	NA	NA	NA	NA	EPHB2	NA
peak_4842	0	0	0	0	1	0	0	0	0	0	NA	NA	NA	NA	EPHB2	NA	NA	NA	NA	NA
peak_4843	0	0	0	0	1	0	0	0	0	0	NA	NA	NA	NA	EPHB2	NA	NA	NA	NA	NA
peak_4926	0	0	0	0	0	0	0	1	0	0	NA	NA	NA	NA	NA	NA	NA	RP5.979D14.1	LUZP1	NA
peak_4931	1	1	1	1	1	1	1	1	1	0	LUZP1	LUZP1	LUZP1	RNU6.514P	LUZP1	LUZP1	LUZP1	LUZP1	RP5.979D14.1	LUZP1
peak_4932	0	0	0	1	0	0	0	1	0	0	NA	NA	NA	RNU6.514P	LUZP1	NA	NA	NA	RP5.979D14.1	LUZP1
peak_4935	0	0	0	0	0	0	1	0	1	0	NA	NA	NA	NA	NA	NA	LUZP1	NA	LUZP1	NA
peak_4962	1	1	1	0	0	1	1	1	1	1	ZNF436	ID3	ZNF436	ZNF436	NA	NA	ZNF436	LINC01355	ZNF436	E2F2
peak_4963	0	0	0	0	0	0	0	0	1	0	NA	NA	NA	NA	NA	NA	NA	NA	ZNF436	NA
peak_4964	0	0	0	0	0	0	0	0	1	0	NA	NA	NA	NA	NA	NA	NA	NA	ZNF436	NA
peak_4978	0	0	0	0	0	0	0	0	1	0	NA	NA	NA	NA	NA	NA	NA	NA	ASAP3	NA
peak_4979	0	0	0	0	0	0	0	0	1	0	NA	NA	NA	NA	NA	NA	NA	NA	ASAP3	NA
peak_4998	0	0	0	0	0	0	1	0	1	0	NA	NA	NA	NA	NA	NA	E2F2	NA	E2F2	NA
peak_5003	0	0	0	0	0	0	1	0	1	0	NA	NA	NA	NA	NA	NA	E2F2	NA	E2F2	NA
peak_5004	1	0	0	1	0	0	1	0	1	0	ID3	NA	NA	ID3	NA	NA	E2F2	NA	E2F2	NA
peak_5005	1	0	0	1	0	0	1	0	1	0	ID3	NA	NA	ID3	NA	NA	E2F2	NA	E2F2	NA
peak_5009	1	0	0	1	0	0	0	0	0	0	ID3	NA	NA	ID3	NA	NA	NA	NA	NA	NA
peak_5037	0	0	0	0	0	0	1	0	1	0	NA	NA	NA	NA	NA	NA	PITHD1	NA	PITHD1	NA
peak_5039	0	0	0	0	0	0	1	0	1	0	NA	NA	NA	NA	NA	NA	PITHD1	NA	PITHD1	NA
peak_5051	0	1	1	1	1	1	1	1	1	1	NA	FUCA1	HMGCL	HMGCL	FUCA1	HMGCL	HMGCL	GALE	HMGCL	GALE
peak_5056	0	0	0	0	0	0	0	1	0	0	NA	NA	NA	NA	NA	NA	NA	FUCA1	NA	NA
peak_5057	0	0	0	0	0	0	0	1	0	0	NA	NA	NA	NA	NA	NA	NA	FUCA1	NA	NA
peak_5069	0	0	0	0	0	0	1	0	0	0	NA	NA	NA	NA	NA	NA	PNRC2	NA	NA	NA
peak_5073	0	0	0	0	0	0	0	0	1	0	NA	NA	NA	NA	NA	NA	NA	NA	HMGCL	PNRC2
peak_5079	0	0	1	0	0	0	1	0	1	0	NA	NA	SRSF10	NA	NA	NA	SRSF10	NA	SRSF10	NA
peak_5149	0	0	0	0	0	0	1	0	1	0	NA	NA	NA	NA	NA	NA	NIPAL3	NA	NIPAL3	NA
peak_5151	0	0	0	0	0	0	1	0	1	0	NA	NA	NA	NA	NA	NA	NIPAL3	NA	NIPAL3	NA
peak_5195	1	1	1	1	1	1	1	1	1	1	SRRM1	RCAN3	SRRM1	CLIC4	RCAN3	SRRM1	HMGCL	FUCA1	SRRM1	CLIC4
peak_5209	0	0	0	0	0	0	1	0	1	0	NA	NA	NA	NA	NA	NA	CLIC4	NA	CLIC4	NA
peak_5211	0	0	0	0	0	0	0	0	0	1	NA	NA	NA	NA	NA	NA	NA	NA	NA	CLIC4
peak_5289	0	1	1	0	0	1	1	0	1	1	NA	TMEM50A	RSRP1	TMEM50A	RSRP1	NA	NA	TMEM50A	RSRP1	SYF2
peak_5294	0	0	0	0	0	0	1	0	1	0	NA	NA	NA	NA	NA	NA	SYF2	NA	SYF2	NA
peak_5300	0	0	0	0	0	0	0	1	0	0	NA	NA	NA	NA	NA	NA	NA	TMEM50A	RSRP1	NA
peak_5348	0	0	0	0	0	0	0	1	0	0	NA	NA	NA	NA	NA	NA	NA	LDLRAP1	NA	NA
peak_5370	0	0	1	1	0	0	0	1	0	1	NA	NA	MAN1C1	MAN1C1	MTFR1L	NA	NA	NA	MAN1C1	MTFR1L
peak_5371	0	0	1	0	0	0	0	0	0	1	NA	NA	MAN1C1	NA	NA	NA	NA	NA	NA	MAN1C1
peak_5386	0	0	1	0	0	0	0	0	0	1	NA	NA	MAN1C1	NA	NA	NA	NA	NA	NA	MAN1C1
peak_5418	0	0	0	0	0	0	0	1	0	0	NA	NA	NA	NA	NA	NA	NA	STMN1	NA	NA
peak_5419	0	0	0	0	0	0	0	1	0	0	NA	NA	NA	NA	NA	NA	NA	STMN1	NA	NA
peak_5422	1	1	1	0	1	1	1	0	0	1	SEPN1	MTFR1L	MAN1C1	SEPN1	MTFR1L	NA	SEPN1	MTFR1L	SEPN1	SEPN1
peak_5431	0	0	1	0	0	1	1	0	0	0	NA	NA	SEPN1	MTFR1L	NA	NA	SEPN1	MTFR1L	SEPN1	NA
peak_5435	0	0	0	0	0	0	1	0	0	0	NA	NA	NA	NA	NA	NA	SEPN1	NA	NA	NA
peak_5437	1	1	1	0	0	0	1	0	1	0	SEPN1	MTFR1L	MTFR1L	SEPN1	NA	NA	NA	SEPN1	MTFR1L	NA
peak_5439	0	0	0	0	0	0	0	0	0	1	NA	NA	NA	NA	NA	NA	NA	NA	NA	MTFR1L
peak_5441	1	1	1	0	1	1	1	1	1	1	SEPN1	MTFR1L	PAQR7	MTFR1L	MAN1C1	SEPN1	MTFR1L	NA	SEPN1	MTFR1L
peak_5450	1	0	0	1	0	0	0	0	1	1	PAQR7	NA	NA	PAQR7	NA	NA	NA	NA	PAQR7	PAQR7
peak_5451	0	0	0	0	0	0	1	0	1	0	NA	NA	NA	NA	NA	NA	STMN1	NA	PAQR7	STMN1
peak_5452	0	0	0	0	0	0	1	0	1	0	NA	NA	NA	NA	NA	NA	STMN1	NA	PAQR7	STMN1
peak_5456	1	0	0	0	0	0	0	0	0	0	STMN1	NA	NA	NA	NA	NA	NA	NA	NA	NA
peak_5457	1	1	0	1	1	0	0	1	1	1	STMN1	STMN1	NA	LDLRAP1	MAN1C1	MTFR1L	PAQR7	STMN1	STMN1	NA
peak_5458	0	0	0	0	0	1	0	0	0	0	NA	NA	NA	NA	NA	STMN1	NA	NA	NA	NA
peak_5459	0	1	0	0	0	1	0	0	0	1	NA	STMN1	NA	NA	NA	STMN1	NA	NA	NA	STMN1
peak_5460	0	0	0	0	0	0	0	0	0	1	NA	NA	NA	NA	NA	NA	NA	NA	NA	STMN1
peak_5463	1	1	1	1	1	1	1	1	1	1	STMN1	STMN1	STMN1	PAQR7	STMN1	STMN1	STMN1	STMN1	PAFAH2	STMN1
peak_5464	0	0	0	0	0	0	1	0	1	0	NA	NA	NA	NA	NA	NA	STMN1	NA	STMN1	NA
peak_5481	0	0	0	0	0	0	1	0	1	0	NA	NA	NA	NA	NA	NA	PAFAH2	NA	PAFAH2	NA
peak_5493	1	1	1	0	1	1	1	0	1	1	PAFAH2	PDIK1L	PDIK1L	PDIK1L	NA	PDIK1L	PDIK1L	PAFAH2	NA	PAFAH2
peak_5522	0	0	0	0	1	1	0	0	0	0	NA	NA	NA	NA	CNKSR1	CNKSR1	NA	NA	NA	NA
peak_5530	0	0	0	1	1	1	0	0	0	0	NA	NA	NA	CEP85	CEP85	CEP85	NA	NA	NA	NA
peak_5534	0	0	0	0	0	0	0	1	0	0	NA	NA	NA	NA	NA	NA	NA	SH3BGRL3	NA	NA
peak_5535	1	1	1	1	1	1	1	1	1	1	SH3BGRL3	SH3BGRL3	SH3BGRL3	SH3BGRL3	SH3BGRL3	SH3BGRL3	SH3BGRL3	SH3BGRL3	UBXN11	SH3BGRL3
peak_5536	0	0	0	0	0	0	0	1	0	0	NA	NA	NA	NA	NA	NA	NA	SH3BGRL3	UBXN11	NA
peak_5538	1	1	1	1	1	1	0	1	0	1	SH3BGRL3	CEP85	SH3BGRL3	CEP85	SH3BGRL3	CEP85	SH3BGRL3	CEP85	SH3BGRL3	CEP85
peak_5539	0	0	1	0	1	1	1	0	1	1	NA	NA	SH3BGRL3	NA	CEP85	SH3BGRL3	CEP85	SH3BGRL3	CEP85	SH3BGRL3
peak_5544	0	0	0	0	0	0	0	1	0	0	NA	NA	NA	NA	NA	NA	NA	UBXN11	NA	NA
peak_5545	0	0	0	0	0	0	0	1	0	0	NA	NA	NA	NA	NA	NA	NA	UBXN11	NA	NA
peak_5547	0	0	0	0	0	0	0	1	0	0	NA	NA	NA	NA	NA	NA	NA	UBXN11	NA	NA
peak_5567	0	0	1	0	1	0	1	0	1	0	NA	NA	HMGN2	NA	DHDDS	HMGN2	NA	HMGN2	NA	HMGN2
peak_5568	0	0	1	0	1	1	1	0	1	0	NA	NA	DHDDS	HMGN2	NA	DHDDS	HMGN2	DHDDS	HMGN2	DHDDS
peak_5569	0	0	1	0	1	1	1	0	0	0	NA	NA	DHDDS	HMGN2	NA	DHDDS	HMGN2	DHDDS	HMGN2	DHDDS
peak_5570	0	0	0	0	0	0	0	1	0	0	NA	NA	NA	NA	NA	NA	NA	DHDDS	HMGN2	NA
peak_5573	0	0	0	0	0	1	0	1	0	0	NA	NA	NA	NA	NA	DHDDS	NA	DHDDS	NA	NA
peak_5579	0	0	0	0	0	0	0	1	0	0	NA	NA	NA	NA	NA	NA	NA	RPS6KA1	NA	NA
peak_5582	0	0	0	0	0	0	0	1	0	0	NA	NA	NA	NA	NA	NA	NA	RPS6KA1	LDLRAP1	UBXN11
peak_5583	0	0	0	0	0	0	0	1	0	0	NA	NA	NA	NA	NA	NA	NA	LDLRAP1	UBXN11	DHDDS
peak_5584	0	0	0	0	0	0	0	1	0	0	NA	NA	NA	NA	NA	NA	NA	RPS6KA1	NA	NA
peak_5599	1	1	0	1	1	1	0	1	0	1	ARID1A	ARID1A	NA	ARID1A	ARID1A	ARID1A	NA	ARID1A	NA	ARID1A
peak_5606	1	1	0	0	0	0	1	0	0	0	ARID1A	ARID1A	NA	NA	NA	NA	ARID1A	NA	NA	NA
peak_5607	0	0	0	0	0	0	1	0	1	0	NA	NA	NA	NA	NA	NA	ARID1A	NA	ARID1A	NA
peak_5609	0	0	0	0	0	0	1	0	1	0	NA	NA	NA	NA	NA	NA	ARID1A	NA	ARID1A	NA
peak_5613	1	1	1	1	1	1	1	0	1	1	DHDDS	ARID1A	DHDDS	ARID1A	DHDDS	ARID1A	DHDDS	ARID1A	DHDDS	ARID1A
peak_5631	0	0	0	0	0	0	0	0	1	0	NA	NA	NA	NA	NA	NA	NA	NA	PIGV	NA
peak_5632	0	1	0	0	0	0	0	0	0	0	NA	PIGV	NA	NA	NA	NA	NA	NA	NA	NA
peak_5635	0	1	0	0	0	1	0	0	1	0	NA	PIGV	NA	NA	NA	PIGV	NA	NA	PIGV	NA
peak_5654	0	0	0	0	0	0	1	0	1	0	NA	NA	NA	NA	NA	NA	NUDC	NA	NUDC	NA
peak_5725	0	0	1	0	0	1	0	0	0	0	NA	NA	RP11.4K3	NA	NA	RP11.4K3	NA	NA	NA	NA
peak_5726	0	0	1	0	0	0	0	0	0	0	NA	NA	RP11.4K3	NA	NA	NA	NA	NA	NA	NA
peak_5727	0	0	1	0	0	1	1	0	1	0	NA	NA	RP11.4K3	NA	NA	RP11.4K3	TMEM222	NA	TMEM222	NA
peak_5728	0	0	1	0	0	1	1	0	0	0	NA	NA	RP11.4K3	NA	NA	RP11.4K3	TMEM222	NA	NA	NA
peak_5732	0	0	0	0	0	0	1	0	1	0	NA	NA	NA	NA	NA	NA	TMEM222	NA	TMEM222	NA
peak_5754	0	0	0	0	0	0	0	0	1	0	NA	NA	NA	NA	NA	NA	NA	NA	TMEM222	NA
peak_5755	0	0	0	0	0	0	0	0	1	0	NA	NA	NA	NA	NA	NA	NA	NA	TMEM222	NA
peak_5782	0	0	0	0	0	0	1	0	1	0	NA	NA	NA	NA	NA	NA	WASF2	NA	WASF2	NA
peak_5783	0	0	0	0	0	0	0	0	1	0	NA	NA	NA	NA	NA	NA	NA	NA	WASF2	NA
peak_5784	0	0	0	0	0	0	1	0	1	0	NA	NA	NA	NA	NA	NA	WASF2	NA	WASF2	NA
peak_5787	0	0	1	0	0	0	1	0	1	0	NA	NA	FAM76A	NA	NA	NA	WASF2	NA	WASF2	NA
peak_5788	0	0	0	0	0	0	1	0	1	0	NA	NA	NA	NA	NA	NA	WASF2	NA	WASF2	NA
peak_5790	0	0	0	0	0	0	1	0	1	0	NA	NA	NA	NA	NA	NA	WASF2	NA	WASF2	NA
peak_5825	0	0	0	0	0	0	0	1	0	0	NA	NA	NA	NA	NA	NA	NA	FGR	NA	NA
peak_5854	0	0	0	0	0	0	0	1	0	0	NA	NA	NA	NA	NA	NA	NA	THEMIS2	NA	NA
peak_5855	0	0	0	0	0	0	0	1	0	0	NA	NA	NA	NA	NA	NA	NA	THEMIS2	NA	NA
peak_5856	0	0	0	0	0	0	0	1	0	0	NA	NA	NA	NA	NA	NA	NA	THEMIS2	NA	NA
peak_5857	0	0	0	0	0	0	0	1	0	0	NA	NA	NA	NA	NA	NA	NA	THEMIS2	RPA2	NA
peak_5867	0	0	0	0	0	0	0	1	0	0	NA	NA	NA	NA	NA	NA	NA	FGR	THEMIS2	RPA2
peak_5868	0	0	0	0	0	0	0	1	0	0	NA	NA	NA	NA	NA	NA	NA	FGR	THEMIS2	RPA2
peak_5894	0	0	0	0	0	0	0	0	1	0	NA	NA	NA	NA	NA	NA	NA	NA	EYA3	NA
peak_5896	0	1	0	0	0	0	0	0	0	0	NA	SPCS2P4	NA	NA	NA	NA	NA	NA	NA	NA
peak_5902	0	0	0	0	0	0	0	1	0	0	NA	NA	NA	NA	NA	NA	NA	SPCS2P4	NA	NA
peak_5903	0	0	0	0	0	0	0	1	0	0	NA	NA	NA	NA	NA	NA	NA	SPCS2P4	NA	NA
peak_5905	0	0	0	0	0	0	0	1	0	0	NA	NA	NA	NA	NA	NA	NA	SPCS2P4	NA	NA
peak_5906	0	0	0	0	0	0	0	1	0	0	NA	NA	NA	NA	NA	NA	NA	SPCS2P4	NA	NA
peak_5911	1	0	0	0	0	0	0	0	0	0	SPCS2P4	NA	NA	NA	NA	NA	NA	NA	NA	NA
peak_5965	1	1	1	1	1	1	1	1	1	1	SNHG12	GMEB1	SNHG12	GMEB1	SNHG12	GMEB1	SNORD99	SNHG12	GMEB1	SNHG12
peak_5966	0	0	0	0	0	0	0	1	0	0	NA	NA	NA	NA	NA	NA	NA	SNORD99	SNHG12	EPB41
peak_5975	0	0	0	0	0	0	1	0	0	0	NA	NA	NA	NA	NA	NA	GMEB1	NA	NA	NA
peak_5976	0	0	0	0	0	0	0	1	0	0	NA	NA	NA	NA	NA	NA	NA	GMEB1	NA	NA
peak_5977	0	0	0	0	0	0	0	1	0	0	NA	NA	NA	NA	NA	NA	NA	GMEB1	NA	NA
peak_5982	1	0	0	0	0	0	0	0	0	0	YTHDF2	NA	NA	NA	NA	NA	NA	NA	NA	NA
peak_5998	0	0	0	0	0	0	1	0	0	0	NA	NA	NA	NA	NA	NA	YTHDF2	NA	NA	NA
peak_6007	0	0	0	0	0	0	1	0	0	0	NA	NA	NA	NA	NA	NA	EPB41	NA	NA	NA
peak_6010	0	0	0	0	0	0	1	0	1	0	NA	NA	NA	NA	NA	NA	EPB41	NA	EPB41	NA
peak_6016	0	1	1	1	0	0	1	1	1	0	NA	EPB41	EPB41	YTHDF2	NA	NA	EPB41	EPB41	EPB41	NA
peak_6363	0	0	0	0	0	0	0	1	0	0	NA	NA	NA	NA	NA	NA	NA	LAPTM5	NA	NA
peak_6366	0	0	0	0	0	0	0	1	0	0	NA	NA	NA	NA	NA	NA	NA	LAPTM5	NA	NA
peak_6367	0	0	0	0	0	0	0	1	0	0	NA	NA	NA	NA	NA	NA	NA	LAPTM5	NA	NA
peak_6368	0	0	0	0	0	0	0	1	0	0	NA	NA	NA	NA	NA	NA	NA	LAPTM5	NA	NA
peak_6393	1	1	0	1	0	0	0	0	0	0	SDC3	SDC3	NA	SDC3	NA	NA	NA	NA	NA	NA
peak_6414	0	0	0	0	0	0	1	0	1	0	NA	NA	NA	NA	NA	NA	SDC3	NA	SDC3	NA
peak_6416	0	0	0	0	0	0	0	0	1	0	NA	NA	NA	NA	NA	NA	NA	NA	SDC3	NA
peak_6417	0	0	0	0	0	0	0	0	1	0	NA	NA	NA	NA	NA	NA	NA	NA	SDC3	NA
peak_6418	0	0	0	0	0	0	1	0	1	0	NA	NA	NA	NA	NA	NA	SDC3	NA	SDC3	NA
peak_6419	0	0	0	0	0	0	1	0	0	0	NA	NA	NA	NA	NA	NA	SDC3	NA	NA	NA
peak_6422	1	0	1	0	0	0	0	0	0	0	SDC3	NA	SDC3	NA	NA	NA	NA	NA	NA	NA
peak_6424	0	0	1	0	0	0	0	0	1	0	NA	NA	SDC3	NA	NA	NA	NA	NA	SDC3	NA
peak_6425	1	0	0	0	0	0	0	0	1	0	SDC3	NA	NA	NA	NA	NA	NA	NA	SDC3	NA
peak_6426	1	0	1	0	0	0	0	0	0	0	SDC3	NA	SDC3	NA	NA	NA	NA	NA	NA	NA
peak_6427	1	0	1	0	0	0	1	0	0	0	SDC3	NA	SDC3	NA	NA	NA	SDC3	NA	NA	NA
peak_6428	0	0	0	0	0	0	0	0	0	1	NA	NA	NA	NA	NA	NA	NA	NA	NA	SDC3
peak_6430	1	1	1	1	0	0	1	0	1	1	SDC3	SDC3	SDC3	SDC3	NA	NA	SDC3	NA	SDC3	SDC3
peak_6435	1	1	1	0	0	0	0	0	0	1	SDC3	SDC3	SDC3	NA	NA	NA	NA	NA	NA	SDC3
peak_6436	0	0	1	0	0	0	0	0	0	1	NA	NA	SDC3	NA	NA	NA	NA	NA	NA	SDC3
peak_6437	0	1	1	0	0	0	0	0	0	0	NA	SDC3	SDC3	NA	NA	NA	NA	NA	NA	NA
peak_6484	0	1	0	0	0	0	0	0	0	0	NA	RP11.490K7.4	NA	NA	NA	NA	NA	NA	NA	NA
peak_6487	0	0	0	0	0	0	1	0	0	0	NA	NA	NA	NA	NA	NA	NKAIN1	NA	NA	NA
peak_6494	1	1	1	0	1	1	1	0	1	1	NKAIN1	RP11.490K7.4	NKAIN1	RP11.490K7.4	NKAIN1	NA	NKAIN1	RP11.490K7.4	NKAIN1	RP11.490K7.4
peak_6496	0	0	0	0	0	0	0	0	0	1	NA	NA	NA	NA	NA	NA	NA	NA	NA	NKAIN1
peak_6497	0	0	0	0	0	0	0	0	0	1	NA	NA	NA	NA	NA	NA	NA	NA	NA	NKAIN1
peak_6515	0	0	0	0	0	0	1	0	1	0	NA	NA	NA	NA	NA	NA	RP11.490K7.4	SNRNP40	ZCCHC17	NA
peak_6518	0	1	0	0	0	0	0	0	0	1	NA	FABP3	NA	NA	NA	NA	NA	NA	NA	FABP3
peak_6522	0	0	0	0	0	0	1	0	1	0	NA	NA	NA	NA	NA	NA	SNRNP40	ZCCHC17	NA	SNRNP40
peak_6567	0	0	0	0	0	0	1	0	0	0	NA	NA	NA	NA	NA	NA	PEF1	NA	NA	NA
peak_6568	0	0	0	0	0	0	1	0	1	0	NA	NA	NA	NA	NA	NA	PEF1	NA	PEF1	KHDRBS1
peak_6574	0	0	0	0	0	0	1	0	0	0	NA	NA	NA	NA	NA	NA	PEF1	NA	NA	NA
peak_6577	0	0	0	0	0	0	1	0	0	0	NA	NA	NA	NA	NA	NA	PEF1	NA	NA	NA
peak_6593	0	0	0	1	0	0	0	0	0	0	NA	NA	NA	SERINC2	NA	NA	NA	NA	NA	NA
peak_6604	0	0	0	0	0	0	1	0	0	0	NA	NA	NA	NA	NA	NA	PEF1	PTP4A2	MARCKSL1	NA
peak_6655	0	0	0	0	0	0	1	0	1	0	NA	NA	NA	NA	NA	NA	PTP4A2	NA	PTP4A2	NA
peak_6679	1	0	0	0	0	0	0	0	0	0	KHDRBS1	NA	NA	NA	NA	NA	NA	NA	NA	NA
peak_6683	0	0	0	0	0	0	0	0	1	0	NA	NA	NA	NA	NA	NA	NA	NA	TMEM39B	NA
peak_6686	1	1	1	0	1	1	0	0	0	1	TMEM39B	TMEM39B	TMEM39B	NA	TMEM39B	TMEM39B	KPNA6	NA	NA	NA
peak_6688	1	1	1	1	1	1	1	0	1	1	TMEM39B	TMEM39B	TMEM39B	KPNA6	TXLNA	TMEM39B	TMEM39B	TMEM39B	KHDRBS1	TMEM39B
peak_6689	0	0	0	0	0	0	0	1	0	0	NA	NA	NA	NA	NA	NA	NA	TMEM39B	NA	NA
peak_6690	0	0	0	0	0	0	0	1	0	0	NA	NA	NA	NA	NA	NA	NA	TMEM39B	NA	NA
peak_6693	0	0	0	1	0	0	0	1	0	0	NA	NA	NA	KPNA6	NA	NA	NA	KPNA6	TXLNA	NA
peak_6711	0	0	0	0	0	0	1	0	0	0	NA	NA	NA	NA	NA	NA	TXLNA	NA	NA	NA
peak_6712	1	0	0	0	1	0	0	0	0	0	TXLNA	CCDC28B	NA	NA	NA	TXLNA	CCDC28B	NA	NA	NA
peak_6713	0	0	1	1	0	0	0	1	0	0	NA	NA	TXLNA	CCDC28B	EIF3I	TXLNA	CCDC28B	EIF3I	NA	NA
peak_6717	0	0	0	0	0	0	1	0	1	0	NA	NA	NA	NA	NA	NA	CCDC28B	NA	CCDC28B	NA
peak_6719	0	0	0	1	0	0	0	0	0	0	NA	NA	NA	EIF3I	NA	NA	NA	NA	NA	NA
peak_6721	0	0	0	0	0	0	1	0	1	0	NA	NA	NA	NA	NA	NA	EIF3I	TMEM234	NA	TXLNA
peak_6734	1	0	0	0	0	0	0	0	0	0	BSDC1	ZBTB8B	NA	NA	NA	NA	NA	NA	NA	NA
peak_6737	1	0	0	0	1	1	0	0	1	0	BSDC1	ZBTB8B	NA	NA	NA	BSDC1	BSDC1	NA	NA	MARCKSL1
peak_6749	0	0	0	0	0	0	1	0	1	0	NA	NA	NA	NA	NA	NA	BSDC1	NA	BSDC1	NA
peak_6762	0	0	0	0	0	0	1	0	1	0	NA	NA	NA	NA	NA	NA	ZBTB8A	NA	ZBTB8A	NA
peak_6798	0	0	1	1	1	0	1	0	0	1	NA	NA	S100PBP	YARS	S100PBP	NA	KIAA1522	NA	NA	S100PBP
peak_6801	1	1	1	0	1	1	1	0	1	1	ZBTB8OS	RBBP4	ZBTB8OS	RBBP4	ZBTB8OS	RBBP4	NA	ZBTB8OS	RBBP4	ZBTB8OS
peak_6804	0	0	0	0	1	0	0	0	0	1	NA	NA	NA	NA	S100PBP	NA	NA	NA	NA	S100PBP
peak_6805	0	0	1	1	1	0	1	0	0	1	NA	NA	S100PBP	YARS	S100PBP	NA	KIAA1522	NA	NA	S100PBP
peak_6819	0	0	1	0	0	0	0	0	0	1	NA	NA	S100PBP	NA	NA	NA	NA	NA	NA	S100PBP
peak_6820	0	0	1	0	1	0	0	0	0	1	NA	NA	S100PBP	FNDC5	NA	S100PBP	NA	NA	NA	NA
peak_6821	0	0	0	0	0	1	0	0	0	0	NA	NA	NA	NA	NA	FNDC5	NA	NA	NA	NA
peak_6823	0	0	1	0	0	0	0	0	0	0	NA	NA	FNDC5	NA	NA	NA	NA	NA	NA	NA
peak_6824	0	0	1	0	1	1	0	0	0	0	NA	NA	FNDC5	NA	FNDC5	FNDC5	NA	NA	NA	NA
peak_6825	0	0	1	0	1	1	0	0	0	0	NA	NA	FNDC5	NA	FNDC5	FNDC5	NA	NA	NA	NA
peak_6826	0	0	1	0	0	0	0	0	0	0	NA	NA	FNDC5	NA	NA	NA	NA	NA	NA	NA
peak_6840	0	0	0	0	0	0	0	0	0	1	NA	NA	NA	NA	NA	NA	NA	NA	NA	RNF19B
peak_6841	0	0	0	0	0	0	0	1	0	0	NA	NA	NA	NA	NA	NA	NA	RNF19B	NA	NA
peak_6858	0	0	0	0	0	0	1	0	1	0	NA	NA	NA	NA	NA	NA	AK2	NA	AK2	NA
peak_6875	0	0	0	0	0	0	0	0	1	0	NA	NA	NA	NA	NA	NA	NA	NA	AK2	NA
peak_6893	0	0	1	1	1	1	0	0	0	0	NA	NA	TRIM62	TRIM62	TRIM62	TRIM62	NA	NA	NA	NA
peak_6896	0	0	0	1	0	0	0	0	0	0	NA	NA	NA	TRIM62	NA	NA	NA	NA	NA	NA
peak_6897	0	0	0	1	0	0	0	0	0	0	NA	NA	NA	TRIM62	NA	NA	NA	NA	NA	NA
peak_6899	0	0	0	0	1	1	0	0	0	0	NA	NA	NA	NA	TRIM62	TRIM62	NA	NA	NA	NA
peak_6908	0	0	0	1	0	0	1	0	0	0	NA	NA	NA	PHC2	NA	NA	ZNF362	NA	NA	NA
peak_6909	0	0	0	0	0	0	0	0	1	0	NA	NA	NA	NA	NA	NA	NA	NA	ZNF362	NA
peak_6918	0	0	0	0	0	0	1	0	0	0	NA	NA	NA	NA	NA	NA	RP11.415J8.3	NA	NA	NA
peak_6920	0	0	1	0	0	0	1	0	0	0	NA	NA	RP11.415J8.3	NA	NA	NA	RP11.415J8.3	NA	NA	NA
peak_6935	0	0	0	0	0	0	1	0	0	0	NA	NA	NA	NA	NA	NA	RP11.415J8.3	NA	NA	NA
peak_6936	0	0	0	1	0	0	0	0	0	0	NA	NA	NA	PHC2	NA	NA	NA	NA	NA	NA
peak_6939	0	0	0	1	0	0	0	0	0	0	NA	NA	NA	PHC2	NA	NA	NA	NA	NA	NA
peak_6941	0	0	0	0	0	0	1	0	0	0	NA	NA	NA	NA	NA	NA	PHC2	NA	NA	NA
peak_6942	0	0	0	0	0	0	1	0	1	0	NA	NA	NA	NA	NA	NA	PHC2	NA	PHC2	NA
peak_6943	0	0	1	0	0	1	1	0	1	0	NA	NA	ZSCAN20	NA	NA	ZSCAN20	PHC2	NA	PHC2	NA
peak_6951	0	0	1	0	0	0	0	0	0	0	NA	NA	RP11.415J8.3	NA	NA	NA	NA	NA	NA	NA
peak_6956	0	1	1	1	1	1	0	0	1	1	NA	PHC2	PHC2	PHC2	PHC2	PHC2	NA	NA	PHC2	PHC2
peak_6962	0	0	0	0	0	0	0	1	0	0	NA	NA	NA	NA	NA	NA	NA	PHC2	NA	NA
peak_6969	0	0	0	0	0	0	0	1	0	0	NA	NA	NA	NA	NA	NA	NA	PHC2	NA	NA
peak_6970	0	0	0	0	0	0	0	1	0	0	NA	NA	NA	NA	NA	NA	NA	PHC2	NA	NA
peak_6974	0	0	1	0	0	1	0	1	0	0	NA	NA	ZSCAN20	NA	NA	ZSCAN20	NA	PHC2	NA	NA
peak_7141	0	1	1	0	0	0	0	0	0	1	NA	CSMD2	CSMD2	NA	NA	NA	NA	NA	NA	CSMD2
peak_7142	1	1	1	0	1	0	1	0	1	1	CSMD2	CSMD2	CSMD2	NA	CSMD2	NA	CSMD2	NA	CSMD2	CSMD2
peak_7143	0	0	0	0	1	0	1	0	1	0	NA	NA	NA	NA	CSMD2	NA	CSMD2	NA	CSMD2	NA
peak_7146	1	1	1	0	1	0	1	0	1	1	CSMD2	CSMD2	CSMD2	NA	CSMD2	NA	CSMD2	NA	CSMD2	CSMD2
peak_7147	0	0	0	0	1	0	0	0	0	0	NA	NA	NA	NA	CSMD2	NA	NA	NA	NA	NA
peak_7263	0	0	0	1	0	0	0	0	0	0	NA	NA	NA	SMIM12	NA	NA	NA	NA	NA	NA
peak_7266	0	0	0	0	0	0	0	1	0	0	NA	NA	NA	NA	NA	NA	NA	SMIM12	NA	NA
peak_7267	0	1	0	1	0	0	0	1	1	0	NA	SMIM12	NA	SMIM12	NA	NA	NA	SMIM12	SMIM12	NA
peak_7269	0	1	0	1	0	0	0	1	1	0	NA	SMIM12	NA	SMIM12	NA	NA	NA	SMIM12	SMIM12	NA
peak_7270	0	0	0	0	0	0	0	1	0	0	NA	NA	NA	NA	NA	NA	NA	SMIM12	NA	NA
peak_7298	0	0	0	0	0	0	0	1	0	0	NA	NA	NA	NA	NA	NA	NA	ZMYM1	NA	NA
peak_7300	1	1	1	1	1	1	1	1	1	0	ZMYM1	ZMYM1	ZMYM1	ZMYM1	ZMYM1	ZMYM1	ZMYM1	ZMYM1	ZMYM1	NA
peak_7310	0	0	0	1	0	0	0	1	0	0	NA	NA	NA	SMIM12	NA	NA	NA	SMIM12	NA	NA
peak_7311	0	0	0	0	0	0	1	0	1	0	NA	NA	NA	NA	NA	NA	SFPQ	NA	SFPQ	NA
peak_7321	0	0	0	0	0	0	0	1	0	0	NA	NA	NA	NA	NA	NA	NA	ZMYM4	NA	NA
peak_7330	0	1	1	0	1	1	0	0	0	1	NA	ZMYM4.AS1	ZMYM4.AS1	NA	ZMYM4.AS1	ZMYM4.AS1	NA	NA	NA	ZMYM4.AS1
peak_7362	0	0	0	0	0	0	1	0	1	0	NA	NA	NA	NA	NA	NA	KIAA0319L	NA	KIAA0319L	NA
peak_7364	0	0	0	0	0	0	1	0	0	0	NA	NA	NA	NA	NA	NA	KIAA0319L	NA	NA	NA
peak_7388	0	1	1	0	0	1	1	0	0	1	NA	C1orf216	AGO4	AGO1	C1orf216	NA	NA	C1orf216	PSMB2	C1orf216
peak_7389	0	0	0	0	0	0	1	0	0	0	NA	NA	NA	NA	NA	NA	C1orf216	NA	NA	NA
peak_7390	0	1	0	0	0	0	1	0	0	0	NA	AGO4	NA	NA	NA	NA	C1orf216	CLSPN	NA	NA
peak_7391	0	1	1	0	0	1	1	0	0	1	NA	C1orf216	C1orf216	NA	NA	C1orf216	C1orf216	NA	NA	C1orf216
peak_7392	0	1	1	0	0	1	1	0	0	1	NA	C1orf216	C1orf216	NA	NA	C1orf216	C1orf216	NA	NA	C1orf216
peak_7400	0	0	0	0	0	0	0	1	0	0	NA	NA	NA	NA	NA	NA	NA	AGO4	NA	NA
peak_7404	0	0	0	0	0	0	1	0	1	1	NA	NA	NA	NA	NA	NA	AGO1	NA	AGO1	AGO1
peak_7406	0	0	0	0	0	0	0	1	0	0	NA	NA	NA	NA	NA	NA	NA	AGO1	NA	NA
peak_7407	0	0	0	0	0	0	0	1	0	0	NA	NA	NA	NA	NA	NA	NA	AGO1	NA	NA
peak_7408	1	1	1	1	1	1	1	1	1	1	AGO4	AGO1	AGO4	AGO1	AGO1	AGO4	AGO1	AGO1	AGO4	AGO1
peak_7409	1	0	1	0	1	1	1	0	1	1	AGO1	NA	AGO1	NA	AGO1	AGO1	AGO1	AGO3	NA	AGO1
peak_7418	0	0	0	0	0	0	1	0	1	0	NA	NA	NA	NA	NA	NA	AGO3	NA	AGO3	NA
peak_7419	0	0	0	0	0	0	1	0	1	0	NA	NA	NA	NA	NA	NA	AGO3	NA	AGO3	NA
peak_7440	0	0	0	0	0	0	0	1	0	0	NA	NA	NA	NA	NA	NA	NA	ADPRHL2	NA	NA
peak_7441	1	0	0	0	0	0	0	1	0	0	ADPRHL2	NA	NA	NA	NA	NA	NA	ADPRHL2	NA	NA
peak_7443	0	0	0	0	0	0	0	0	1	0	NA	NA	NA	NA	NA	NA	NA	NA	TEKT2	ADPRHL2
peak_7444	0	0	0	0	0	0	1	0	1	0	NA	NA	NA	NA	NA	NA	ADPRHL2	NA	TEKT2	ADPRHL2
peak_7447	0	0	0	0	0	0	0	1	0	0	NA	NA	NA	NA	NA	NA	NA	AGO1	ADPRHL2	THRAP3
peak_7464	1	1	1	0	1	1	0	0	0	1	THRAP3	ADPRHL2	THRAP3	THRAP3	NA	THRAP3	THRAP3	NA	NA	NA
peak_7471	1	1	1	0	1	1	1	1	1	1	THRAP3	THRAP3	THRAP3	NA	THRAP3	THRAP3	AGO3	THRAP3	THRAP3	AGO3
peak_7504	0	0	0	0	0	0	0	0	1	0	NA	NA	NA	NA	NA	NA	NA	NA	STK40	NA
peak_7508	0	0	0	0	0	0	1	0	1	0	NA	NA	NA	NA	NA	NA	STK40	MRPS15	NA	STK40
peak_7512	0	0	0	1	0	0	0	1	0	0	NA	NA	NA	STK40	NA	NA	NA	STK40	NA	NA
peak_7513	1	0	0	1	0	0	0	1	0	0	STK40	NA	NA	STK40	NA	NA	NA	STK40	NA	NA
peak_7516	0	0	0	0	0	0	1	0	0	1	NA	NA	NA	NA	NA	NA	STK40	NA	NA	STK40
peak_7517	0	0	0	0	0	0	0	0	0	1	NA	NA	NA	NA	NA	NA	NA	NA	NA	STK40
peak_7519	0	0	0	0	0	0	0	1	0	0	NA	NA	NA	NA	NA	NA	NA	AGO4	STK40	MRPS15
peak_7533	0	0	0	0	0	0	0	1	0	0	NA	NA	NA	NA	NA	NA	NA	MRPS15	CSF3R	NA
peak_7660	1	0	0	0	0	0	0	0	0	0	GRIK3	NA	NA	NA	NA	NA	NA	NA	NA	NA
peak_7668	0	0	0	0	0	1	0	0	0	0	NA	NA	NA	NA	NA	GRIK3	NA	NA	NA	NA
peak_7669	0	0	0	0	1	1	0	0	0	0	NA	NA	NA	NA	GRIK3	GRIK3	NA	NA	NA	NA
peak_7670	0	0	0	0	1	0	0	0	0	0	NA	NA	NA	NA	GRIK3	NA	NA	NA	NA	NA
peak_7674	0	0	0	0	0	0	1	0	0	0	NA	NA	NA	NA	NA	NA	GRIK3	NA	NA	NA
peak_7677	0	1	0	0	0	1	1	0	0	0	NA	GRIK3	NA	NA	NA	GRIK3	GRIK3	NA	NA	NA
peak_7682	0	1	0	0	0	0	0	0	0	0	NA	GRIK3	NA	NA	NA	NA	NA	NA	NA	NA
peak_7806	0	0	0	0	0	0	0	1	0	1	NA	NA	NA	NA	NA	NA	NA	GNL2	NA	C1orf109
peak_7808	1	1	1	1	0	1	1	0	1	1	C1orf109	C1orf109	C1orf109	C1orf109	NA	C1orf109	C1orf109	CDCA8	NA	C1orf109
peak_7818	1	0	0	0	0	0	0	0	0	0	MANEAL	C1orf122	NA	NA	NA	NA	NA	NA	NA	NA
peak_7837	0	0	0	1	0	0	1	0	1	0	NA	NA	NA	C1orf109	NA	NA	INPP5B	NA	INPP5B	NA
peak_7848	0	0	0	1	0	0	0	1	0	0	NA	NA	NA	FHL3	NA	NA	NA	FHL3	NA	NA
peak_7849	0	0	0	0	0	0	0	1	0	0	NA	NA	NA	NA	NA	NA	NA	FHL3	NA	NA
peak_7850	0	0	0	1	0	0	0	1	0	0	NA	NA	NA	FHL3	NA	NA	NA	FHL3	NA	NA
peak_7851	0	0	0	1	0	0	0	0	0	0	NA	NA	NA	FHL3	NA	NA	NA	NA	NA	NA
peak_7852	0	0	0	1	0	0	0	0	0	0	NA	NA	NA	FHL3	NA	NA	NA	NA	NA	NA
peak_7853	0	0	0	1	0	0	0	0	0	0	NA	NA	NA	FHL3	NA	NA	NA	NA	NA	NA
peak_7855	0	0	0	1	0	0	1	1	1	0	NA	NA	NA	MEAF6	FHL3	MYCBP	NA	NA	INPP5B	SF3A3
peak_7859	0	0	0	0	0	0	1	0	1	0	NA	NA	NA	NA	NA	NA	SF3A3	NA	SF3A3	NA
peak_8026	0	0	0	0	1	1	0	0	0	0	NA	NA	NA	NA	RRAGC	RRAGC	NA	NA	NA	NA
peak_8033	0	0	0	1	0	0	0	0	0	0	NA	NA	NA	RRAGC	NA	NA	NA	NA	NA	NA
peak_8035	0	0	0	0	0	0	0	0	1	0	NA	NA	NA	NA	NA	NA	NA	NA	RRAGC	MYCBP
peak_8036	1	1	1	1	1	1	1	1	1	1	RRAGC	MYCBP	RRAGC	RRAGC	MYCBP	RRAGC	MYCBP	RRAGC	MYCBP	RRAGC
peak_8045	0	0	0	0	0	0	1	0	0	0	NA	NA	NA	NA	NA	NA	NDUFS5	NA	NA	NA
peak_8050	0	0	0	0	0	0	0	0	1	0	NA	NA	NA	NA	NA	NA	NA	NA	NDUFS5	NA
peak_8056	1	0	1	0	1	1	1	0	1	1	MYCBP	NA	MYCBP	NA	MYCBP	MYCBP	RP11.420K8.1	RRAGC	NDUFS5	RP11.420K8.1
peak_8059	0	0	0	0	0	0	1	0	1	0	NA	NA	NA	NA	NA	NA	NDUFS5	RP11.420K8.1	NA	MYCBP
peak_8097	0	0	0	0	0	0	0	0	1	0	NA	NA	NA	NA	NA	NA	NA	NA	RP11.420K8.1	NA
peak_8098	0	0	0	0	0	1	0	0	0	0	NA	NA	NA	NA	NA	RP11.420K8.1	NA	NA	NA	NA
peak_8102	0	0	0	0	0	0	1	0	1	0	NA	NA	NA	NA	NA	NA	RP11.420K8.1	NA	RP11.420K8.1	NA
peak_8103	0	0	0	0	0	0	0	0	1	0	NA	NA	NA	NA	NA	NA	NA	NA	RP11.420K8.1	NA
peak_8104	0	0	0	0	0	0	0	0	1	0	NA	NA	NA	NA	NA	NA	NA	NA	RP11.420K8.1	NA
peak_8105	0	0	0	0	0	0	0	0	1	0	NA	NA	NA	NA	NA	NA	NA	NA	RP11.420K8.1	NA
peak_8106	0	0	1	0	0	1	1	0	1	0	NA	NA	RP11.420K8.1	NA	NA	RP11.420K8.1	RP11.420K8.1	NA	RP11.420K8.1	NA
peak_8107	0	0	1	0	0	1	0	0	0	0	NA	NA	RP11.420K8.1	NA	NA	RP11.420K8.1	NA	NA	NA	NA
peak_8134	0	0	0	1	0	0	0	0	0	0	NA	NA	NA	SF3A3	NA	NA	NA	NA	NA	NA
peak_8165	0	1	1	0	1	1	0	1	0	0	NA	PPIEL	PPIEL	NA	PPIEL	PPIEL	NA	PPIEL	NA	NA
peak_8166	0	0	0	0	0	0	0	1	0	0	NA	NA	NA	NA	NA	NA	NA	PPIEL	NA	NA
peak_8168	0	1	1	1	1	0	1	1	1	0	NA	PPIEL	PABPC4	PPIEL	PABPC4	PABPC4	PPIEL	PABPC4	NA	PPIEL
peak_8170	0	0	0	0	0	0	0	1	0	0	NA	NA	NA	NA	NA	NA	NA	PABPC4	NA	NA
peak_8171	1	0	0	1	0	0	0	0	1	0	PABPC4	NA	NA	PABPC4	NA	NA	NA	NA	PABPC4	NA
peak_8178	0	0	0	1	0	0	0	0	0	0	NA	NA	NA	HEYL	NA	NA	NA	NA	NA	NA
peak_8197	0	0	1	0	0	0	0	0	0	1	NA	NA	PPIE	NA	NA	NA	NA	NA	NA	HPCAL4
peak_8198	0	0	0	0	1	0	0	0	0	0	NA	NA	NA	NA	PPIE	NA	NA	NA	NA	NA
peak_8200	0	0	0	0	1	1	1	0	1	0	NA	NA	NA	NA	PPIE	PPIE	PPIE	NA	PPIE	NA
peak_8206	1	1	1	1	1	1	1	1	1	1	PPIE	BMP8B	HPCAL4	PPIE	PPIE	PPIE	PPIE	PPIE	PPIE	PPIE
peak_8227	0	0	0	1	0	0	1	1	1	0	NA	NA	NA	MYCL	NA	NA	PABPC4	TRIT1	MYCL	MYCL
peak_8234	1	1	1	0	1	1	1	0	1	1	TRIT1	TRIT1	TRIT1	NA	TRIT1	TRIT1	TRIT1	MYCL	NA	TRIT1
peak_8240	1	1	1	1	1	1	1	0	1	1	TRIT1	TRIT1	TRIT1	MYCL	TRIT1	TRIT1	TRIT1	MYCL	NA	TRIT1
peak_8242	0	0	0	0	0	0	0	1	0	0	NA	NA	NA	NA	NA	NA	NA	MYCL	NA	NA
peak_8273	0	1	1	0	0	0	0	0	0	1	NA	CAP1	CAP1	NA	NA	NA	NA	NA	NA	CAP1
peak_8274	0	0	0	0	0	0	1	0	0	0	NA	NA	NA	NA	NA	NA	CAP1	NA	NA	NA
peak_8275	0	0	0	0	0	0	0	1	0	0	NA	NA	NA	NA	NA	NA	NA	CAP1	NA	NA
peak_8277	0	0	0	0	0	0	0	1	0	0	NA	NA	NA	NA	NA	NA	NA	CAP1	NA	NA
peak_8280	0	0	0	0	0	0	0	1	0	0	NA	NA	NA	NA	NA	NA	NA	CAP1	PPT1	NA
peak_8284	0	0	0	0	0	0	0	1	0	0	NA	NA	NA	NA	NA	NA	NA	PPT1	NA	NA
peak_8285	0	0	0	0	0	0	0	1	0	0	NA	NA	NA	NA	NA	NA	NA	PPT1	NA	NA
peak_8286	1	1	1	0	1	1	1	1	1	1	PPT1	PPT1	PPT1	NA	PPT1	PPT1	PPT1	PPT1	PPT1	PPT1
peak_8287	0	0	0	0	0	0	0	1	0	0	NA	NA	NA	NA	NA	NA	NA	PPT1	NA	NA
peak_8288	0	0	0	0	0	0	0	1	0	0	NA	NA	NA	NA	NA	NA	NA	PPT1	NA	NA
peak_8307	0	0	0	0	0	0	1	0	0	0	NA	NA	NA	NA	NA	NA	COL9A2	NA	NA	NA
peak_8308	0	0	0	0	0	0	1	0	0	0	NA	NA	NA	NA	NA	NA	COL9A2	NA	NA	NA
peak_8310	0	0	0	0	0	0	1	0	0	0	NA	NA	NA	NA	NA	NA	SMAP2	NA	NA	NA
peak_8312	0	0	0	0	0	0	0	1	0	0	NA	NA	NA	NA	NA	NA	NA	SMAP2	NA	NA
peak_8317	1	1	1	1	1	1	1	1	0	1	SMAP2	SMAP2	ZFP69B	SMAP2	RP1.228H13.5	ZNF684	SMAP2	SMAP2	ZFP69B	COL9A2
peak_8319	0	0	0	0	0	0	0	1	0	0	NA	NA	NA	NA	NA	NA	NA	ZMPSTE24	SMAP2	NA
peak_8363	0	0	0	0	0	0	0	0	0	1	NA	NA	NA	NA	NA	NA	NA	NA	NA	RIMS3
peak_8366	0	1	0	0	0	1	1	0	0	1	NA	RIMS3	NA	NA	NA	RIMS3	RIMS3	NA	NA	RIMS3
peak_8368	0	0	0	0	0	1	1	0	0	0	NA	NA	NA	NA	NA	RIMS3	RIMS3	NA	NA	NA
peak_8369	0	0	0	0	0	0	1	0	0	0	NA	NA	NA	NA	NA	NA	RIMS3	NA	NA	NA
peak_8371	0	0	0	0	0	1	1	0	0	0	NA	NA	NA	NA	NA	RIMS3	RIMS3	NA	NA	NA
peak_8374	1	1	1	1	1	1	1	1	1	1	NFYC	NFYC.AS1	NFYC	NFYC	NFYC	NFYC	NFYC	NFYC	NFYC	NFYC
peak_8470	0	1	0	0	0	0	1	0	0	0	NA	SCMH1	NA	NA	NA	NA	SCMH1	NA	NA	NA
peak_8503	0	0	0	1	0	0	0	0	0	0	NA	NA	NA	SCMH1	NA	NA	NA	NA	NA	NA
peak_8515	1	1	1	0	1	1	0	0	1	1	SCMH1	CTPS1	SCMH1	SCMH1	NA	SCMH1	SCMH1	NA	NA	SCMH1
peak_8519	1	1	1	0	1	1	1	0	0	1	SCMH1	SCMH1	SCMH1	NA	SCMH1	SCMH1	SCMH1	NA	NA	SCMH1
peak_8689	0	0	0	0	0	1	0	0	0	0	NA	NA	NA	NA	NA	HIVEP3	NA	NA	NA	NA
peak_8690	0	0	1	0	1	1	0	0	1	0	NA	NA	HIVEP3	NA	HIVEP3	HIVEP3	NA	NA	HIVEP3	NA
peak_8735	0	0	0	1	0	0	0	0	0	0	NA	NA	NA	FOXJ3	NA	NA	NA	NA	NA	NA
peak_8737	1	0	1	0	1	0	0	0	0	0	FOXJ3	NA	FOXJ3	NA	FOXJ3	NA	NA	NA	NA	NA
peak_8738	0	1	0	0	0	0	0	0	0	0	NA	FOXJ3	NA	NA	NA	NA	NA	NA	NA	NA
peak_8739	0	0	0	0	0	0	0	0	0	1	NA	NA	NA	NA	NA	NA	NA	NA	NA	FOXJ3
peak_8746	0	1	0	0	0	0	0	0	0	0	NA	FOXJ3	NA	NA	NA	NA	NA	NA	NA	NA
peak_8747	0	0	0	0	0	0	1	0	1	0	NA	NA	NA	NA	NA	NA	PPCS	CCDC30	NA	RIMKLA
peak_8748	0	0	0	0	0	0	1	0	1	0	NA	NA	NA	NA	NA	NA	PPCS	NA	PPCS	NA
peak_8786	0	0	0	0	0	0	1	0	0	0	NA	NA	NA	NA	NA	NA	C1orf50	NA	NA	NA
peak_8789	1	0	0	0	0	0	0	0	0	0	C1orf50	NA	NA	NA	NA	NA	NA	NA	NA	NA
peak_8805	0	0	0	0	0	0	0	1	0	0	NA	NA	NA	NA	NA	NA	NA	ERMAP	NA	NA
peak_8809	0	0	0	0	0	0	0	0	1	0	NA	NA	NA	NA	NA	NA	NA	NA	ZNF691	NA
peak_8818	1	1	1	1	1	1	1	1	1	1	C1orf50	ERMAP	SLC2A1	PTPRF	HIVEP3	ZNF691	PTPRF	HIVEP3	ZNF691	PTPRF
peak_8823	0	0	0	0	0	0	1	0	1	0	NA	NA	NA	NA	NA	NA	SLC2A1	NA	SLC2A1	NA
peak_8824	0	0	0	0	0	0	0	0	1	0	NA	NA	NA	NA	NA	NA	NA	NA	SLC2A1	NA
peak_8826	0	0	0	0	0	0	1	0	1	0	NA	NA	NA	NA	NA	NA	SLC2A1	NA	SLC2A1	NA
peak_8828	1	0	0	0	0	0	0	0	1	0	SLC2A1	NA	NA	NA	NA	NA	NA	NA	SLC2A1	NA
peak_8829	0	0	0	0	0	0	0	0	1	0	NA	NA	NA	NA	NA	NA	NA	NA	SLC2A1	NA
peak_8881	0	0	0	0	0	0	1	0	0	0	NA	NA	NA	NA	NA	NA	EBNA1BP2	NA	NA	NA
peak_8883	0	0	0	0	0	0	1	0	0	0	NA	NA	NA	NA	NA	NA	EBNA1BP2	NA	NA	NA
peak_8884	0	0	0	1	0	0	0	0	0	0	NA	NA	NA	TIE1	NA	NA	NA	NA	NA	NA
peak_8885	0	0	0	1	0	0	0	0	0	0	NA	NA	NA	TIE1	NA	NA	NA	NA	NA	NA
peak_8891	0	0	0	0	0	0	1	0	0	0	NA	NA	NA	NA	NA	NA	EBNA1BP2	NA	NA	NA
peak_8897	0	0	0	1	0	0	0	0	1	0	NA	NA	NA	ELOVL1	NA	NA	NA	NA	CDC20	NA
peak_8900	1	1	1	0	1	0	1	1	1	0	MED8	MED8	SZT2	MED8	SZT2	NA	MED8	SZT2	NA	MED8
peak_8903	1	1	1	1	1	1	0	0	0	1	MED8	MED8	SZT2	MED8	SZT2	MED8	MED8	SZT2	MED8	SZT2
peak_8921	0	0	1	0	0	0	0	0	0	1	NA	NA	PTPRF	NA	NA	NA	NA	NA	NA	PTPRF
peak_8923	1	1	1	0	1	1	1	0	1	1	PTPRF	PTPRF	PTPRF	NA	PTPRF	PTPRF	PTPRF	NA	PTPRF	PTPRF
peak_8946	0	0	0	0	0	0	0	0	0	1	NA	NA	NA	NA	NA	NA	NA	NA	NA	PTPRF
peak_8961	0	0	0	0	0	0	0	0	1	0	NA	NA	NA	NA	NA	NA	NA	NA	ST3GAL3	NA
peak_8962	0	0	0	0	0	0	0	0	1	0	NA	NA	NA	NA	NA	NA	NA	NA	ST3GAL3	NA
peak_8964	1	0	0	1	0	0	0	0	1	0	EBNA1BP2	ST3GAL3	NA	NA	RNF220	NA	NA	NA	NA	KDM4A
peak_9001	0	0	0	0	0	0	1	0	1	0	NA	NA	NA	NA	NA	NA	IPO13	NA	IPO13	NA
peak_9002	0	0	0	0	0	0	1	0	1	0	NA	NA	NA	NA	NA	NA	IPO13	NA	IPO13	NA
peak_9038	0	0	0	0	0	0	1	0	1	0	NA	NA	NA	NA	NA	NA	DMAP1	NA	DMAP1	NA
peak_9044	0	0	0	0	0	0	0	0	1	0	NA	NA	NA	NA	NA	NA	NA	NA	DMAP1	RNF220
peak_9045	0	0	0	1	0	0	0	0	1	0	NA	NA	NA	RNF220	NA	NA	NA	NA	DMAP1	RNF220
peak_9046	0	0	0	0	0	1	0	0	0	0	NA	NA	NA	NA	NA	ERI3	NA	NA	NA	NA
peak_9050	0	0	0	0	0	0	1	0	0	0	NA	NA	NA	NA	NA	NA	DMAP1	NA	NA	NA
peak_9052	0	0	0	0	0	0	1	0	1	0	NA	NA	NA	NA	NA	NA	DMAP1	ERI3	NA	DMAP1
peak_9076	0	0	0	0	0	0	0	0	1	0	NA	NA	NA	NA	NA	NA	NA	NA	ERI3	NA
peak_9082	0	0	1	0	0	0	0	0	0	0	NA	NA	RNF220	NA	NA	NA	NA	NA	NA	NA
peak_9084	0	0	1	0	1	1	0	0	0	1	NA	NA	RNF220	NA	RNF220	RNF220	NA	NA	NA	RNF220
peak_9085	0	0	1	0	0	0	0	0	0	0	NA	NA	RNF220	NA	NA	NA	NA	NA	NA	NA
peak_9086	0	0	1	0	0	0	0	0	0	0	NA	NA	RNF220	NA	NA	NA	NA	NA	NA	NA
peak_9087	1	0	0	0	0	0	0	0	0	0	RNF220	NA	NA	NA	NA	NA	NA	NA	NA	NA
peak_9159	0	0	0	0	0	0	0	0	1	0	NA	NA	NA	NA	NA	NA	NA	NA	KIF2C	NA
peak_9165	1	1	1	0	1	1	1	1	1	1	RPS8	RPS8	RPS8	NA	RPS8	RPS8	RPS8	RPS8	RPS8	RPS8
peak_9166	1	0	1	1	1	1	1	1	1	1	RPS8	NA	RPS8	RPS8	BTBD19	RPS8	RPS8	RPS8	RPS8	BEST4
peak_9171	0	0	1	0	0	1	1	0	0	0	NA	NA	RPS8	PLK3	NA	NA	RPS8	RPS8	PLK3	NA
peak_9172	0	0	0	1	0	0	0	0	0	0	NA	NA	NA	BTBD19	NA	NA	NA	NA	NA	NA
peak_9173	0	0	0	0	0	0	0	1	0	0	NA	NA	NA	NA	NA	NA	NA	KIF2C	RPS8	BEST4
peak_9174	0	0	0	0	0	0	0	1	0	0	NA	NA	NA	NA	NA	NA	NA	KIF2C	RPS8	BEST4
peak_9175	1	1	1	1	1	1	1	1	1	1	RPS8	RPS8	RPS8	PLK3	RPS8	PLK3	BTBD19	RPS8	RPS8	RPS8
peak_9198	0	0	0	0	0	0	1	0	0	0	NA	NA	NA	NA	NA	NA	EIF2B3	NA	NA	NA
peak_9203	0	1	0	0	0	0	0	1	0	0	NA	HECTD3	UROD	NA	NA	NA	NA	NA	HECTD3	UROD
peak_9206	1	1	1	0	1	1	1	1	1	1	UROD	HECTD3	UROD	HECTD3	UROD	NA	HECTD3	UROD	HECTD3	UROD
peak_9207	1	1	1	0	1	1	1	0	1	1	UROD	HECTD3	UROD	HECTD3	UROD	NA	HECTD3	UROD	HECTD3	UROD
peak_9227	1	1	0	0	1	1	0	0	0	1	MAST2	STIL	MAST2	NA	NA	MAST2	MAST2	STIL	NA	NA
peak_9233	0	0	0	0	0	0	1	0	1	0	NA	NA	NA	NA	NA	NA	ZSWIM5	NA	ZSWIM5	NA
peak_9235	1	0	0	1	0	1	1	1	1	1	TOE1	NA	NA	RP4.533D7.4	NA	TOE1	RP4.533D7.4	ZSWIM5	TOE1	MUTYH
peak_9264	1	0	0	0	0	0	0	0	0	0	PRDX1	NA	NA	NA	NA	NA	NA	NA	NA	NA
peak_9265	1	1	0	0	0	0	0	1	0	0	PRDX1	PRDX1	NA	NA	NA	NA	NA	PRDX1	NA	NA
peak_9266	0	0	0	0	0	0	1	0	0	0	NA	NA	NA	NA	NA	NA	PRDX1	NA	NA	NA
peak_9267	0	0	0	0	0	0	1	0	1	0	NA	NA	NA	NA	NA	NA	PRDX1	AKR1A1	NASP	TMEM69
peak_9273	0	1	0	0	0	1	0	0	1	1	NA	NASP	NA	NA	NA	NASP	NA	NA	NASP	NASP
peak_9274	0	0	0	1	0	0	0	1	0	0	NA	NA	NA	NASP	GPBP1L1	NA	NA	NA	NASP	NA
peak_9275	0	0	0	0	0	0	1	0	1	0	NA	NA	NA	NA	NA	NA	NASP	NA	NASP	NA
peak_9282	0	0	0	0	0	0	0	1	0	0	NA	NA	NA	NA	NA	NA	NA	NASP	NA	NA
peak_9285	0	0	0	0	0	0	0	1	0	0	NA	NA	NA	NA	NA	NA	NA	GPBP1L1	NA	NA
peak_9293	0	0	0	0	0	0	0	1	0	0	NA	NA	NA	NA	NA	NA	NA	MAST2	NA	NA
peak_9296	1	1	1	1	1	1	1	0	1	1	TMEM69	GPBP1L1	TMEM69	GPBP1L1	TMEM69	GPBP1L1	GPBP1L1	GPBP1L1	TMEM69	GPBP1L1
peak_9328	0	0	0	1	0	0	0	0	0	0	NA	NA	NA	RP4.533D7.4	NA	NA	NA	NA	NA	NA
peak_9331	0	0	0	0	1	1	0	0	0	0	NA	NA	NA	NA	RP4.533D7.4	RP4.533D7.4	NA	NA	NA	NA
peak_9346	0	0	1	0	1	0	0	0	0	0	NA	NA	PIK3R3	NA	PIK3R3	NA	NA	NA	NA	NA
peak_9353	0	0	0	0	0	0	0	0	1	0	NA	NA	NA	NA	NA	NA	NA	NA	PIK3R3	NA
peak_9356	1	1	1	1	1	1	1	0	1	1	LRRC41	UQCRH	FAAH	ATPAF1	LRRC41	UQCRH	ATPAF1	LRRC41	UQCRH	ATPAF1
peak_9370	0	0	0	0	0	0	1	0	0	0	NA	NA	NA	NA	NA	NA	POMGNT1	NA	NA	NA
peak_9372	0	0	0	1	0	0	0	0	0	0	NA	NA	NA	NASP	POMGNT1	LRRC41	UQCRH	NSUN4	NA	NA
peak_9377	0	0	0	1	0	0	0	0	0	0	NA	NA	NA	RP4.533D7.4	POMGNT1	LRRC41	UQCRH	NSUN4	NA	NA
peak_9378	1	0	0	0	0	0	1	0	1	1	FAAH	NA	NA	NA	NA	NA	NSUN4	NA	NSUN4	FAAH
peak_9382	1	0	0	0	0	0	0	0	0	0	FAAH	NA	NA	NA	NA	NA	NA	NA	NA	NA
peak_9385	1	0	0	0	0	0	0	0	1	1	FAAH	NA	NA	NA	NA	NA	NA	NA	NSUN4	FAAH
peak_9386	0	0	0	0	0	0	1	0	1	0	NA	NA	NA	NA	NA	NA	LRRC41	UQCRH	NSUN4	NA
peak_9438	1	1	1	0	1	1	1	1	1	1	ATPAF1	ATPAF1	ATPAF1	NA	ATPAF1	ATPAF1	MKNK1	MAST2	MKNK1	ATPAF1
peak_9440	0	0	0	0	0	0	1	0	0	0	NA	NA	NA	NA	NA	NA	MKNK1	NA	NA	NA
peak_9447	0	0	0	0	0	0	1	0	1	0	NA	NA	NA	NA	NA	NA	MKNK1	NA	MKNK1	NA
peak_9451	0	0	0	0	0	0	1	0	0	0	NA	NA	NA	NA	NA	NA	ATPAF1	NA	NA	NA
peak_9452	0	0	1	0	0	0	1	0	0	0	NA	NA	ATPAF1	NA	NA	NA	ATPAF1	NA	NA	NA
peak_9453	0	0	0	0	0	0	1	0	0	0	NA	NA	NA	NA	NA	NA	EFCAB14	NA	NA	NA
peak_9461	1	1	1	1	1	1	1	0	1	1	EFCAB14	EFCAB14	EFCAB14	EFCAB14	EFCAB14	EFCAB14	EFCAB14	NA	EFCAB14	EFCAB14
peak_9484	0	0	0	0	0	0	0	1	0	0	NA	NA	NA	NA	NA	NA	NA	STIL	NA	NA
peak_9485	0	0	0	0	0	0	0	1	0	0	NA	NA	NA	NA	NA	NA	NA	STIL	NA	NA
peak_9493	0	0	0	1	0	0	0	1	0	0	NA	NA	NA	TAL1	NA	NA	NA	TAL1	STIL	NA
peak_9494	0	0	0	0	0	0	0	1	0	0	NA	NA	NA	NA	NA	NA	NA	TAL1	NA	NA
peak_9495	0	0	0	1	0	0	0	1	0	0	NA	NA	NA	TAL1	NA	NA	NA	TAL1	NA	NA
peak_9527	0	0	0	0	0	1	0	0	0	0	NA	NA	NA	NA	NA	STIL	NA	NA	NA	NA
peak_9678	1	0	0	0	0	0	0	1	1	0	SPATA6	NA	NA	NA	NA	NA	NA	SPATA6	SPATA6	NA
peak_9682	0	0	0	0	0	0	0	0	1	0	NA	NA	NA	NA	NA	NA	NA	NA	SPATA6	NA
peak_9684	0	0	0	0	0	0	0	0	1	0	NA	NA	NA	NA	NA	NA	NA	NA	SPATA6	NA
peak_9751	0	0	0	0	0	0	0	0	1	0	NA	NA	NA	NA	NA	NA	NA	NA	BEND5	NA
peak_9753	0	0	0	0	0	0	0	0	1	0	NA	NA	NA	NA	NA	NA	NA	NA	BEND5	NA
peak_9754	0	0	0	0	0	0	0	0	1	0	NA	NA	NA	NA	NA	NA	NA	NA	BEND5	NA
peak_9867	0	0	0	0	0	0	1	0	0	0	NA	NA	NA	NA	NA	NA	ELAVL4	NA	NA	NA
peak_9868	1	1	1	0	1	1	1	1	0	1	ELAVL4	RP5.850O15.3	ELAVL4	RP5.850O15.3	ELAVL4	RP5.850O15.3	NA	ELAVL4	RP5.850O15.3	ELAVL4
peak_9920	1	1	0	0	0	1	0	0	0	0	RP5.850O15.3	RP5.850O15.3	NA	NA	NA	RP5.850O15.3	NA	NA	NA	NA
peak_9930	0	0	0	0	0	0	0	0	1	0	NA	NA	NA	NA	NA	NA	NA	NA	DMRTA2	NA
peak_9931	0	0	0	0	0	0	0	0	1	0	NA	NA	NA	NA	NA	NA	NA	NA	DMRTA2	NA
peak_9935	0	0	0	0	0	0	1	0	0	0	NA	NA	NA	NA	NA	NA	DMRTA2	RP5.850O15.3	NA	NA
peak_9937	0	0	0	0	0	0	0	0	1	0	NA	NA	NA	NA	NA	NA	NA	NA	DMRTA2	NA
peak_9938	0	0	0	0	0	0	0	0	1	0	NA	NA	NA	NA	NA	NA	NA	NA	DMRTA2	NA
peak_9939	0	1	0	0	0	0	1	0	1	0	NA	RP5.850O15.3	NA	NA	NA	NA	DMRTA2	NA	DMRTA2	NA
peak_9941	0	0	0	0	0	0	1	0	0	0	NA	NA	NA	NA	NA	NA	RP5.850O15.3	NA	NA	NA
peak_10006	0	0	0	1	0	0	1	1	1	0	NA	NA	NA	OSBPL9	NA	NA	FAF1	OSBPL9	ZFYVE9	FAF1
peak_10008	0	0	0	0	0	0	0	1	0	0	NA	NA	NA	NA	NA	NA	NA	OSBPL9	NA	NA
peak_10022	0	0	0	0	1	0	0	0	0	0	NA	NA	NA	NA	RNF11	NA	NA	NA	NA	NA
peak_10023	0	0	1	0	0	0	0	0	1	1	NA	NA	RNF11	NA	NA	NA	NA	NA	RNF11	RNF11
peak_10075	0	0	0	0	1	0	0	0	0	0	NA	NA	NA	NA	OSBPL9	NA	NA	NA	NA	NA
peak_10076	0	0	0	0	0	0	0	1	0	0	NA	NA	NA	NA	NA	NA	NA	OSBPL9	NA	NA
peak_10077	1	0	0	0	1	0	1	0	1	0	OSBPL9	NA	NA	NA	OSBPL9	NA	OSBPL9	NA	OSBPL9	NA
peak_10081	1	1	1	1	1	1	1	1	1	1	EPS15	OSBPL9	ANAPC10P1	EPS15	OSBPL9	BTF3L4	TXNDC12	EPS15	OSBPL9	EPS15
peak_10113	1	1	1	1	1	1	1	1	1	1	RP5.850O15.3	RNF11	EPS15	OSBPL9	ANAPC10P1	ZCCHC11	ECHDC2	SCP2	RP5.850O15.3	EPS15
peak_10133	1	0	0	1	0	0	0	1	0	0	EPS15	OSBPL9	BTF3L4	TXNDC12	NA	NA	EPS15	OSBPL9	BTF3L4	TXNDC12
peak_10189	0	0	0	0	0	0	1	0	1	0	NA	NA	NA	NA	NA	NA	ZCCHC11	NA	ZCCHC11	NA
peak_10192	0	0	0	0	0	0	0	1	0	0	NA	NA	NA	NA	NA	NA	NA	ZCCHC11	NA	NA
peak_10201	0	0	0	0	0	0	0	1	0	0	NA	NA	NA	NA	NA	NA	NA	ZCCHC11	NA	NA
peak_10203	0	0	0	0	0	0	0	1	0	0	NA	NA	NA	NA	NA	NA	NA	ZCCHC11	MAGOH	NA
peak_10205	0	0	1	0	1	0	0	0	0	0	NA	NA	COA7	NA	COA7	NA	NA	NA	NA	NA
peak_10206	1	1	1	0	1	0	0	0	0	1	COA7	COA7	COA7	NA	COA7	NA	NA	NA	NA	COA7
peak_10208	0	0	0	0	0	0	0	1	0	0	NA	NA	NA	NA	NA	NA	NA	ZCCHC11	NA	NA
peak_10214	1	1	1	1	1	1	1	1	1	1	ZCCHC11	COA7	ZCCHC11	COA7	ZCCHC11	COA7	ZCCHC11	COA7	ZCCHC11	COA7
peak_10235	0	0	0	0	0	0	0	0	1	0	NA	NA	NA	NA	NA	NA	NA	NA	ECHDC2	SCP2
peak_10236	1	0	1	0	1	1	1	1	0	1	ECHDC2	SCP2	NA	SCP2	NA	SCP2	SCP2	ECHDC2	SCP2	ECHDC2
peak_10279	1	0	1	0	0	0	0	0	0	0	MAGOH	NA	MAGOH	NA	NA	NA	NA	NA	NA	NA
peak_10286	0	0	0	0	0	0	1	0	0	0	NA	NA	NA	NA	NA	NA	C1orf123	RP5.1024G6.7	NA	NA
peak_10291	1	1	1	0	0	0	1	0	1	0	LRP8	LRP8	LRP8	NA	NA	NA	ZCCHC11	ECHDC2	SCP2	C1orf123
peak_10292	0	0	0	0	0	0	0	0	1	1	NA	NA	NA	NA	NA	NA	NA	NA	C1orf123	ZCCHC11
peak_10293	0	0	1	0	1	1	1	0	1	1	NA	NA	ZCCHC11	MAGOH	LRP8	NA	ZCCHC11	MAGOH	LRP8	ZCCHC11
peak_10295	0	0	0	0	0	0	1	0	1	0	NA	NA	NA	NA	NA	NA	LRP8	NA	LRP8	NA
peak_10296	0	1	0	0	0	0	0	0	0	1	NA	ZCCHC11	LRP8	NA	NA	NA	NA	NA	NA	NA
peak_10297	0	1	1	0	1	1	1	0	0	0	NA	ZCCHC11	LRP8	ZCCHC11	LRP8	NA	LRP8	LRP8	LRP8	NA
peak_10298	1	1	1	0	1	1	1	0	1	1	ECHDC2	SCP2	MAGOH	LRP8	OSBPL9	ZFYVE9	SCP2	C1orf123	LRP8	MRPL37
peak_10299	0	0	0	0	0	0	0	0	1	0	NA	NA	NA	NA	NA	NA	NA	NA	LRP8	NA
peak_10300	0	0	0	1	0	0	1	0	1	0	NA	NA	NA	SCP2	NA	NA	ZFYVE9	ZCCHC11	MAGOH	LRP8
peak_10302	0	0	0	0	0	0	1	0	0	0	NA	NA	NA	NA	NA	NA	MAGOH	LRP8	NA	NA
peak_10303	1	0	1	1	0	0	1	0	0	0	LRP8	NA	LRP8	MAGOH	LRP8	NA	NA	LRP8	NA	NA
peak_10325	0	0	0	1	0	0	0	0	0	0	NA	NA	NA	LRP8	NA	NA	NA	NA	NA	NA
peak_10327	0	0	0	1	0	0	0	0	0	0	NA	NA	NA	LRP8	NA	NA	NA	NA	NA	NA
peak_10328	0	0	0	0	0	0	1	0	0	0	NA	NA	NA	NA	NA	NA	ZYG11B	NA	NA	NA
peak_10329	0	0	0	0	0	0	1	0	0	0	NA	NA	NA	NA	NA	NA	ZYG11B	NA	NA	NA
peak_10342	1	1	1	1	1	1	1	0	0	1	ECHDC2	SCP2	SCP2	COA7	SCP2	SCP2	SCP2	SCP2	ZYG11B	NA
peak_10408	0	0	0	0	0	1	0	0	0	0	NA	NA	NA	NA	NA	NDC1	NA	NA	NA	NA
peak_10421	0	0	0	0	0	0	0	0	0	1	NA	NA	NA	NA	NA	NA	NA	NA	NA	YIPF1
peak_10422	0	0	0	0	0	0	0	0	1	0	NA	NA	NA	NA	NA	NA	NA	NA	YIPF1	NA
peak_10423	1	1	1	0	0	1	1	0	1	0	YIPF1	YIPF1	YIPF1	NA	NA	YIPF1	YIPF1	NA	YIPF1	NA
peak_10426	0	0	0	0	0	0	0	1	0	0	NA	NA	NA	NA	NA	NA	NA	YIPF1	NA	NA
peak_10433	0	0	1	0	1	1	1	0	1	0	NA	NA	HSPB11	LRRC42	NA	HSPB11	LRRC42	HSPB11	LRRC42	HSPB11
peak_10435	0	1	1	0	0	0	0	0	0	1	NA	HSPB11	LRRC42	HSPB11	LRRC42	NA	NA	NA	NA	NA
peak_10436	0	1	0	0	0	0	0	0	0	1	NA	HSPB11	LRRC42	NA	NA	NA	NA	NA	NA	NA
peak_10448	1	0	1	0	0	0	0	0	0	1	TMEM59	TCEANC2	NA	TMEM59	NA	NA	NA	NA	NA	NA
peak_10450	1	0	0	0	0	0	0	0	0	0	TMEM59	TCEANC2	MRPL37	NA	NA	NA	NA	NA	NA	NA
peak_10474	0	1	0	0	0	0	0	0	1	1	NA	MRPL37	NA	NA	NA	NA	NA	NA	MRPL37	MRPL37
peak_10475	0	0	0	0	0	0	1	0	0	0	NA	NA	NA	NA	NA	NA	MRPL37	NA	NA	NA
peak_10479	1	0	0	0	0	0	0	1	0	1	MRPL37	NA	NA	NA	NA	NA	NA	TMEM59	MRPL37	NA
peak_10481	0	1	1	0	0	0	0	0	0	1	NA	SSBP3.AS1	SSBP3.AS1	NA	NA	NA	NA	NA	NA	SSBP3.AS1
peak_10482	0	0	0	0	0	0	0	0	0	1	NA	NA	NA	NA	NA	NA	NA	NA	NA	SSBP3.AS1
peak_10485	0	1	1	0	0	0	0	0	0	1	NA	SSBP3.AS1	SSBP3.AS1	NA	NA	NA	NA	NA	NA	SSBP3.AS1
peak_10502	0	0	0	0	0	0	1	0	0	0	NA	NA	NA	NA	NA	NA	MRPL37	NA	NA	NA
peak_10505	0	0	0	0	0	0	1	0	0	0	NA	NA	NA	NA	NA	NA	MRPL37	NA	NA	NA
peak_10521	0	0	0	0	0	0	1	0	0	0	NA	NA	NA	NA	NA	NA	ZYG11B	NA	NA	NA
peak_10533	0	1	1	0	1	1	0	0	0	1	NA	SSBP3	SSBP3	NA	SSBP3	SSBP3	NA	NA	NA	SSBP3
peak_10609	0	0	0	0	0	0	0	0	1	0	NA	NA	NA	NA	NA	NA	NA	NA	DHCR24	NA
peak_10610	0	0	0	0	0	0	0	0	1	0	NA	NA	NA	NA	NA	NA	NA	NA	DHCR24	NA
peak_10671	0	0	1	0	0	0	0	0	0	0	NA	NA	USP24	NA	NA	NA	NA	NA	NA	NA
peak_10829	1	0	0	0	0	0	0	0	0	0	RP11.504A18.1	NA	NA	NA	NA	NA	NA	NA	NA	NA
peak_10869	0	0	0	0	0	0	1	0	1	0	NA	NA	NA	NA	NA	NA	PRKAA2	NA	PRKAA2	NA
peak_10870	0	0	0	0	0	0	1	0	1	0	NA	NA	NA	NA	NA	NA	PRKAA2	NA	PRKAA2	NA
peak_10883	0	0	0	1	0	0	0	0	0	0	NA	NA	NA	RP11.504A18.1	NA	NA	NA	NA	NA	NA
peak_10911	1	0	0	0	0	0	0	0	0	0	C1orf168	NA	NA	NA	NA	NA	NA	NA	NA	NA
peak_10915	1	0	0	0	0	0	0	0	0	0	C1orf168	NA	NA	NA	NA	NA	NA	NA	NA	NA
peak_11073	0	1	0	0	0	0	0	0	0	1	NA	RP6.102O10.1	NA	NA	NA	NA	NA	NA	NA	RP6.102O10.1
peak_11074	0	1	0	0	0	0	0	0	0	1	NA	RP6.102O10.1	NA	NA	NA	NA	NA	NA	NA	RP6.102O10.1
peak_11075	0	1	0	0	0	0	0	0	0	1	NA	RP6.102O10.1	NA	NA	NA	NA	NA	NA	NA	RP6.102O10.1
peak_11085	0	1	0	0	0	0	0	0	0	0	NA	RP6.102O10.1	NA	NA	NA	NA	NA	NA	NA	NA
peak_11185	0	0	0	0	0	0	0	0	0	1	NA	NA	NA	NA	NA	NA	NA	NA	NA	DAB1.AS1
peak_11186	0	1	0	0	0	0	0	0	0	1	NA	DAB1.AS1	NA	NA	NA	NA	NA	NA	NA	DAB1.AS1
peak_11190	0	0	0	0	0	0	0	0	0	1	NA	NA	NA	NA	NA	NA	NA	NA	NA	DAB1.AS1
peak_11323	0	0	0	0	0	0	0	1	0	0	NA	NA	NA	NA	NA	NA	NA	OMA1	MYSM1	NA
peak_11343	0	1	0	0	1	0	0	0	0	1	NA	MYSM1	NA	NA	MYSM1	NA	NA	NA	NA	MYSM1
peak_11344	0	1	1	0	1	1	1	1	1	1	NA	MYSM1	MYSM1	NA	MYSM1	MYSM1	MYSM1	MYSM1	MYSM1	MYSM1
peak_11345	0	0	0	0	0	0	0	1	0	0	NA	NA	NA	NA	NA	NA	NA	MYSM1	NA	NA
peak_11367	0	0	0	0	0	0	1	0	1	0	NA	NA	NA	NA	NA	NA	JUN	NA	JUN	NA
peak_11368	0	0	0	0	0	0	1	0	1	0	NA	NA	NA	NA	NA	NA	JUN	NA	JUN	NA
peak_11369	0	0	0	0	0	0	1	0	0	0	NA	NA	NA	NA	NA	NA	JUN	NA	NA	NA
peak_11376	0	0	0	0	0	0	0	1	0	0	NA	NA	NA	NA	NA	NA	NA	MYSM1	NA	NA
peak_11481	0	0	0	0	0	0	0	1	0	0	NA	NA	NA	NA	NA	NA	NA	RP11.467C18.1	NA	NA
peak_11484	0	0	0	0	0	0	0	1	0	0	NA	NA	NA	NA	NA	NA	NA	RP11.467C18.1	NA	NA
peak_11728	0	0	0	0	0	0	1	0	0	0	NA	NA	NA	NA	NA	NA	RP11.776H12.1	NA	NA	NA
peak_11747	0	0	0	0	0	0	1	0	0	0	NA	NA	NA	NA	NA	NA	RP11.776H12.1	NA	NA	NA
peak_11751	0	0	0	1	0	0	0	0	0	0	NA	NA	NA	NFIA	NA	NA	NA	NA	NA	NA
peak_11752	0	0	0	1	0	0	0	0	0	0	NA	NA	NA	NFIA	NA	NA	NA	NA	NA	NA
peak_11766	1	0	0	0	0	0	0	0	0	0	NFIA	RP11.436K8.1	NA	NA	NA	NA	NA	NA	NA	NA
peak_11772	1	1	1	0	1	1	1	1	1	1	NFIA	RP11.436K8.1	NFIA	RP11.436K8.1	NFIA	RP11.436K8.1	NA	NFIA	RP11.436K8.1	NFIA
peak_11773	0	1	1	0	1	1	0	0	0	1	NA	NFIA	RP11.436K8.1	NFIA	RP11.436K8.1	NA	NFIA	RP11.436K8.1	NFIA	NA
peak_11774	1	0	0	0	0	0	0	0	0	0	NFIA	RP11.436K8.1	NA	NA	NA	NA	NA	NA	NA	NA
peak_11775	1	0	0	0	0	0	1	1	1	0	NFIA	RP11.436K8.1	NA	NA	NA	NA	NA	NFIA	RP11.436K8.1	NFIA
peak_11776	0	0	0	0	0	0	0	1	0	0	NA	NA	NA	NA	NA	NA	NA	NFIA	NA	NA
peak_11777	0	0	0	0	0	0	0	0	0	1	NA	NA	NA	NA	NA	NA	NA	NA	NA	NFIA
peak_11782	0	1	0	0	1	0	0	0	0	1	NA	NFIA	RP11.436K8.1	NA	NA	NFIA	RP11.436K8.1	NA	NA	NA
peak_11783	0	0	0	0	0	0	0	1	0	0	NA	NA	NA	NA	NA	NA	NA	NFIA	NA	NA
peak_11784	0	0	0	0	0	0	1	0	0	0	NA	NA	NA	NA	NA	NA	NFIA	RP11.436K8.1	NA	NA
peak_11785	0	0	0	0	0	0	0	1	0	0	NA	NA	NA	NA	NA	NA	NA	NFIA	NA	NA
peak_11786	0	0	0	0	0	0	1	0	0	0	NA	NA	NA	NA	NA	NA	NFIA	RP11.436K8.1	NA	NA
peak_11787	1	0	1	0	1	1	0	0	0	0	NFIA	RP11.436K8.1	NA	NFIA	RP11.436K8.1	NA	NFIA	RP11.436K8.1	NFIA	NA
peak_11788	0	1	0	0	1	0	0	0	1	0	NA	NFIA	RP11.436K8.1	NA	NA	NFIA	RP11.436K8.1	NA	NA	NA
peak_11789	1	1	1	0	1	1	1	0	1	1	NFIA	RP11.436K8.1	NFIA	RP11.436K8.1	NFIA	RP11.436K8.1	NA	NFIA	RP11.436K8.1	NFIA
peak_11792	0	1	0	0	1	0	1	0	0	1	NA	NFIA	RP11.436K8.1	NA	NA	NFIA	RP11.436K8.1	NA	NFIA	RP11.436K8.1
peak_11794	1	0	0	0	1	1	0	1	0	0	NFIA	RP11.436K8.1	NA	NA	NA	NFIA	RP11.436K8.1	NFIA	NA	NFIA
peak_11819	0	0	0	1	0	0	0	0	0	0	NA	NA	NA	NFIA	NA	NA	NA	NA	NA	NA
peak_11832	0	0	0	1	0	0	0	0	0	0	NA	NA	NA	NFIA	NA	NA	NA	NA	NA	NA
peak_11833	0	0	0	1	0	0	1	1	1	0	NA	NA	NA	NFIA	NA	NA	NFIA.AS1	NFIA	NFIA.AS1	NA
peak_11843	0	0	0	1	0	0	0	1	1	0	NA	NA	NA	NFIA	NA	NA	NA	NFIA	TM2D1	NFIA.AS1
peak_11845	0	0	0	1	0	0	0	0	0	0	NA	NA	NA	NFIA	NA	NA	NA	NA	NA	NA
peak_11885	0	0	0	1	0	0	0	0	0	0	NA	NA	NA	NFIA	NA	NA	NA	NA	NA	NA
peak_11896	0	1	0	0	0	0	0	0	0	0	NA	NFIA.AS1	NA	NA	NA	NA	NA	NA	NA	NA
peak_11897	0	1	0	0	0	0	0	0	0	0	NA	NFIA.AS1	NA	NA	NA	NA	NA	NA	NA	NA
peak_11907	0	1	1	0	0	0	1	0	1	0	NA	NFIA.AS1	NFIA.AS1	NA	NA	NA	NFIA.AS1	NA	NFIA.AS1	NA
peak_11908	0	0	1	0	0	0	1	0	1	0	NA	NA	NFIA.AS1	NA	NA	NA	NFIA.AS1	NA	NFIA.AS1	NA
peak_11909	0	0	1	0	0	0	1	0	0	0	NA	NA	NFIA.AS1	NA	NA	NA	NFIA.AS1	NA	NA	NA
peak_11910	0	1	0	0	0	0	0	0	0	0	NA	NFIA.AS1	NA	NA	NA	NA	NA	NA	NA	NA
peak_11912	0	1	1	0	0	0	1	0	1	0	NA	NFIA.AS1	NFIA.AS1	NA	NA	NA	NFIA.AS1	NA	NFIA.AS1	NA
peak_11917	0	0	0	0	0	0	0	0	1	0	NA	NA	NA	NA	NA	NA	NA	NA	NFIA.AS1	NA
peak_11944	0	0	1	0	0	0	0	0	0	0	NA	NA	NFIA.AS1	NA	NA	NA	NA	NA	NA	NA
peak_11945	0	1	1	0	0	0	0	0	0	0	NA	NFIA.AS1	NFIA.AS1	NA	NA	NA	NA	NA	NA	NA
peak_11985	0	0	0	0	0	0	0	1	0	0	NA	NA	NA	NA	NA	NA	NA	NFIA	TM2D1	NA
peak_12021	0	0	0	0	0	0	0	1	0	0	NA	NA	NA	NA	NA	NA	NA	TM2D1	NA	NA
peak_12154	0	0	0	0	1	0	0	0	0	0	NA	NA	NA	NA	USP1	NA	NA	NA	NA	NA
peak_12178	0	0	0	0	0	0	0	0	1	0	NA	NA	NA	NA	NA	NA	NA	NA	DOCK7	NA
peak_12180	0	0	0	0	0	0	0	0	1	0	NA	NA	NA	NA	NA	NA	NA	NA	DOCK7	NA
peak_12181	0	0	0	0	0	0	0	0	1	0	NA	NA	NA	NA	NA	NA	NA	NA	DOCK7	NA
peak_12182	0	0	0	0	0	0	0	0	1	0	NA	NA	NA	NA	NA	NA	NA	NA	DOCK7	NA
peak_12212	0	0	0	0	0	0	1	0	0	0	NA	NA	NA	NA	NA	NA	DOCK7	NA	NA	NA
peak_12299	0	0	0	0	1	1	0	0	0	0	NA	NA	NA	NA	EFCAB7	EFCAB7	NA	NA	NA	NA
peak_12320	0	0	0	0	0	1	0	0	0	0	NA	NA	NA	NA	NA	DLEU2L	NA	NA	NA	NA
peak_12457	0	0	0	1	0	0	0	0	0	0	NA	NA	NA	CACHD1	NA	NA	NA	NA	NA	NA
peak_12459	0	0	1	0	0	0	1	0	0	0	NA	NA	CACHD1	NA	NA	NA	CACHD1	NA	NA	NA
peak_12461	0	0	0	0	1	0	0	0	0	0	NA	NA	NA	NA	CACHD1	NA	NA	NA	NA	NA
peak_12467	1	1	1	1	1	1	1	0	1	1	CACHD1	CACHD1	CACHD1	CACHD1	CACHD1	CACHD1	CACHD1	NA	CACHD1	CACHD1
peak_12511	0	0	0	1	0	0	0	0	0	0	NA	NA	NA	PGM1	ITGB3BP	PDE4B	NA	NA	NA	NA
peak_12556	0	0	0	0	0	0	0	1	0	0	NA	NA	NA	NA	NA	NA	NA	PDE4B	NA	NA
peak_12577	0	0	0	0	0	0	0	1	1	0	NA	NA	NA	NA	NA	NA	NA	JAK1	RP4.535B20.4	JAK1
peak_12582	0	0	0	0	0	0	0	1	0	0	NA	NA	NA	NA	NA	NA	NA	JAK1	RP4.535B20.4	NA
peak_12586	0	0	0	0	0	0	0	1	0	0	NA	NA	NA	NA	NA	NA	NA	JAK1	RP4.535B20.4	NA
peak_12587	0	0	0	0	0	0	0	1	0	0	NA	NA	NA	NA	NA	NA	NA	JAK1	RP4.535B20.4	NA
peak_12592	0	0	0	0	1	0	0	0	0	0	NA	NA	NA	NA	LINC01359	NA	NA	NA	NA	NA
peak_12603	0	0	1	1	0	0	0	1	1	0	NA	NA	DLEU2L	JAK1	AK4	DNAJC6	CACHD1	JAK1	AK4	PDE4B
peak_12612	0	1	1	0	0	0	0	0	1	1	NA	JAK1	DNAJC6	JAK1	AK4	DNAJC6	NA	NA	NA	NA
peak_12613	1	0	1	0	0	0	1	0	0	1	AK4	NA	AK4	NA	NA	NA	AK4	NA	NA	AK4
peak_12617	0	1	1	0	0	1	1	0	0	1	NA	JAK1	DNAJC6	JAK1	AK4	DNAJC6	NA	NA	DNAJC6	RAVER2
peak_12621	1	1	1	0	1	1	1	0	1	1	AK4	DNAJC6	PDE4B	AK4	DNAJC6	NA	DNAJC6	DNAJC6	RAVER2	AK4
peak_12633	1	1	1	1	1	1	1	0	0	1	DNAJC6	DNAJC6	DNAJC6	AK4	DNAJC6	DNAJC6	DNAJC6	NA	NA	DNAJC6
peak_12635	1	1	1	0	1	1	1	0	0	1	DNAJC6	DNAJC6	DNAJC6	NA	DNAJC6	DNAJC6	DNAJC6	NA	NA	DNAJC6
peak_12640	1	1	1	1	0	0	0	0	0	1	DNAJC6	DNAJC6	DNAJC6	AK4	NA	NA	NA	NA	NA	DNAJC6
peak_12689	0	0	0	0	0	0	0	1	0	0	NA	NA	NA	NA	NA	NA	NA	PDE4B	NA	NA
peak_12690	0	0	0	0	0	0	0	0	1	0	NA	NA	NA	NA	NA	NA	NA	NA	PDE4B	NA
peak_12696	0	0	0	0	0	0	0	1	0	0	NA	NA	NA	NA	NA	NA	NA	PDE4B	NA	NA
peak_12697	0	0	0	0	0	0	0	1	0	0	NA	NA	NA	NA	NA	NA	NA	PDE4B	NA	NA
peak_12811	0	0	0	0	0	0	0	1	0	0	NA	NA	NA	NA	NA	NA	NA	JAK1	PDE4B	MIER1
peak_12814	0	0	1	0	0	0	0	0	0	0	NA	NA	RP4.598P13.1	NA	NA	NA	NA	NA	NA	NA
peak_12826	0	0	0	0	0	0	0	1	0	0	NA	NA	NA	NA	NA	NA	NA	PDE4B	NA	NA
peak_12842	0	0	0	0	0	0	1	0	0	0	NA	NA	NA	NA	NA	NA	SGIP1	NA	NA	NA
peak_12844	0	1	0	0	0	0	0	0	0	1	NA	SGIP1	NA	NA	NA	NA	NA	NA	NA	SGIP1
peak_12845	0	1	0	0	0	0	0	0	0	0	NA	SGIP1	NA	NA	NA	NA	NA	NA	NA	NA
peak_12868	0	0	1	0	0	0	0	0	0	0	NA	NA	RP4.598P13.1	NA	NA	NA	NA	NA	NA	NA
peak_12902	1	1	1	1	1	1	1	1	1	1	WDR78	MIER1	MIER1	RP4.598P13.1	MIER1	PDE4B	TCTEX1D1	MIER1	SERBP1	GNG12.AS1
peak_12918	0	0	0	0	0	0	0	0	1	0	NA	NA	NA	NA	NA	NA	NA	NA	SLC35D1	NA
peak_12964	0	0	0	0	0	0	0	1	0	0	NA	NA	NA	NA	NA	NA	NA	SERBP1	NA	NA
peak_12966	0	0	0	0	0	0	1	0	1	0	NA	NA	NA	NA	NA	NA	SERBP1	NA	SERBP1	NA
peak_12967	0	0	0	0	0	0	0	1	0	0	NA	NA	NA	NA	NA	NA	NA	SERBP1	NA	NA
peak_12968	0	0	0	0	0	0	0	1	0	0	NA	NA	NA	NA	NA	NA	NA	SERBP1	NA	NA
peak_13013	0	0	0	1	0	1	0	0	0	0	NA	NA	NA	GADD45A	GNG12.AS1	GNG12	NA	GADD45A	NA	NA
peak_13014	0	0	0	0	0	1	0	0	0	0	NA	NA	NA	NA	NA	GADD45A	NA	NA	NA	NA
peak_13015	1	0	0	1	1	0	1	0	1	0	SERBP1	GNG12	NA	NA	TCTEX1D1	SERBP1	GADD45A	GNG12.AS1	GNG12	WLS
peak_13039	0	0	0	0	0	0	1	0	1	0	NA	NA	NA	NA	NA	NA	GNG12	NA	GNG12	NA
peak_13060	0	0	0	0	0	0	1	0	0	0	NA	NA	NA	NA	NA	NA	GNG12	NA	NA	NA
peak_13066	0	0	0	0	0	0	0	0	1	0	NA	NA	NA	NA	NA	NA	NA	NA	GNG12	NA
peak_13067	0	0	0	1	0	0	0	0	0	0	NA	NA	NA	GNG12.AS1	GNG12	NA	NA	NA	NA	NA
peak_13078	0	0	0	0	0	0	1	0	1	0	NA	NA	NA	NA	NA	NA	GNG12	NA	GNG12	NA
peak_13115	0	0	0	1	0	0	0	0	0	0	NA	NA	NA	WLS	NA	NA	NA	NA	NA	NA
peak_13129	1	1	0	1	0	1	0	0	0	0	WLS	WLS	NA	WLS	NA	WLS	NA	NA	NA	NA
peak_13187	0	0	0	0	0	1	0	0	0	0	NA	NA	NA	NA	NA	DEPDC1	NA	NA	NA	NA
peak_13233	0	0	0	0	0	1	0	0	0	0	NA	NA	NA	NA	NA	DEPDC1	NA	NA	NA	NA
peak_13267	0	0	0	0	0	0	0	0	0	1	NA	NA	NA	NA	NA	NA	NA	NA	NA	LRRC7
peak_13318	0	0	0	0	1	0	0	0	0	0	NA	NA	NA	NA	RP11.181B18.1	NA	NA	NA	NA	NA
peak_13356	1	1	1	0	0	1	1	0	1	1	WLS	LRRC7	CTH	ZRANB2	ZRANB2.AS2	LRRC7	RP11.181B18.1	CTH	SERBP1	LRRC7
peak_13361	0	0	1	0	0	0	0	0	0	0	NA	NA	LRRC7	NA	NA	NA	NA	NA	NA	NA
peak_13362	0	0	1	0	0	0	0	0	0	0	NA	NA	LRRC7	NA	NA	NA	NA	NA	NA	NA
peak_13363	0	0	0	0	1	1	0	0	0	0	NA	NA	NA	NA	LRRC7	LRRC7	NA	NA	NA	NA
peak_13462	0	1	0	0	0	0	0	0	0	0	NA	RP11.181B18.1	NA	NA	NA	NA	NA	NA	NA	NA
peak_13464	0	1	0	0	0	0	0	0	0	0	NA	RP11.181B18.1	NA	NA	NA	NA	NA	NA	NA	NA
peak_13491	0	1	1	0	1	0	0	0	0	1	NA	RP11.181B18.1	RP11.181B18.1	NA	RP11.181B18.1	NA	NA	NA	NA	RP11.181B18.1
peak_13528	0	1	0	0	0	0	0	0	0	1	NA	CTH	NA	NA	NA	NA	NA	NA	NA	CTH
peak_13603	0	0	0	0	0	0	1	0	1	0	NA	NA	NA	NA	NA	NA	ZRANB2	NA	ZRANB2	NA
peak_13606	0	0	1	0	0	0	0	0	0	0	NA	NA	ZRANB2	NA	NA	NA	NA	NA	NA	NA
peak_13814	0	0	0	0	1	1	0	0	0	0	NA	NA	NA	NA	NEGR1	NEGR1	NA	NA	NA	NA
peak_13815	0	0	0	0	1	0	0	0	0	0	NA	NA	NA	NA	GDI2P2	NA	NA	NA	NA	NA
peak_13817	1	0	0	0	0	0	1	0	0	0	GDI2P2	NEGR1	NA	NA	NA	NA	NA	NEGR1	NA	NA
peak_14078	1	1	1	0	1	1	1	0	1	1	ERICH3	GDI2P2	TYW3	CRYZ	RP4.706A16.3	GDI2P2	RP4.706A16.3	TYW3	RP4.706A16.3	NA
peak_14079	1	1	0	0	1	1	1	0	1	0	GDI2P2	ERICH3	TYW3	CRYZ	RP4.706A16.3	GDI2P2	NA	NA	GDI2P2	RP4.706A16.3
peak_14117	0	0	0	0	0	0	1	0	0	0	NA	NA	NA	NA	NA	NA	ERICH3	NA	NA	NA
peak_14119	0	0	0	0	0	0	1	0	0	0	NA	NA	NA	NA	NA	NA	ERICH3	NA	NA	NA
peak_14230	0	0	1	0	1	1	1	0	1	1	NA	NA	SLC44A5	ACADM	RABGGTB	NA	SLC44A5	ACADM	RABGGTB	ACADM
peak_14231	0	0	1	0	0	0	0	0	0	0	NA	NA	SLC44A5	NA	NA	NA	NA	NA	NA	NA
peak_14259	0	1	1	0	0	0	0	0	0	1	NA	SLC44A5	SLC44A5	NA	NA	NA	NA	NA	NA	SLC44A5
peak_14260	0	1	1	0	0	0	1	0	0	1	NA	SLC44A5	SLC44A5	NA	NA	NA	SLC44A5	NA	NA	SLC44A5
peak_14261	1	1	1	1	1	1	1	0	1	1	ERICH3	SLC44A5	ACADM	RABGGTB	NEXN	IFI44L	TYW3	CRYZ	RP4.706A16.3	GDI2P2
peak_14294	0	0	0	0	0	0	1	0	1	0	NA	NA	NA	NA	NA	NA	ST6GALNAC3	NA	ST6GALNAC3	NA
peak_14301	0	0	0	0	0	0	0	1	0	0	NA	NA	NA	NA	NA	NA	NA	ACADM	NA	NA
peak_14320	0	1	0	1	0	0	0	0	0	0	NA	ACADM	RABGGTB	NA	ACADM	RABGGTB	NA	NA	NA	NA
peak_14449	0	0	0	0	0	0	0	0	1	0	NA	NA	NA	NA	NA	NA	NA	NA	TPI1P1	NA
peak_14454	0	0	0	0	0	0	0	0	1	0	NA	NA	NA	NA	NA	NA	NA	NA	TPI1P1	NA
peak_14480	1	0	1	1	1	0	0	0	1	0	RP4.706A16.3	IFI44L	NA	RP4.706A16.3	RP5.1102E8.3	RP4.706A16.3	IFI44L	ST6GALNAC5	RP4.706A16.3	NA
peak_14533	1	1	1	0	1	1	1	0	1	1	RP4.706A16.3	RP4.706A16.3	RP4.706A16.3	NA	RP4.706A16.3	RP4.706A16.3	RP4.706A16.3	NA	RP4.706A16.3	RP4.706A16.3
peak_14534	0	0	0	0	1	0	0	0	0	1	NA	NA	NA	NA	RP4.706A16.3	NA	NA	NA	NA	RP4.706A16.3
peak_14535	0	0	0	0	1	0	0	0	0	0	NA	NA	NA	NA	RP4.706A16.3	NA	NA	NA	NA	NA
peak_14536	1	1	1	0	1	1	1	0	1	1	RP4.706A16.3	RP4.706A16.3	RP4.706A16.3	NA	RP4.706A16.3	RP4.706A16.3	RP4.706A16.3	NA	RP4.706A16.3	RP4.706A16.3
peak_14590	0	0	0	0	1	1	0	0	1	0	NA	NA	NA	NA	ST6GALNAC5	PTGFR	PTGFR	NA	NA	TPI1P1
peak_14604	0	0	0	0	0	0	0	1	0	0	NA	NA	NA	NA	NA	NA	NA	RP4.706A16.3	AK5	ZZZ3
peak_14605	0	0	0	0	0	0	0	1	0	0	NA	NA	NA	NA	NA	NA	NA	RP4.706A16.3	AK5	ZZZ3
peak_14610	0	0	0	0	0	0	0	1	0	0	NA	NA	NA	NA	NA	NA	NA	RP4.706A16.3	AK5	ZZZ3
peak_14611	0	0	0	0	0	0	0	1	0	0	NA	NA	NA	NA	NA	NA	NA	RP4.706A16.3	AK5	ZZZ3
peak_14613	1	0	0	0	0	0	1	0	1	0	ZZZ3	NEXN	NA	NA	NA	NA	NA	ZZZ3	NA	ZZZ3
peak_14616	1	0	0	0	0	0	0	0	0	0	ZZZ3	NA	NA	NA	NA	NA	NA	NA	NA	NA
peak_14621	0	1	1	0	1	1	0	0	1	1	NA	USP33	USP33	NA	USP33	USP33	NA	NA	USP33	USP33
peak_14643	1	0	0	0	0	0	0	1	0	0	RP4.706A16.3	ZZZ3	NEXN	FUBP1	DNAJB4	IFI44L	NA	NA	NA	NA
peak_14644	0	0	0	0	0	0	0	0	1	0	NA	NA	NA	NA	NA	NA	NA	NA	FUBP1	DNAJB4
peak_14675	0	0	0	0	0	1	0	0	0	0	NA	NA	NA	NA	NA	PTGFR	NA	NA	NA	NA
peak_14700	0	1	0	0	0	0	0	0	0	0	NA	PTGFR	NA	NA	NA	NA	NA	NA	NA	NA
peak_14717	0	0	0	0	0	0	0	0	1	0	NA	NA	NA	NA	NA	NA	NA	NA	IFI44L	NA
peak_14724	0	0	0	0	0	0	1	0	1	0	NA	NA	NA	NA	NA	NA	IFI44	NA	IFI44	NA
peak_15137	0	0	0	1	0	0	0	0	0	0	NA	NA	NA	RP4.706A16.3	IFI44L	NA	NA	NA	NA	NA
peak_15469	0	0	0	0	0	1	0	0	0	0	NA	NA	NA	NA	NA	TTLL7.IT1	NA	NA	NA	NA
peak_15477	0	0	0	0	0	0	0	0	0	1	NA	NA	NA	NA	NA	NA	NA	NA	NA	TTLL7
peak_15483	0	0	0	0	0	0	0	0	0	1	NA	NA	NA	NA	NA	NA	NA	NA	NA	PRKACB
peak_15521	1	0	0	0	0	0	0	0	0	0	SAMD13	NA	NA	NA	NA	NA	NA	NA	NA	NA
peak_15522	1	0	0	0	0	0	0	0	0	0	SAMD13	NA	NA	NA	NA	NA	NA	NA	NA	NA
peak_15555	0	0	0	0	0	0	0	1	0	0	NA	NA	NA	NA	NA	NA	NA	SPATA1	GNG5	NA
peak_15572	0	0	0	0	0	0	0	0	0	1	NA	NA	NA	NA	NA	NA	NA	NA	NA	GNG5
peak_15573	0	0	0	0	0	0	0	0	0	1	NA	NA	NA	NA	NA	NA	NA	NA	NA	GNG5
peak_15579	0	0	0	0	0	0	0	1	0	0	NA	NA	NA	NA	NA	NA	NA	SPATA1	GNG5	CTBS
peak_15581	0	0	0	1	0	0	0	0	0	0	NA	NA	NA	CTBS	NA	NA	NA	NA	NA	NA
peak_15607	0	1	1	0	0	0	0	0	0	0	NA	RPF1	RPF1	NA	NA	NA	NA	NA	NA	NA
peak_15625	0	0	1	1	1	0	1	0	0	1	NA	NA	C1orf52	CTBS	RPF1	C1orf52	NA	RPF1	GNG5	DDAH1
peak_15672	0	0	1	0	0	0	0	0	0	0	NA	NA	C1orf52	NA	NA	NA	NA	NA	NA	NA
peak_15680	0	1	0	0	0	0	0	0	0	0	NA	C1orf52	NA	NA	NA	NA	NA	NA	NA	NA
peak_15734	1	0	0	1	1	1	1	0	1	1	GNG5	C1orf52	NA	NA	SPATA1	GNG5	C1orf52	DDAH1	DDAH1	DDAH1
peak_15753	0	1	0	0	0	0	0	0	0	0	NA	DDAH1	NA	NA	NA	NA	NA	NA	NA	NA
peak_15754	1	1	1	1	1	1	1	0	1	0	DDAH1	DDAH1	DDAH1	DDAH1	DDAH1	DDAH1	DDAH1	CYR61	ZNHIT6	NA
peak_15883	0	0	0	1	0	0	0	0	0	0	NA	NA	NA	SH3GLB1	RP4.604K5.3	NA	NA	NA	NA	NA
peak_15892	0	0	0	0	0	0	0	1	0	0	NA	NA	NA	NA	NA	NA	NA	ODF2L	SH3GLB1	2020-09-15
peak_15913	1	0	0	0	0	0	1	1	1	0	2020-09-15	HS2ST1	NA	NA	NA	NA	NA	2020-09-15	HS2ST1	2020-09-15
peak_15964	0	0	1	0	0	1	0	1	0	0	NA	NA	RP4.604K5.3	NA	NA	RP4.604K5.3	NA	RP4.604K5.3	NA	NA
peak_15998	0	0	1	0	0	0	1	0	0	0	NA	NA	LMO4	NA	NA	NA	LMO4	NA	NA	NA
peak_15999	0	0	0	0	0	0	1	0	0	0	NA	NA	NA	NA	NA	NA	LMO4	NA	NA	NA
peak_16000	0	0	1	0	0	0	1	0	0	0	NA	NA	LMO4	NA	NA	NA	LMO4	NA	NA	NA
peak_16007	0	0	0	0	1	0	0	0	0	0	NA	NA	NA	NA	LMO4	NA	NA	NA	NA	NA
peak_16017	0	0	0	0	0	0	0	0	1	0	NA	NA	NA	NA	NA	NA	NA	NA	LMO4	NA
peak_16018	1	1	1	0	1	1	1	0	1	1	LMO4	LMO4	LMO4	NA	LMO4	LMO4	LMO4	NA	LMO4	LMO4
peak_16019	1	1	1	0	1	1	1	1	1	1	LMO4	LMO4	LMO4	NA	LMO4	LMO4	LMO4	LMO4	LMO4	LMO4
peak_16021	0	0	0	0	0	0	0	1	0	0	NA	NA	NA	NA	NA	NA	NA	LMO4	NA	NA
peak_16215	0	1	0	0	0	1	0	0	0	0	NA	LMO4	PKN2	NA	NA	NA	PKN2	NA	NA	NA
peak_16246	0	0	0	0	0	0	0	1	0	0	NA	NA	NA	NA	NA	NA	NA	PKN2	RNU6.125P	NA
peak_16260	0	0	0	0	0	0	0	1	0	0	NA	NA	NA	NA	NA	NA	NA	RNU6.125P	NA	NA
peak_16262	0	0	0	0	0	0	0	1	0	0	NA	NA	NA	NA	NA	NA	NA	RNU6.125P	NA	NA
peak_16267	0	0	0	0	1	0	0	0	0	0	NA	NA	NA	NA	RNU6.125P	NA	NA	NA	NA	NA
peak_16281	0	0	0	0	1	1	1	0	1	0	NA	NA	NA	NA	RBMXL1	RBMXL1	RBMXL1	NA	RBMXL1	NA
peak_16283	1	0	0	0	1	0	0	0	0	0	RBMXL1	NA	NA	NA	RBMXL1	NA	NA	NA	NA	NA
peak_16284	1	1	1	1	1	1	0	0	0	1	RBMXL1	RBMXL1	RBMXL1	RBMXL1	RBMXL1	RBMXL1	NA	NA	NA	RBMXL1
peak_16285	0	0	0	0	0	0	1	0	1	0	NA	NA	NA	NA	NA	NA	RBMXL1	NA	RBMXL1	NA
peak_16358	0	0	0	1	0	0	0	0	0	1	NA	NA	NA	LRRC8B	NA	NA	NA	NA	NA	LRRC8B
peak_16359	0	0	0	0	0	1	0	0	0	1	NA	NA	NA	NA	NA	LRRC8B	NA	NA	NA	LRRC8B
peak_16394	0	0	0	0	0	0	0	0	1	0	NA	NA	NA	NA	NA	NA	NA	NA	LRRC8C	NA
peak_16420	0	1	0	1	1	1	0	0	0	1	NA	LRRC8D	NA	GBP3	LRRC8D	LRRC8D	NA	NA	NA	LRRC8D
peak_16428	0	0	0	0	0	1	0	0	0	0	NA	NA	NA	NA	NA	LRRC8D	NA	NA	NA	NA
peak_16430	0	0	0	0	0	0	0	1	0	0	NA	NA	NA	NA	NA	NA	NA	LRRC8D	NA	NA
peak_16433	0	0	0	0	1	0	0	0	0	0	NA	NA	NA	NA	LRRC8D	NA	NA	NA	NA	NA
peak_16439	0	1	0	0	1	1	0	0	0	1	NA	LRRC8D	NA	NA	LRRC8D	LRRC8D	NA	NA	NA	LRRC8D
peak_16631	0	0	0	1	0	0	0	0	0	0	NA	NA	NA	PKN2	GTF2B	GBP2	GBP4	ZNF644	TGFBR3	F3
peak_16632	0	0	0	0	0	0	0	1	0	0	NA	NA	NA	NA	NA	NA	NA	ZNF644	NA	NA
peak_16679	0	1	0	0	0	0	0	0	0	0	NA	HFM1	NA	NA	NA	NA	NA	NA	NA	NA
peak_16689	0	0	0	0	0	0	0	0	0	1	NA	NA	NA	NA	NA	NA	NA	NA	NA	CDC7
peak_16771	0	0	0	1	0	0	0	0	0	0	NA	NA	NA	TGFBR3	NA	NA	NA	NA	NA	NA
peak_16792	0	0	0	0	0	1	0	0	0	0	NA	NA	NA	NA	NA	BTBD8	NA	NA	NA	NA
peak_16801	0	0	0	0	0	0	1	0	1	0	NA	NA	NA	NA	NA	NA	KIAA1107	RPAP2	GLMN	NA
peak_16814	0	1	1	0	1	1	0	0	0	1	NA	RPAP2	GLMN	RPAP2	GLMN	NA	RPAP2	GLMN	RPAP2	GLMN
peak_16823	0	0	0	0	0	0	0	1	0	0	NA	NA	NA	NA	NA	NA	NA	CCNJP2	EVI5	NA
peak_16848	0	0	0	0	0	0	1	0	0	0	NA	NA	NA	NA	NA	NA	CCNJP2	NA	NA	NA
peak_16852	1	0	0	1	0	0	1	1	1	0	KIAA1107	NA	NA	TGFBR3	EVI5	NA	NA	CCNJP2	EVI5	RPL5
peak_16854	0	1	0	0	0	0	0	0	0	1	NA	EVI5	NA	NA	NA	NA	NA	NA	NA	EVI5
peak_16855	1	1	0	0	0	0	0	0	0	1	EVI5	EVI5	NA	NA	NA	NA	NA	NA	NA	EVI5
peak_16864	1	0	1	0	0	0	0	0	0	1	SNORA66	NA	SNORA66	NA	NA	NA	NA	NA	NA	RPL5
peak_16876	1	0	0	0	0	0	0	0	0	0	RP11.386I23.1	NA	NA	NA	NA	NA	NA	NA	NA	NA
peak_16878	1	0	0	0	0	0	0	0	0	0	RP11.386I23.1	NA	NA	NA	NA	NA	NA	NA	NA	NA
peak_16879	0	1	0	0	0	0	0	0	0	0	NA	FAM69A	NA	NA	NA	NA	NA	NA	NA	NA
peak_16886	1	1	0	0	0	0	0	1	0	1	SNORA66	RP11.386I23.1	FAM69A	NA	NA	NA	NA	NA	FAM69A	NA
peak_16890	0	0	0	0	0	0	0	1	0	0	NA	NA	NA	NA	NA	NA	NA	FAM69A	NA	NA
peak_16893	0	0	0	0	0	0	0	1	0	0	NA	NA	NA	NA	NA	NA	NA	FAM69A	NA	NA
peak_16931	0	0	0	0	0	0	0	0	1	0	NA	NA	NA	NA	NA	NA	NA	NA	DR1	NA
peak_16940	0	0	0	0	0	0	0	0	1	0	NA	NA	NA	NA	NA	NA	NA	NA	FNBP1L	NA
peak_16997	0	0	0	0	0	0	0	1	0	0	NA	NA	NA	NA	NA	NA	NA	CCNJP2	NA	NA
peak_17006	0	0	0	0	0	0	0	1	0	0	NA	NA	NA	NA	NA	NA	NA	CCNJP2	NA	NA
peak_17007	0	0	0	0	0	0	0	1	0	0	NA	NA	NA	NA	NA	NA	NA	CCNJP2	NA	NA
peak_17041	0	0	0	0	0	0	0	0	1	0	NA	NA	NA	NA	NA	NA	NA	NA	BCAR3	NA
peak_17042	0	0	0	0	0	0	0	0	1	0	NA	NA	NA	NA	NA	NA	NA	NA	BCAR3	DNTTIP2
peak_17047	0	0	1	1	0	1	1	0	0	1	NA	NA	CCNJP2	EVI5	DNTTIP2	ALG14	DNTTIP2	EVI5	ABCA4	ARHGAP29
peak_17081	0	0	0	0	0	0	0	0	1	0	NA	NA	NA	NA	NA	NA	NA	NA	GCLM	NA
peak_17082	0	0	0	0	0	0	0	0	1	0	NA	NA	NA	NA	NA	NA	NA	NA	GCLM	NA
peak_17087	0	0	0	1	0	0	0	0	0	0	NA	NA	NA	ABCA4	ARHGAP29	NA	NA	NA	NA	NA
peak_17092	0	0	0	1	0	0	0	0	0	0	NA	NA	NA	ABCA4	NA	NA	NA	NA	NA	NA
peak_17135	1	0	1	0	0	0	0	0	0	1	F3	NA	F3	NA	NA	NA	NA	NA	NA	F3
peak_17146	0	0	0	0	0	0	0	0	0	1	NA	NA	NA	NA	NA	NA	NA	NA	NA	F3
peak_17147	0	0	0	0	0	0	0	0	0	1	NA	NA	NA	NA	NA	NA	NA	NA	NA	F3
peak_17148	0	0	1	0	0	0	0	0	0	1	NA	NA	F3	NA	NA	NA	NA	NA	NA	F3
peak_17149	1	0	1	0	0	0	1	0	1	0	F3	NA	F3	NA	NA	NA	F3	NA	F3	NA
peak_17150	1	0	0	0	0	0	0	0	0	0	F3	NA	NA	NA	NA	NA	NA	NA	NA	NA
peak_17151	0	0	0	0	0	0	0	0	1	0	NA	NA	NA	NA	NA	NA	NA	NA	F3	NA
peak_17152	0	0	0	0	0	0	1	0	0	0	NA	NA	NA	NA	NA	NA	F3	NA	NA	NA
peak_17153	1	0	1	0	0	0	1	0	1	1	F3	NA	F3	NA	NA	NA	F3	NA	F3	F3
peak_17154	0	0	0	0	0	0	1	0	1	0	NA	NA	NA	NA	NA	NA	F3	NA	F3	NA
peak_17155	0	0	0	0	0	0	0	0	1	0	NA	NA	NA	NA	NA	NA	NA	NA	F3	NA
peak_17217	0	0	0	0	0	0	0	0	1	0	NA	NA	NA	NA	NA	NA	NA	NA	CNN3	NA
peak_17229	1	0	1	1	0	0	1	0	0	0	CNN3	ALG14	RP11.286B14.1	NA	CNN3	ALG14	ABCA4	ARHGAP29	F3	CNN3
peak_17230	0	0	0	0	1	1	0	0	0	0	NA	NA	NA	NA	CNN3	CNN3	NA	NA	NA	NA
peak_17261	0	0	0	0	0	0	1	0	1	0	NA	NA	NA	NA	NA	NA	ALG14	NA	ALG14	NA
peak_17305	1	0	0	0	0	0	0	0	0	0	RP11.286B14.1	NA	NA	NA	NA	NA	NA	NA	NA	NA
peak_17324	1	0	0	0	0	0	0	0	0	0	RP11.286B14.1	NA	NA	NA	NA	NA	NA	NA	NA	NA
peak_17540	0	0	0	0	0	0	0	1	0	0	NA	NA	NA	NA	NA	NA	NA	RPL7P9	PTBP2	NA
peak_17560	0	1	0	0	0	0	0	0	0	0	NA	RPL7P9	NA	NA	NA	NA	NA	NA	NA	NA
peak_17722	0	0	1	0	0	0	0	0	0	0	NA	NA	DPYD	NA	NA	NA	NA	NA	NA	NA
peak_17732	0	0	0	0	0	0	0	0	0	1	NA	NA	NA	NA	NA	NA	NA	NA	NA	RP11.490G2.2
peak_17749	1	0	0	0	0	0	0	0	0	1	MIR137HG	NA	NA	NA	NA	NA	NA	NA	NA	MIR137HG
peak_17750	1	0	1	0	0	0	0	0	0	1	MIR137HG	NA	MIR137HG	NA	NA	NA	NA	NA	NA	MIR137HG
peak_17752	0	1	0	0	0	0	0	0	0	0	NA	RP11.490G2.2	NA	NA	NA	NA	NA	NA	NA	NA
peak_17756	0	0	1	0	0	0	0	0	0	0	NA	NA	MIR137HG	NA	NA	NA	NA	NA	NA	NA
peak_17757	1	1	1	0	0	1	0	0	1	1	DPYD	MIR137HG	DPYD	RP11.272L13.3	RP11.490G2.2	DPYD	RP11.272L13.3	RP11.490G2.2	MIR137HG	NA
peak_17758	0	0	0	0	0	0	0	0	0	1	NA	NA	NA	NA	NA	NA	NA	NA	NA	MIR137HG
peak_17869	0	0	0	0	0	0	0	0	0	1	NA	NA	NA	NA	NA	NA	NA	NA	NA	SNX7
peak_17874	0	0	0	0	1	0	0	0	0	1	NA	NA	NA	NA	SNX7	NA	NA	NA	NA	SNX7
peak_17875	0	1	0	0	0	0	0	0	0	1	NA	SNX7	NA	NA	NA	NA	NA	NA	NA	SNX7
peak_17876	0	0	0	0	0	0	0	0	0	1	NA	NA	NA	NA	NA	NA	NA	NA	NA	SNX7
peak_17877	0	1	1	0	1	0	1	0	1	1	NA	SNX7	SNX7	NA	SNX7	NA	SNX7	NA	SNX7	SNX7
peak_17878	0	0	1	0	0	0	0	0	0	0	NA	NA	SNX7	NA	NA	NA	NA	NA	NA	NA
peak_17879	0	0	0	0	0	0	1	0	0	0	NA	NA	NA	NA	NA	NA	SNX7	NA	NA	NA
peak_17881	0	0	1	0	0	0	1	0	0	0	NA	NA	SNX7	NA	NA	NA	SNX7	NA	NA	NA
peak_17882	0	0	0	0	0	0	1	0	0	0	NA	NA	NA	NA	NA	NA	SNX7	NA	NA	NA
peak_17940	0	1	0	0	0	0	0	0	0	1	NA	RP11.490G2.2	SLC35A3	NA	NA	NA	NA	NA	NA	NA
peak_17980	1	1	1	1	1	1	1	0	1	1	SNX7	AGL	SASS6	TRMT13	DBT	RTCA	AMY2B	RP11.272L13.3	PALMD	AGL
peak_18017	0	0	0	0	0	0	0	1	0	0	NA	NA	NA	NA	NA	NA	NA	SASS6	LRRC39	NA
peak_18018	0	0	0	0	0	0	0	1	0	0	NA	NA	NA	NA	NA	NA	NA	SASS6	LRRC39	NA
peak_18047	0	1	1	0	0	0	1	0	0	1	NA	PALMD	PALMD	NA	NA	NA	PALMD	NA	NA	PALMD
peak_18050	0	0	0	0	0	0	1	0	0	0	NA	NA	NA	NA	NA	NA	PALMD	NA	NA	NA
peak_18057	0	0	0	0	0	0	0	0	0	1	NA	NA	NA	NA	NA	NA	NA	NA	NA	PALMD
peak_18061	0	0	0	0	0	0	1	0	0	0	NA	NA	NA	NA	NA	NA	PALMD	NA	NA	NA
peak_18066	0	0	0	1	1	0	1	0	0	1	NA	NA	NA	PALMD	PALMD	NA	PALMD	NA	NA	PALMD
peak_18067	0	0	1	1	1	0	1	0	0	0	NA	NA	PALMD	PALMD	PALMD	NA	PALMD	NA	NA	NA
peak_18112	1	1	1	1	1	1	1	1	1	1	SNX7	AGL	SASS6	TRMT13	DBT	RTCA	S1PR1	AMY2B	RP11.272L13.3	RP11.490G2.2
peak_18117	0	0	0	0	0	0	0	1	0	0	NA	NA	NA	NA	NA	NA	NA	SLC35A3	RP4.714D9.2	SASS6
peak_18123	0	0	0	0	0	0	0	1	0	0	NA	NA	NA	NA	NA	NA	NA	LRRC39	NA	NA
peak_18124	1	0	0	0	1	0	0	0	1	1	SASS6	TRMT13	NA	NA	NA	SASS6	TRMT13	NA	NA	NA
peak_18130	0	0	0	0	0	0	1	0	0	0	NA	NA	NA	NA	NA	NA	RTCA	NA	NA	NA
peak_18135	1	0	0	1	0	0	1	1	1	0	RPL7P9	S1PR1	NA	NA	RPL7P9	PALMD	AGL	SLC35A3	SASS6	TRMT13
peak_18136	0	0	0	0	0	0	0	0	1	0	NA	NA	NA	NA	NA	NA	NA	NA	CDC14A	NA
peak_18172	0	0	0	0	0	0	0	0	1	0	NA	NA	NA	NA	NA	NA	NA	NA	VCAM1	NA
peak_18190	0	0	0	0	0	0	0	0	1	0	NA	NA	NA	NA	NA	NA	NA	NA	VCAM1	NA
peak_18199	0	0	0	0	0	0	0	0	1	0	NA	NA	NA	NA	NA	NA	NA	NA	VCAM1	NA
peak_18201	0	0	0	0	0	0	0	0	1	0	NA	NA	NA	NA	NA	NA	NA	NA	VCAM1	NA
peak_18235	0	0	0	0	1	0	0	0	0	0	NA	NA	NA	NA	DPH5	NA	NA	NA	NA	NA
peak_18273	0	0	0	0	0	0	0	0	1	0	NA	NA	NA	NA	NA	NA	NA	NA	S1PR1	NA
peak_18274	0	0	0	0	0	0	1	0	1	0	NA	NA	NA	NA	NA	NA	S1PR1	NA	S1PR1	AMY2B
peak_18275	0	0	0	0	0	0	1	0	0	0	NA	NA	NA	NA	NA	NA	S1PR1	NA	NA	NA
peak_18276	0	0	0	0	0	0	1	0	1	0	NA	NA	NA	NA	NA	NA	S1PR1	NA	S1PR1	NA
peak_18278	1	0	0	0	0	0	1	0	1	0	S1PR1	NA	NA	NA	NA	NA	S1PR1	NA	S1PR1	NA
peak_18280	1	0	0	1	0	0	1	0	1	0	S1PR1	NA	NA	S1PR1	NA	NA	S1PR1	NA	S1PR1	NA
peak_18291	0	0	0	1	0	0	0	0	0	0	NA	NA	NA	S1PR1	NA	NA	NA	NA	NA	NA
peak_18499	0	0	0	0	0	0	0	0	1	0	NA	NA	NA	NA	NA	NA	NA	NA	COL11A1	NA
peak_18500	1	1	1	0	1	1	1	0	1	0	COL11A1	AMY2B	COL11A1	COL11A1	NA	COL11A1	AMY2B	COL11A1	COL11A1	NA
peak_18501	0	0	0	0	0	0	1	0	1	0	NA	NA	NA	NA	NA	NA	COL11A1	NA	COL11A1	NA
peak_18502	0	0	0	0	0	0	0	0	1	0	NA	NA	NA	NA	NA	NA	NA	NA	COL11A1	NA
peak_18503	0	0	0	0	1	0	0	0	1	0	NA	NA	NA	NA	COL11A1	NA	NA	NA	COL11A1	NA
peak_18545	0	0	0	0	0	0	1	0	1	0	NA	NA	NA	NA	NA	NA	RNPC3	NA	RNPC3	NA
peak_18798	0	0	0	0	0	0	0	0	1	0	NA	NA	NA	NA	NA	NA	NA	NA	NTNG1	NA
peak_18977	0	0	0	0	0	0	0	1	0	0	NA	NA	NA	NA	NA	NA	NA	FNDC7	NA	NA
peak_18994	0	0	0	0	0	0	0	1	0	0	NA	NA	NA	NA	NA	NA	NA	SLC25A24	HENMT1	PRPF38B
peak_18998	0	1	1	0	0	0	0	0	0	1	NA	HENMT1	HENMT1	NA	NA	NA	NA	NA	NA	HENMT1
peak_19003	0	0	0	0	0	0	0	1	0	0	NA	NA	NA	NA	NA	NA	NA	PRPF38B	RP11.475E11.2	NA
peak_19009	0	0	0	0	0	0	0	1	0	0	NA	NA	NA	NA	NA	NA	NA	FNDC7	NA	NA
peak_19015	0	0	0	0	0	0	0	1	0	0	NA	NA	NA	NA	NA	NA	NA	FNDC7	NA	NA
peak_19016	0	0	0	0	0	0	0	1	0	0	NA	NA	NA	NA	NA	NA	NA	FNDC7	NA	NA
peak_19038	0	0	0	0	1	1	0	0	0	0	NA	NA	NA	NA	GPSM2	GPSM2	NA	NA	NA	NA
peak_19042	0	0	0	1	0	0	1	0	1	0	NA	NA	NA	VAV3	NA	NA	GPSM2	NA	GPSM2	NA
peak_19043	0	0	0	0	0	0	1	0	1	0	NA	NA	NA	NA	NA	NA	GPSM2	NA	GPSM2	NA
peak_19055	0	0	1	0	1	0	0	0	0	1	NA	NA	GPSM2	NA	GPSM2	NA	NA	NA	NA	GPSM2
peak_19082	0	0	0	0	0	0	0	0	0	1	NA	NA	NA	NA	NA	NA	NA	NA	NA	WDR47
peak_19083	0	0	0	0	0	0	0	0	0	1	NA	NA	NA	NA	NA	NA	NA	NA	NA	WDR47
peak_19089	1	0	1	0	1	1	1	0	1	1	TAF13	TMEM167B	NA	TAF13	TMEM167B	NA	TAF13	TMEM167B	TAF13	TMEM167B
peak_19090	0	0	0	0	0	0	0	0	1	0	NA	NA	NA	NA	NA	NA	NA	NA	TMEM167B	NA
peak_19093	0	1	0	0	0	0	0	0	0	0	NA	TMEM167B	NA	NA	NA	NA	NA	NA	NA	NA
peak_19097	1	1	1	1	1	1	1	0	1	0	TMEM167B	TMEM167B	KIAA1324	TMEM167B	KIAA1324	C1orf194	TMEM167B	TMEM167B	TMEM167B	KIAA1324
peak_19098	0	0	1	0	0	0	0	0	0	0	NA	NA	KIAA1324	C1orf194	NA	NA	NA	NA	NA	NA
peak_19100	0	1	1	0	0	1	1	0	1	1	NA	KIAA1324	KIAA1324	C1orf194	NA	NA	KIAA1324	KIAA1324	NA	KIAA1324
peak_19101	0	1	1	0	0	1	1	0	1	1	NA	KIAA1324	KIAA1324	C1orf194	NA	NA	KIAA1324	WDR47	KIAA1324	NA
peak_19107	0	0	0	0	0	0	0	0	0	1	NA	NA	NA	NA	NA	NA	NA	NA	NA	KIAA1324
peak_19118	0	0	0	0	0	0	1	0	1	0	NA	NA	NA	NA	NA	NA	SARS	NA	SARS	NA
peak_19121	0	0	1	0	1	1	1	0	0	0	NA	NA	SARS	NA	SARS	SARS	SARS	NA	NA	NA
peak_19123	1	1	1	0	1	1	1	0	1	1	SARS	SARS	SARS	NA	SARS	SARS	PSMA5	SARS	NA	SARS
peak_19125	0	1	1	0	0	0	0	0	0	0	NA	CELSR2	CELSR2	NA	NA	NA	NA	NA	NA	NA
peak_19126	1	1	1	1	1	1	1	0	1	1	SARS	CELSR2	SARS	CELSR2	SARS	CELSR2	SARS	SARS	CELSR2	SARS
peak_19127	1	1	1	0	1	1	1	0	1	1	SARS	CELSR2	SARS	CELSR2	SARS	CELSR2	NA	CELSR2	CELSR2	CELSR2
peak_19128	0	0	0	0	1	0	0	0	0	0	NA	NA	NA	NA	CELSR2	NA	NA	NA	NA	NA
peak_19129	0	0	0	0	0	0	1	0	0	0	NA	NA	NA	NA	NA	NA	CELSR2	NA	NA	NA
peak_19131	1	1	1	0	1	1	1	0	1	1	STXBP3	GPSM2	TAF13	SARS	CELSR2	PSMA5	GSTM1	GSTM5	STXBP3	SARS
peak_19132	0	1	1	0	0	0	1	0	1	1	NA	STXBP3	SARS	CELSR2	PSMA5	STXBP3	CELSR2	PSMA5	NA	NA
peak_19133	0	0	0	0	0	0	0	0	1	0	NA	NA	NA	NA	NA	NA	NA	NA	CELSR2	PSRC1
peak_19134	0	0	0	0	1	0	0	0	0	0	NA	NA	NA	NA	CELSR2	NA	NA	NA	NA	NA
peak_19135	1	1	1	1	1	1	1	0	1	1	CELSR2	CELSR2	CELSR2	STXBP3	RP11.475E11.2	GPSM2	SARS	PSMA5	CELSR2	CELSR2
peak_19137	0	0	0	0	0	0	1	0	0	0	NA	NA	NA	NA	NA	NA	PSRC1	NA	NA	NA
peak_19138	0	0	0	0	0	0	1	0	0	0	NA	NA	NA	NA	NA	NA	PSRC1	NA	NA	NA
peak_19140	0	0	0	0	0	0	1	0	1	0	NA	NA	NA	NA	NA	NA	PSRC1	NA	PSRC1	NA
peak_19142	0	0	0	0	0	0	0	0	1	0	NA	NA	NA	NA	NA	NA	NA	NA	PSRC1	NA
peak_19143	0	0	0	0	0	0	1	0	1	0	NA	NA	NA	NA	NA	NA	PSRC1	NA	PSRC1	NA
peak_19144	0	0	0	0	0	0	1	0	1	0	NA	NA	NA	NA	NA	NA	PSRC1	NA	PSRC1	NA
peak_19178	0	0	0	0	0	0	0	0	1	0	NA	NA	NA	NA	NA	NA	NA	NA	SORT1	NA
peak_19179	0	0	0	0	0	0	1	0	1	0	NA	NA	NA	NA	NA	NA	SORT1	NA	SORT1	PSMA5
peak_19180	0	0	0	0	0	0	0	0	1	0	NA	NA	NA	NA	NA	NA	NA	NA	SORT1	PSMA5
peak_19181	0	0	0	0	0	0	0	0	1	0	NA	NA	NA	NA	NA	NA	NA	NA	SORT1	PSMA5
peak_19184	0	0	0	0	0	0	1	0	0	0	NA	NA	NA	NA	NA	NA	SORT1	NA	NA	NA
peak_19194	0	0	0	0	0	1	0	0	0	0	NA	NA	NA	NA	NA	PSMA5	NA	NA	NA	NA
peak_19208	1	0	0	0	0	0	1	0	1	0	GNAI3	NA	NA	NA	NA	NA	GNAI3	NA	GNAI3	NA
peak_19209	0	0	0	1	0	0	1	0	1	0	NA	NA	NA	GNAI3	NA	NA	GNAI3	NA	GNAI3	NA
peak_19210	0	0	0	1	0	0	0	0	0	0	NA	NA	NA	GNAI3	NA	NA	NA	NA	NA	NA
peak_19211	1	1	1	0	1	1	1	0	1	1	GNAI3	GNAI3	GNAI3	NA	GNAI3	GNAI3	GNAI3	NA	GNAI3	GNAI3
peak_19213	1	1	1	1	1	1	1	1	1	1	GNAI3	GNAI3	GNAI3	GNAI3	GNAI3	GNAI3	GNAI3	GNAI3	GNAI3	GNAI3
peak_19227	1	1	1	1	1	1	1	1	1	1	PSMA5	GSTM4	GSTM1	GSTM3	PSMA5	GSTM1	GSTM3	LRIF1	PSMA5	GSTM3
peak_19228	0	0	0	0	0	0	1	0	1	0	NA	NA	NA	NA	NA	NA	AMPD2	NA	AMPD2	NA
peak_19229	1	1	1	0	1	0	1	0	1	1	AMPD2	GSTM4	GSTM5	AMPD2	AMPD2	NA	AMPD2	NA	AMPD2	GSTM2
peak_19236	0	0	0	0	0	0	0	1	0	0	NA	NA	NA	NA	NA	NA	NA	GSTM4	NA	NA
peak_19237	0	0	0	0	0	0	0	1	0	0	NA	NA	NA	NA	NA	NA	NA	GSTM4	NA	NA
peak_19240	0	0	0	0	0	0	0	0	1	0	NA	NA	NA	NA	NA	NA	NA	NA	GSTM1	NA
peak_19246	0	0	0	0	0	0	1	0	0	0	NA	NA	NA	NA	NA	NA	GSTM3	NA	NA	NA
peak_19254	0	0	0	0	0	0	0	1	0	0	NA	NA	NA	NA	NA	NA	NA	FNDC7	PSMA5	GPR61
peak_19255	0	0	0	0	0	0	0	1	0	0	NA	NA	NA	NA	NA	NA	NA	PSMA5	GPR61	GSTM4
peak_19256	0	0	0	0	0	0	0	1	0	0	NA	NA	NA	NA	NA	NA	NA	SARS	GSTM4	GSTM5
peak_19267	0	0	0	0	0	0	0	1	0	0	NA	NA	NA	NA	NA	NA	NA	NDUFA5P10	NA	NA
peak_19270	0	0	0	0	0	0	0	1	0	0	NA	NA	NA	NA	NA	NA	NA	NDUFA5P10	NA	NA
peak_19312	0	0	0	0	0	0	1	0	1	0	NA	NA	NA	NA	NA	NA	AHCYL1	NA	AHCYL1	NA
peak_19319	0	0	0	0	0	0	0	1	0	0	NA	NA	NA	NA	NA	NA	NA	STRIP1	NA	NA
peak_19320	1	1	1	1	1	1	0	1	0	1	STRIP1	STRIP1	STRIP1	STRIP1	STRIP1	STRIP1	NA	STRIP1	NA	STRIP1
peak_19322	1	1	1	1	1	1	1	1	1	1	STRIP1	STRIP1	STRIP1	GPSM2	AMPD2	GSTM1	GSTM5	GSTM3	STRIP1	KCNC4
peak_19358	0	0	0	0	0	0	0	0	1	0	NA	NA	NA	NA	NA	NA	NA	NA	KCNC4	NA
peak_19359	0	0	0	0	0	0	0	0	1	0	NA	NA	NA	NA	NA	NA	NA	NA	KCNC4	NA
peak_19361	0	0	0	0	0	0	0	0	1	0	NA	NA	NA	NA	NA	NA	NA	NA	KCNC4	NA
peak_19362	0	0	0	0	0	0	0	0	1	0	NA	NA	NA	NA	NA	NA	NA	NA	KCNC4	NA
peak_19374	0	0	0	0	0	0	0	0	1	0	NA	NA	NA	NA	NA	NA	NA	NA	KCNC4	NA
peak_19401	0	0	0	1	0	0	0	0	0	0	NA	NA	NA	SLC16A4	NA	NA	NA	NA	NA	NA
peak_19404	0	1	0	0	0	0	0	0	0	0	NA	LAMTOR5	NA	NA	NA	NA	NA	NA	NA	NA
peak_19405	1	1	1	0	1	1	1	0	0	1	RP5.1074L1.4	LAMTOR5	LAMTOR5	LAMTOR5	NA	LAMTOR5	RP5.1074L1.4	SLC16A4	LAMTOR5	NA
peak_19418	0	0	0	0	0	1	1	0	1	0	NA	NA	NA	NA	NA	SLC16A4	RBM15	LAMTOR5	NA	RBM15
peak_19429	0	0	0	0	0	0	1	0	1	0	NA	NA	NA	NA	NA	NA	RBM15	LAMTOR5	CEPT1	NA
peak_19438	0	1	1	0	1	1	0	0	0	1	NA	LRIF1	LRIF1	NA	RP11.96K19.5	LRIF1	LRIF1	CEPT1	NA	NA
peak_19440	1	0	0	1	0	1	0	0	1	0	KCNA2	KCNA3	NA	NA	SLC16A4	NA	SLC16A4	NA	NA	KCNA3
peak_19446	1	0	0	0	0	0	0	0	0	0	KCNA2	NA	NA	NA	NA	NA	NA	NA	NA	NA
peak_19448	1	0	0	0	1	1	0	0	0	0	KCNA2	NA	NA	NA	KCNA3	KCNA3	NA	NA	NA	NA
peak_19456	1	0	0	0	1	1	0	0	0	0	KCNA3	NA	NA	NA	KCNA3	KCNA3	NA	NA	NA	NA
peak_19457	0	0	0	0	0	0	0	0	1	0	NA	NA	NA	NA	NA	NA	NA	NA	KCNA3	NA
peak_19470	1	0	0	0	1	1	0	0	1	0	KCNA3	NA	NA	NA	KCNA3	KCNA3	NA	NA	KCNA3	NA
peak_19475	0	0	0	0	0	0	0	0	1	0	NA	NA	NA	NA	NA	NA	NA	NA	KCNA3	NA
peak_19500	0	0	0	0	0	0	0	1	0	0	NA	NA	NA	NA	NA	NA	NA	RP11.96K19.4	NA	NA
peak_19509	0	0	0	0	0	0	0	1	0	0	NA	NA	NA	NA	NA	NA	NA	CEPT1	NA	NA
peak_19557	0	0	0	0	0	0	0	1	0	0	NA	NA	NA	NA	NA	NA	NA	ADORA3	NA	NA
peak_19559	0	0	0	0	0	0	0	1	0	0	NA	NA	NA	NA	NA	NA	NA	ADORA3	NA	NA
peak_19560	0	0	0	0	0	0	0	1	0	0	NA	NA	NA	NA	NA	NA	NA	CEPT1	ATP5F1	ADORA3
peak_19564	0	0	0	0	0	0	0	1	0	0	NA	NA	NA	NA	NA	NA	NA	ATP5F1	ADORA3	CD53
peak_19583	0	0	0	0	1	0	0	1	0	1	NA	NA	NA	NA	RNU6.151P	NA	NA	RNU6.151P	NA	RNU6.151P
peak_19597	0	0	0	1	0	0	0	1	0	0	NA	NA	NA	ATP5F1	NA	NA	NA	ATP5F1	DDX20	FAM212B
peak_19651	1	1	1	0	1	1	1	0	1	1	DDX20	FAM212B	KCND3	DDX20	KCND3	WNT2B	DDX20	KCND3	NA	DDX20
peak_19662	0	0	0	0	0	0	1	0	0	0	NA	NA	NA	NA	NA	NA	KCND3	NA	NA	NA
peak_19665	0	1	1	0	1	0	1	0	1	1	NA	KCND3	KCND3	NA	KCND3	NA	KCND3	NA	KCND3	KCND3
peak_19666	1	0	0	0	0	0	1	0	1	0	KCND3	NA	NA	NA	NA	NA	KCND3	NA	KCND3	NA
peak_19667	0	0	0	0	0	0	0	0	1	0	NA	NA	NA	NA	NA	NA	NA	NA	KCND3	NA
peak_19674	1	0	1	0	0	0	1	0	1	0	KCND3	NA	KCND3	NA	NA	NA	KCND3	NA	KCND3	NA
peak_19725	0	0	0	1	0	0	1	0	1	0	NA	NA	NA	CTTNBP2NL	NA	NA	CTTNBP2NL	NA	CTTNBP2NL	NA
peak_19727	0	0	0	0	0	0	0	1	0	0	NA	NA	NA	NA	NA	NA	NA	CTTNBP2NL	NA	NA
peak_19730	0	0	1	0	1	0	0	0	0	1	NA	NA	CTTNBP2NL	NA	CTTNBP2NL	NA	NA	NA	NA	CTTNBP2NL
peak_19742	0	0	0	0	0	0	0	0	1	0	NA	NA	NA	NA	NA	NA	NA	NA	WNT2B	NA
peak_19754	0	0	0	0	0	0	1	0	1	0	NA	NA	NA	NA	NA	NA	ST7L	NA	ST7L	NA
peak_19756	1	1	1	1	1	1	1	1	1	1	CAPZA1	ST7L	MOV10	RHOC	CAPZA1	ST7L	CAPZA1	ST7L	CAPZA1	MOV10
peak_19758	1	0	0	1	0	0	1	1	1	0	ST7L	MOV10	RHOC	NA	NA	CTTNBP2NL	CAPZA1	MOV10	RHOC	NA
peak_19759	1	0	0	1	0	0	1	1	1	0	CAPZA1	ST7L	MOV10	RHOC	NA	NA	RHOC	NA	NA	MOV10
peak_19761	0	0	0	0	0	0	0	0	1	0	NA	NA	NA	NA	NA	NA	NA	NA	RHOC	NA
peak_19762	0	0	0	0	0	0	0	0	1	0	NA	NA	NA	NA	NA	NA	NA	NA	RHOC	NA
peak_19763	1	0	0	0	0	0	0	1	1	0	RHOC	NA	NA	NA	NA	NA	NA	RHOC	RHOC	NA
peak_19807	0	0	0	0	0	0	0	0	0	1	NA	NA	NA	NA	NA	NA	NA	NA	NA	SLC16A1.AS1
peak_19808	0	0	0	1	0	0	0	0	0	0	NA	NA	NA	SLC16A1.AS1	SLC16A1	NA	NA	NA	NA	NA
peak_19884	0	0	1	0	0	0	0	0	0	0	NA	NA	MAGI3	NA	NA	NA	NA	NA	NA	NA
peak_19888	0	0	0	0	0	0	1	0	0	0	NA	NA	NA	NA	NA	NA	MAGI3	NA	NA	NA
peak_19929	1	0	1	1	1	1	1	1	1	0	PHTF1	NA	PHTF1	PHTF1	PHTF1	PHTF1	PHTF1	PHTF1	PHTF1	NA
peak_19930	0	1	1	0	0	0	1	0	0	1	NA	PHTF1	PHTF1	NA	NA	NA	PHTF1	NA	NA	PHTF1
peak_19933	0	0	0	0	0	0	1	0	1	0	NA	NA	NA	NA	NA	NA	PHTF1	NA	PHTF1	NA
peak_19937	0	0	0	0	0	0	0	1	0	0	NA	NA	NA	NA	NA	NA	NA	PHTF1	NA	NA
peak_19950	1	0	1	1	1	1	1	0	0	0	AP4B1	NA	DCLRE1B	AP4B1	HIPK1	AP4B1	AP4B1	DCLRE1B	AP4B1	DCLRE1B
peak_19953	1	0	0	1	1	0	1	0	0	0	HIPK1	NA	NA	AP4B1	HIPK1	HIPK1	NA	HIPK1	NA	NA
peak_19983	0	0	0	0	0	0	0	1	0	0	NA	NA	NA	NA	NA	NA	NA	DCLRE1B	AP4B1	HIPK1
peak_19993	0	0	0	0	0	0	0	1	0	0	NA	NA	NA	NA	NA	NA	NA	SYT6	NA	NA
peak_19998	0	0	0	0	0	0	0	1	0	0	NA	NA	NA	NA	NA	NA	NA	SYT6	NA	NA
peak_20000	0	0	0	0	0	0	1	0	0	0	NA	NA	NA	NA	NA	NA	SYT6	NA	NA	NA
peak_20006	0	0	1	0	0	1	1	0	0	0	NA	NA	SYT6	NA	NA	SYT6	SYT6	NA	NA	NA
peak_20007	1	0	0	0	0	0	0	1	0	0	SYT6	NA	NA	NA	NA	NA	NA	SYT6	NA	NA
peak_20008	0	0	0	0	0	0	1	0	0	0	NA	NA	NA	NA	NA	NA	SYT6	NA	NA	NA
peak_20055	0	0	0	0	0	0	0	1	0	0	NA	NA	NA	NA	NA	NA	NA	SYT6	BCAS2	NRAS
peak_20093	0	0	0	0	1	0	0	0	0	0	NA	NA	NA	NA	NRAS	NA	NA	NA	NA	NA
peak_20100	0	0	0	0	0	0	0	0	1	0	NA	NA	NA	NA	NA	NA	NA	NA	CSDE1	NA
peak_20101	1	1	1	0	1	1	1	0	1	1	MAGI3	AP4B1	BCAS2	NRAS	CSDE1	SIKE1	CD58	MAGI3	AP4B1	SYT6
peak_20122	0	0	0	0	0	0	1	0	0	0	NA	NA	NA	NA	NA	NA	TSPAN2	NA	NA	NA
peak_20198	0	0	0	0	0	0	0	0	1	0	NA	NA	NA	NA	NA	NA	NA	NA	VANGL1	NA
peak_20200	0	0	0	0	0	0	1	0	0	0	NA	NA	NA	NA	NA	NA	VANGL1	NA	NA	NA
peak_20202	0	0	0	0	0	0	0	0	1	0	NA	NA	NA	NA	NA	NA	NA	NA	VANGL1	NA
peak_20207	0	0	0	0	0	0	1	0	1	0	NA	NA	NA	NA	NA	NA	VANGL1	NA	VANGL1	NA
peak_20209	0	0	0	0	0	0	1	0	1	0	NA	NA	NA	NA	NA	NA	VANGL1	NA	VANGL1	NA
peak_20242	0	1	0	0	0	0	0	0	0	0	NA	NHLH2	NA	NA	NA	NA	NA	NA	NA	NA
peak_20244	0	1	0	0	0	0	0	0	0	0	NA	NHLH2	NA	NA	NA	NA	NA	NA	NA	NA
peak_20245	0	1	0	0	0	0	0	0	0	0	NA	NHLH2	NA	NA	NA	NA	NA	NA	NA	NA
peak_20283	1	0	0	0	0	0	0	0	0	0	ATP1A1	NA	NA	NA	NA	NA	NA	NA	NA	NA
peak_20310	1	0	0	0	0	0	0	0	0	0	ATP1A1	NA	NA	NA	NA	NA	NA	NA	NA	NA
peak_20316	0	0	0	0	0	0	1	0	0	0	NA	NA	NA	NA	NA	NA	ATP1A1	NA	NA	NA
peak_20317	1	0	0	1	0	0	0	1	1	0	TRIM45	NA	NA	TRIM45	NA	NA	NA	TRIM45	ATP1A1	NA
peak_20318	1	0	0	0	0	0	0	0	0	0	ATP1A1	NA	NA	NA	NA	NA	NA	NA	NA	NA
peak_20351	0	0	0	0	0	0	0	1	0	0	NA	NA	NA	NA	NA	NA	NA	CD58	TTF2	TRIM45
peak_20365	1	0	0	0	0	0	0	0	1	0	CD58	NA	NA	NA	NA	NA	NA	NA	CD58	NA
peak_20366	0	0	0	1	0	0	0	0	0	0	NA	NA	NA	CD58	NA	NA	NA	NA	NA	NA
peak_20369	0	0	0	0	0	0	0	0	1	0	NA	NA	NA	NA	NA	NA	NA	NA	CD58	NA
peak_20390	0	1	1	0	1	1	1	0	1	1	NA	GDAP2	WDR3	IGSF3	GDAP2	WDR3	NA	IGSF3	GDAP2	WDR3
peak_20395	0	0	0	0	0	1	1	0	1	0	NA	NA	NA	NA	NA	IGSF3	IGSF3	NA	IGSF3	NA
peak_20397	0	1	1	0	0	0	1	0	0	1	NA	IGSF3	IGSF3	NA	NA	NA	IGSF3	NA	NA	IGSF3
peak_20398	1	1	1	0	1	1	1	0	1	1	IGSF3	IGSF3	IGSF3	NA	IGSF3	IGSF3	IGSF3	NA	IGSF3	IGSF3
peak_20399	1	0	1	0	1	1	0	0	0	1	IGSF3	NA	IGSF3	NA	IGSF3	IGSF3	NA	NA	NA	IGSF3
peak_20404	0	0	0	0	0	0	0	0	1	0	NA	NA	NA	NA	NA	NA	NA	NA	CD58	NA
peak_20405	0	0	0	0	1	0	0	0	0	1	NA	NA	NA	NA	IGSF3	NA	NA	NA	NA	IGSF3
peak_20429	0	0	0	0	0	0	1	0	0	0	NA	NA	NA	NA	NA	NA	IGSF3	PTGFRN	TTF2	NA
peak_20443	1	1	1	1	1	1	1	0	1	1	PTGFRN	PTGFRN	PTGFRN	IGSF3	PTGFRN	PTGFRN	PTGFRN	PTGFRN	NA	PTGFRN
peak_20449	0	1	1	0	0	0	1	0	1	0	NA	PTGFRN	PTGFRN	NA	NA	NA	PTGFRN	NA	PTGFRN	NA
peak_20450	0	0	0	0	0	0	0	0	0	1	NA	NA	NA	NA	NA	NA	NA	NA	NA	PTGFRN
peak_20451	0	0	0	0	0	0	0	0	1	0	NA	NA	NA	NA	NA	NA	NA	NA	PTGFRN	NA
peak_20452	1	0	1	0	1	1	1	0	1	1	PTGFRN	NA	PTGFRN	NA	PTGFRN	PTGFRN	PTGFRN	NA	PTGFRN	PTGFRN
peak_20453	0	0	0	0	0	0	1	0	1	0	NA	NA	NA	NA	NA	NA	PTGFRN	NA	PTGFRN	NA
peak_20454	0	0	0	0	0	0	0	0	1	0	NA	NA	NA	NA	NA	NA	NA	NA	PTGFRN	NA
peak_20495	0	0	1	0	0	0	0	0	0	0	NA	NA	TTF2	NA	NA	NA	NA	NA	NA	NA
peak_20497	1	0	1	0	0	0	1	1	1	0	TTF2	NA	TTF2	NA	NA	NA	TTF2	TTF2	TTF2	NA
peak_20498	1	0	0	0	0	0	0	0	0	0	TTF2	NA	NA	NA	NA	NA	NA	NA	NA	NA
peak_20511	0	0	0	0	0	0	1	0	1	0	NA	NA	NA	NA	NA	NA	TRIM45	NA	TRIM45	NA
peak_20513	1	0	0	1	1	0	1	1	1	0	ATP1A1	CD58	IGSF3	TTF2	TRIM45	MAN1A2	FAM46C	GDAP2	WDR3	NBPF8
peak_20514	1	0	1	0	1	1	1	0	1	1	TRIM45	NA	TRIM45	NA	TRIM45	TRIM45	TRIM45	NA	TRIM45	TRIM45
peak_20516	0	1	1	0	0	0	0	0	0	0	NA	TRIM45	TRIM45	NA	NA	NA	NA	NA	NA	NA
peak_20526	1	0	0	0	0	0	0	0	0	0	MAN1A2	NA	NA	NA	NA	NA	NA	NA	NA	NA
peak_20530	0	0	0	0	0	0	1	0	1	0	NA	NA	NA	NA	NA	NA	TTF2	TRIM45	NA	TRIM45
peak_20571	0	0	0	0	0	0	1	0	1	0	NA	NA	NA	NA	NA	NA	MAN1A2	NA	MAN1A2	NA
peak_20715	0	0	0	1	0	0	0	0	0	0	NA	NA	NA	TBX15	NA	NA	NA	NA	NA	NA
peak_20735	1	0	0	0	0	1	1	0	1	0	NOTCH2	NA	NA	NA	NA	WARS2.IT1	RP11.418J17.1	WARS2	NA	RP11.418J17.1
peak_20782	0	0	0	1	0	0	1	0	1	0	NA	NA	NA	PHGDH	NA	NA	PHGDH	NA	PHGDH	NA
peak_20786	0	0	0	1	0	0	0	0	0	0	NA	NA	NA	NBPF8	NA	NA	NA	NA	NA	NA
peak_20795	0	0	0	1	0	0	0	0	0	0	NA	NA	NA	PHGDH	NA	NA	NA	NA	NA	NA
peak_20797	1	0	0	1	0	0	1	0	1	0	PHGDH	NA	NA	PHGDH	NA	NA	PHGDH	NA	PHGDH	RP5.1042I8.7
peak_20800	1	0	0	0	0	0	0	0	0	0	PHGDH	NA	NA	NA	NA	NA	NA	NA	NA	NA
peak_20828	0	0	0	0	0	0	0	0	1	0	NA	NA	NA	NA	NA	NA	NA	NA	RP5.1042I8.7	NA
peak_20829	0	0	0	0	0	0	0	0	1	0	NA	NA	NA	NA	NA	NA	NA	NA	RP5.1042I8.7	NA
peak_20832	0	0	0	0	0	0	0	0	1	0	NA	NA	NA	NA	NA	NA	NA	NA	RP5.1042I8.7	NA
peak_20833	0	0	0	0	0	0	0	0	1	0	NA	NA	NA	NA	NA	NA	NA	NA	RP5.1042I8.7	NA
peak_20837	0	0	0	0	0	0	0	0	1	0	NA	NA	NA	NA	NA	NA	NA	NA	RP5.1042I8.7	NA
peak_20840	1	0	1	1	0	1	0	0	1	0	NOTCH2	NA	NOTCH2	NOTCH2	NA	NOTCH2	NA	NA	RP5.1042I8.7	NOTCH2
peak_20850	0	0	0	0	0	0	0	0	1	0	NA	NA	NA	NA	NA	NA	NA	NA	NOTCH2	NA
peak_20851	0	0	0	0	0	0	0	0	1	0	NA	NA	NA	NA	NA	NA	NA	NA	NOTCH2	NA
peak_20857	0	0	0	0	0	0	1	0	1	0	NA	NA	NA	NA	NA	NA	NOTCH2	NA	NOTCH2	NA
peak_20858	0	0	0	0	0	0	1	0	1	0	NA	NA	NA	NA	NA	NA	NOTCH2	NA	NOTCH2	NA
peak_20864	1	0	1	1	1	1	1	0	1	0	SEC22B	NA	SEC22B	SEC22B	SEC22B	SEC22B	SEC22B	NA	SEC22B	NA
peak_20866	0	0	0	0	0	1	0	0	0	0	NA	NA	NA	NA	NA	CH17.472G23.1	NA	NA	NA	NA
peak_20867	0	0	0	0	0	1	0	0	0	0	NA	NA	NA	NA	NA	CH17.472G23.1	NA	NA	NA	NA
peak_20874	0	0	0	0	0	0	1	0	1	0	NA	NA	NA	NA	NA	NA	NBPF8	NA	NBPF8	NA
peak_20876	1	1	1	1	1	1	1	0	1	1	NBPF8	CH17.472G23.4	NBPF8	CH17.472G23.4	NBPF8	CH17.472G23.4	TBX15	PHGDH	NOTCH2	NBPF8
peak_20904	0	0	0	0	0	0	0	1	0	0	NA	NA	NA	NA	NA	NA	NA	FCGR1B	CH17.437K3.1	SRGAP2.AS1
peak_20914	0	0	0	0	0	0	0	0	1	0	NA	NA	NA	NA	NA	NA	NA	NA	SRGAP2C	NA
peak_20915	0	0	0	0	0	0	0	1	0	0	NA	NA	NA	NA	NA	NA	NA	SRGAP2C	NA	NA
peak_20916	0	0	0	0	0	0	0	1	0	0	NA	NA	NA	NA	NA	NA	NA	FCGR1B	SRGAP2C	CH17.437K3.1
peak_20917	0	0	0	0	0	0	0	1	0	0	NA	NA	NA	NA	NA	NA	NA	FCGR1B	SRGAP2C	CH17.437K3.1
peak_20925	0	0	0	0	0	0	0	1	0	0	NA	NA	NA	NA	NA	NA	NA	FCGR1B	CH17.437K3.1	SRGAP2.AS1
peak_20926	0	0	0	0	0	0	0	1	0	0	NA	NA	NA	NA	NA	NA	NA	FCGR1B	CH17.437K3.1	SRGAP2.AS1
peak_20934	0	0	0	0	0	0	0	1	0	0	NA	NA	NA	NA	NA	NA	NA	CH17.437K3.1	SRGAP2.AS1	RP11.343N15.2
peak_20943	0	0	0	0	0	0	0	1	0	0	NA	NA	NA	NA	NA	NA	NA	FCGR1B	CH17.437K3.1	SRGAP2.AS1
peak_20993	1	1	1	1	1	1	1	1	1	1	SRGAP2B	FAM72D	SRGAP2B	SRGAP2B	NBPF15	SRGAP2B	SRGAP2B	SRGAP2B	GPR89A	SRGAP2B
peak_20995	1	1	1	1	1	1	1	1	1	1	NBPF25P	GPR89A	GPR89A	GPR89A	NBPF15	GPR89A	GPR89A	GPR89A	SRGAP2B	GPR89A
peak_20996	0	0	0	1	0	0	0	0	0	0	NA	NA	NA	NBPF15	NA	NA	NA	NA	NA	NA
peak_21009	1	1	1	1	1	1	1	1	1	1	SRGAP2B	FAM72D	SRGAP2B	SRGAP2B	SRGAP2B	SRGAP2B	SRGAP2B	SRGAP2B	SRGAP2B	SRGAP2B
peak_21013	0	0	0	0	0	0	1	0	1	0	NA	NA	NA	NA	NA	NA	SRGAP2B	NA	SRGAP2B	NA
peak_21021	0	0	0	0	0	0	1	0	0	0	NA	NA	NA	NA	NA	NA	GPR89A	NA	NA	NA
peak_21053	1	0	0	1	0	0	1	1	1	0	PIAS3	NA	NA	NBPF15	SRGAP2B	GPR89A	NA	NA	PIAS3	SRGAP2B
peak_21070	1	1	1	1	1	1	1	0	1	1	SRGAP2B	FAM72D	NBPF25P	GPR89A	PIAS3	SRGAP2B	SRGAP2B	PIAS3	NBPF15	SRGAP2B
peak_21076	0	0	0	1	0	0	0	1	0	0	NA	NA	NA	NBPF15	SRGAP2B	NA	NA	NA	CD160	PIAS3
peak_21094	1	0	0	1	0	0	0	1	0	0	PIAS3	NA	NA	NBPF15	NA	NA	NA	CD160	PIAS3	ITGA10
peak_21096	1	1	1	1	0	0	1	1	1	1	PIAS3	SRGAP2B	GPR89A	HYDIN2	CCT8P1	GPR89A	PIAS3	HYDIN2	CCT8P1	NBPF15
peak_21106	0	0	0	0	0	0	1	0	0	1	NA	NA	NA	NA	NA	NA	SRGAP2B	PIAS3	NA	NA
peak_21107	0	0	0	0	0	0	1	0	0	1	NA	NA	NA	NA	NA	NA	SRGAP2B	PIAS3	NA	NA
peak_21116	0	0	0	0	0	0	0	0	1	0	NA	NA	NA	NA	NA	NA	NA	NA	NBPF12	NA
peak_21127	0	0	0	1	0	0	0	1	0	0	NA	NA	NA	RP11.325P15.2	NA	NA	NA	RP11.325P15.2	NA	NA
peak_21131	0	0	0	0	0	0	1	1	0	0	NA	NA	NA	NA	NA	NA	CHD1L	CHD1L	FMO5	NA
peak_21169	1	1	1	1	1	1	1	0	1	1	PIAS3	PRKAB2	CHD1L	FMO5	LINC01138	PDE4DIP	HYDIN2	PRKAB2	CCT8P1	LINC01138
peak_21255	0	0	0	0	0	0	0	0	1	0	NA	NA	NA	NA	NA	NA	NA	NA	NBPF9	NA
peak_21261	0	0	0	0	0	0	0	0	1	0	NA	NA	NA	NA	NA	NA	NA	NA	NBPF9	NA
peak_21283	0	0	0	0	0	0	0	1	0	0	NA	NA	NA	NA	NA	NA	NA	FCGR1A	NA	NA
peak_21291	0	0	0	0	0	0	0	0	0	1	NA	NA	NA	NA	NA	NA	NA	NA	NA	RP11.196G18.22
peak_21296	1	0	1	0	0	0	1	0	1	0	RP11.196G18.22	NA	RP11.196G18.22	NA	NA	NA	SV2A	NA	SV2A	NA
peak_21297	1	0	0	0	0	0	1	0	1	0	MTMR11	NA	NA	NA	NA	NA	SV2A	NA	SV2A	MTMR11
peak_21299	1	1	1	1	0	0	1	1	1	1	SF3B4	SF3B4	SF3B4	PDE4DIP	SF3B4	VPS45	C1orf54	APH1A	NA	NA
peak_21301	0	0	0	0	0	0	0	0	1	0	NA	NA	NA	NA	NA	NA	NA	NA	SV2A	SF3B4
peak_21306	1	0	0	0	0	0	0	0	0	0	MTMR11	NA	NA	NA	NA	NA	NA	NA	NA	NA
peak_21334	1	0	0	0	0	0	0	0	0	0	SF3B4	VPS45	NA	NA	NA	NA	NA	NA	NA	NA
peak_21335	0	0	0	1	0	0	0	0	0	0	NA	NA	NA	VPS45	NA	NA	NA	NA	NA	NA
peak_21336	0	0	0	0	0	0	0	1	0	0	NA	NA	NA	NA	NA	NA	NA	VPS45	PLEKHO1	NA
peak_21337	0	0	0	0	0	0	0	1	0	0	NA	NA	NA	NA	NA	NA	NA	FCGR1A	SF3B4	VPS45
peak_21338	1	1	1	1	1	1	1	1	1	1	PDE4DIP	WI2.1896O14.1	RP11.196G18.22	SF3B4	MTMR11	VPS45	RPRD2	LINC01138	PDE4DIP	NBPF9
peak_21348	0	0	0	0	0	0	0	0	1	0	NA	NA	NA	NA	NA	NA	NA	NA	MRPS21	NA
peak_21350	0	0	0	0	0	0	1	0	0	0	NA	NA	NA	NA	NA	NA	ANP32E	CA14	NA	NA
peak_21352	0	0	0	0	0	0	1	0	1	0	NA	NA	NA	NA	NA	NA	ANP32E	CA14	NA	ANP32E
peak_21353	0	0	0	0	0	0	1	0	1	0	NA	NA	NA	NA	NA	NA	CA14	NA	ANP32E	CA14
peak_21355	0	0	0	1	0	0	0	1	0	0	NA	NA	NA	C1orf54	APH1A	NA	NA	NA	C1orf54	APH1A
peak_21365	1	1	1	1	1	1	1	1	1	1	WI2.1896O14.1	SF3B4	MTMR11	RPRD2	TARS2	ENSA	HYDIN2	SF3B4	RPRD2	TARS2
peak_21398	0	0	0	0	0	0	1	0	1	0	NA	NA	NA	NA	NA	NA	MCL1	NA	MCL1	NA
peak_21399	1	0	0	1	0	0	1	1	1	0	TARS2	NA	NA	TARS2	NA	NA	MCL1	ADAMTSL4	ADAMTSL4.AS1	MCL1
peak_21400	0	0	0	0	0	0	1	0	1	0	NA	NA	NA	NA	NA	NA	MCL1	NA	MCL1	NA
peak_21401	0	0	0	0	0	0	0	0	1	0	NA	NA	NA	NA	NA	NA	NA	NA	MCL1	NA
peak_21409	0	0	0	1	0	0	0	1	1	0	NA	NA	NA	ENSA	NA	NA	NA	C1orf54	APH1A	TARS2
peak_21410	0	0	0	0	0	0	0	1	0	0	NA	NA	NA	NA	NA	NA	NA	C1orf54	APH1A	TARS2
peak_21411	0	0	0	0	0	0	0	1	0	0	NA	NA	NA	NA	NA	NA	NA	C1orf54	APH1A	TARS2
peak_21426	0	0	0	0	0	0	1	0	1	0	NA	NA	NA	NA	NA	NA	CTSK	NA	CTSK	NA
peak_21428	0	0	0	1	0	0	0	0	0	0	NA	NA	NA	CTSK	NA	NA	NA	NA	NA	NA
peak_21448	0	0	0	0	0	0	0	1	0	0	NA	NA	NA	NA	NA	NA	NA	SETDB1	CERS2	FAM63A
peak_21449	0	1	0	1	0	0	1	1	1	0	NA	CERS2	NA	CERS2	NA	NA	CERS2	SETDB1	CERS2	FAM63A
peak_21454	1	1	1	1	1	1	1	1	1	1	FAM63A	FAM63A	APH1A	FAM63A	FAM63A	APH1A	FAM63A	APH1A	CERS2	FAM63A
peak_21461	0	0	0	0	0	0	0	1	0	0	NA	NA	NA	NA	NA	NA	NA	FAM63A	NA	NA
peak_21468	1	1	1	1	1	1	1	1	1	1	TARS2	SETDB1	MLLT11	CDC42SE1	GABPB2	SCNM1	FAM63A	SETDB1	FAM63A	MLLT11
peak_21469	0	1	1	0	1	1	1	0	1	1	NA	MLLT11	CDC42SE1	GABPB2	MLLT11	CDC42SE1	GABPB2	NA	MLLT11	CDC42SE1
peak_21470	0	0	0	0	1	0	0	0	0	0	NA	NA	NA	NA	MLLT11	NA	NA	NA	NA	NA
peak_21471	0	0	0	1	0	0	0	0	0	0	NA	NA	NA	CDC42SE1	GABPB2	NA	NA	NA	NA	NA
peak_21472	0	0	0	1	1	1	0	0	0	0	NA	NA	NA	CDC42SE1	GABPB2	CDC42SE1	GABPB2	CDC42SE1	GABPB2	NA
peak_21481	1	0	0	0	1	0	1	0	1	0	FAM63A	SCNM1	NA	NA	NA	SEMA6C	SCNM1	NA	SEMA6C	SCNM1
peak_21485	0	0	0	0	0	0	0	1	0	0	NA	NA	NA	NA	NA	NA	NA	TNFAIP8L2	SCNM1	VPS72
peak_21488	1	0	0	0	1	1	0	0	1	0	VPS72	PIP5K1A	NA	NA	NA	VPS72	PIP5K1A	VPS72	PIP5K1A	NA
peak_21490	0	0	0	0	0	0	1	0	1	0	NA	NA	NA	NA	NA	NA	SEMA6C	SCNM1	VPS72	PIP5K1A
peak_21491	0	1	1	0	1	1	0	0	0	1	NA	VPS72	PIP5K1A	VPS72	PIP5K1A	NA	VPS72	PIP5K1A	VPS72	PIP5K1A
peak_21492	0	0	0	0	0	0	0	0	1	0	NA	NA	NA	NA	NA	NA	NA	NA	VPS72	PIP5K1A
peak_21493	0	0	0	0	0	0	0	0	1	0	NA	NA	NA	NA	NA	NA	NA	NA	VPS72	PIP5K1A
peak_21506	0	0	0	0	1	0	0	0	0	0	NA	NA	NA	NA	PSMD4	NA	NA	NA	NA	NA
peak_21521	0	0	0	0	0	0	1	0	0	0	NA	NA	NA	NA	NA	NA	SELENBP1	NA	NA	NA
peak_21523	0	0	0	0	0	0	1	0	0	0	NA	NA	NA	NA	NA	NA	SELENBP1	NA	NA	NA
peak_21537	1	0	0	1	0	0	0	0	0	0	POGZ	NA	NA	POGZ	NA	NA	NA	NA	NA	NA
peak_21538	0	0	0	0	0	0	0	1	0	0	NA	NA	NA	NA	NA	NA	NA	POGZ	NA	NA
peak_21543	1	1	0	0	0	1	0	1	1	1	POGZ	TUFT1	TUFT1	NA	NA	NA	POGZ	TUFT1	NA	TUFT1
peak_21545	1	0	0	0	0	0	0	1	0	0	TUFT1	NA	NA	NA	NA	NA	NA	TUFT1	NA	NA
peak_21579	0	1	0	0	0	0	1	0	1	0	NA	MRPL9	NA	NA	NA	NA	MRPL9	NA	MRPL9	NA
peak_21580	1	1	1	1	1	1	0	0	0	1	MRPL9	MRPL9	MRPL9	MRPL9	MRPL9	MRPL9	NA	NA	NA	MRPL9
peak_21637	0	0	0	0	0	0	0	1	0	0	NA	NA	NA	NA	NA	NA	NA	ADAMTSL4.AS1	S100A11	NA
peak_21751	1	0	0	1	0	0	0	0	1	0	S100A16	NA	NA	S100A16	NA	NA	NA	NA	S100A16	NA
peak_21752	1	0	0	0	0	0	0	0	0	0	S100A16	NA	NA	NA	NA	NA	NA	NA	NA	NA
peak_21753	1	0	0	0	0	0	0	0	0	0	S100A16	NA	NA	NA	NA	NA	NA	NA	NA	NA
peak_21764	0	0	0	0	0	0	1	0	1	0	NA	NA	NA	NA	NA	NA	SNAPIN	NA	SNAPIN	NA
peak_21785	0	0	0	0	0	1	0	1	0	0	NA	NA	NA	NA	NA	RP11.216N14.7	NA	RP11.216N14.7	NA	NA
peak_21786	1	1	1	1	1	1	1	1	1	1	GATAD2B	GATAD2B	GATAD2B	GATAD2B	GATAD2B	GATAD2B	GATAD2B	GATAD2B	GATAD2B	GATAD2B
peak_21787	0	0	0	0	0	0	0	1	0	0	NA	NA	NA	NA	NA	NA	NA	GATAD2B	NA	NA
peak_21801	0	0	0	0	0	0	0	1	0	0	NA	NA	NA	NA	NA	NA	NA	RP11.216N14.7	NA	NA
peak_21805	0	0	0	0	0	0	0	1	0	0	NA	NA	NA	NA	NA	NA	NA	GATAD2B	NA	NA
peak_21810	1	1	1	1	1	1	1	0	1	1	GATAD2B	GATAD2B	GATAD2B	S100A16	GATAD2B	RPS27	GATAD2B	RPS27	GATAD2B	RPS27
peak_21819	0	0	0	0	0	0	0	1	0	0	NA	NA	NA	NA	NA	NA	NA	CRTC2	JTB	NA
peak_21820	0	0	0	0	0	0	0	1	0	0	NA	NA	NA	NA	NA	NA	NA	CRTC2	JTB	NA
peak_21822	0	0	0	0	0	0	1	0	1	0	NA	NA	NA	NA	NA	NA	JTB	NA	JTB	NA
peak_21841	1	1	1	1	1	1	1	0	1	1	TPM3	TPM3	TPM3	TPM3	TPM3	TPM3	TPM3	UBAP2L	C1orf43	NA
peak_21846	0	0	0	1	0	0	0	0	0	0	NA	NA	NA	TPM3	UBAP2L	C1orf43	NA	NA	NA	NA
peak_21851	0	0	0	0	0	0	1	0	1	0	NA	NA	NA	NA	NA	NA	ATP8B2	NA	ATP8B2	NA
peak_21852	0	0	0	0	0	0	1	0	1	0	NA	NA	NA	NA	NA	NA	ATP8B2	NA	ATP8B2	NA
peak_21866	0	0	0	0	0	0	0	1	0	0	NA	NA	NA	NA	NA	NA	NA	IL6R	RP11.350G8.5	NA
peak_21869	0	0	0	0	0	0	0	1	0	0	NA	NA	NA	NA	NA	NA	NA	IL6R	RP11.350G8.5	NA
peak_21918	0	0	0	0	0	0	0	1	0	0	NA	NA	NA	NA	NA	NA	NA	UBE2Q1	NA	NA
peak_21987	0	0	0	0	0	0	1	0	0	0	NA	NA	NA	NA	NA	NA	UBE2Q1	NA	NA	NA
peak_22010	0	0	0	0	0	0	0	1	0	0	NA	NA	NA	NA	NA	NA	NA	RP11.307C12.13	NA	NA
peak_22012	0	0	0	0	0	0	0	0	1	0	NA	NA	NA	NA	NA	NA	NA	NA	PBXIP1	NA
peak_22013	0	0	0	0	0	0	0	0	1	0	NA	NA	NA	NA	NA	NA	NA	NA	PBXIP1	PYGO2
peak_22015	0	0	0	0	0	0	0	0	1	0	NA	NA	NA	NA	NA	NA	NA	NA	PBXIP1	NA
peak_22016	0	0	0	0	0	0	0	0	1	0	NA	NA	NA	NA	NA	NA	NA	NA	PBXIP1	NA
peak_22017	0	0	0	0	0	0	0	0	1	0	NA	NA	NA	NA	NA	NA	NA	NA	PBXIP1	NA
peak_22018	1	0	0	0	0	0	0	0	0	0	PMVK	PYGO2	NA	NA	NA	NA	NA	NA	NA	NA
peak_22022	1	0	1	1	1	1	1	1	1	1	FLAD1	NA	FLAD1	FLAD1	FLAD1	FLAD1	FLAD1	FLAD1	PBXIP1	PYGO2
peak_22028	0	0	0	0	0	0	0	0	1	0	NA	NA	NA	NA	NA	NA	NA	NA	FLAD1	NA
peak_22031	0	0	0	0	0	0	0	1	0	0	NA	NA	NA	NA	NA	NA	NA	RP11.307C12.13	PYGO2	FLAD1
peak_22052	0	0	0	0	0	0	0	0	1	0	NA	NA	NA	NA	NA	NA	NA	NA	SLC50A1	NA
peak_22062	0	0	0	0	0	0	1	0	1	0	NA	NA	NA	NA	NA	NA	KRTCAP2	NA	KRTCAP2	NA
peak_22064	0	0	0	0	0	0	1	0	1	0	NA	NA	NA	NA	NA	NA	KRTCAP2	NA	KRTCAP2	NA
peak_22070	0	0	0	0	0	0	1	0	0	0	NA	NA	NA	NA	NA	NA	KRTCAP2	NA	NA	NA
peak_22071	0	0	1	0	0	0	1	0	1	0	NA	NA	MTX1	NA	NA	NA	KRTCAP2	NA	KRTCAP2	NA
peak_22072	0	0	0	0	0	0	1	0	0	0	NA	NA	NA	NA	NA	NA	KRTCAP2	NA	NA	NA
peak_22073	0	0	1	0	1	0	0	0	1	0	NA	NA	MTX1	NA	THBS3	NA	NA	NA	THBS3	NA
peak_22082	0	0	0	0	0	0	1	0	1	0	NA	NA	NA	NA	NA	NA	HCN3	CLK2	NA	CLK2
peak_22085	0	0	1	1	0	0	1	1	1	0	NA	NA	CLK2	CLK2	NA	NA	HCN3	CLK2	CLK2	CLK2
peak_22087	0	0	0	0	0	0	0	0	0	1	NA	NA	NA	NA	NA	NA	NA	NA	NA	FDPS
peak_22091	0	0	1	0	0	1	0	0	0	0	NA	NA	FDPS	NA	NA	FDPS	NA	NA	NA	NA
peak_22092	1	0	1	0	1	0	1	0	0	0	FDPS	NA	CLK2	FDPS	NA	FDPS	NA	FDPS	NA	NA
peak_22095	0	0	0	0	0	0	1	0	0	0	NA	NA	NA	NA	NA	NA	FDPS	NA	NA	NA
peak_22130	1	0	0	0	0	0	0	0	1	0	MSTO1	NA	NA	NA	NA	NA	NA	NA	MSTO1	NA
peak_22168	0	0	0	0	0	0	1	0	1	0	NA	NA	NA	NA	NA	NA	RIT1	KIAA0907	NA	RIT1
peak_22177	0	0	0	0	0	0	0	1	0	0	NA	NA	NA	NA	NA	NA	NA	RIT1	NA	NA
peak_22184	0	0	1	0	0	1	0	0	0	0	NA	NA	RIT1	NA	NA	RIT1	NA	NA	NA	NA
peak_22185	0	0	0	0	0	0	0	1	0	0	NA	NA	NA	NA	NA	NA	NA	RIT1	NA	NA
peak_22190	0	0	0	0	0	0	1	0	0	0	NA	NA	NA	NA	NA	NA	ARHGEF2	NA	NA	NA
peak_22192	0	0	0	0	0	0	0	1	0	0	NA	NA	NA	NA	NA	NA	NA	RIT1	NA	NA
peak_22193	1	0	1	0	1	1	1	0	0	0	RIT1	NA	RIT1	NA	RIT1	RIT1	RIT1	KIAA0907	NA	NA
peak_22194	0	0	0	0	0	0	1	0	0	0	NA	NA	NA	NA	NA	NA	RIT1	KIAA0907	SSR2	NA
peak_22195	0	0	0	0	0	0	1	0	0	0	NA	NA	NA	NA	NA	NA	RIT1	KIAA0907	NA	NA
peak_22211	1	1	1	0	1	1	1	0	1	1	MEX3A	MEX3A	SLC25A44	MEX3A	SLC25A44	NA	MEX3A	LMNA	SLC25A44	MEX3A
peak_22213	0	0	1	0	0	0	1	0	0	0	NA	NA	MEX3A	NA	NA	NA	LAMTOR2	MEX3A	NA	NA
peak_22214	1	0	0	1	1	1	0	1	1	0	MEX3A	NA	NA	LMNA	SLC25A44	MEX3A	LMNA	MEX3A	LMNA	NA
peak_22215	1	1	1	0	1	1	1	0	1	1	MEX3A	SLC25A44	MEX3A	SLC25A44	MEX3A	SLC25A44	NA	MEX3A	LMNA	MEX3A
peak_22216	1	1	1	1	1	1	0	1	0	1	UBQLN4	UBQLN4	MEX3A	UBQLN4	MEX3A	LMNA	UBQLN4	MEX3A	LMNA	UBQLN4
peak_22217	0	0	0	1	0	0	0	1	1	0	NA	NA	NA	LMNA	NA	NA	NA	LMNA	UBQLN4	MEX3A
peak_22220	1	1	1	1	1	1	0	0	1	0	MEX3A	MEX3A	MEX3A	LMNA	MEX3A	LMNA	MEX3A	LMNA	NA	NA
peak_22221	1	1	1	1	1	1	1	1	1	1	UBQLN4	MEX3A	SLC25A44	UBQLN4	MEX3A	SLC25A44	UBQLN4	MEX3A	SLC25A44	LMNA
peak_22226	1	0	0	1	0	0	1	0	0	0	SLC25A44	NA	NA	SLC25A44	NA	NA	SLC25A44	NA	NA	NA
peak_22228	0	0	0	0	0	0	1	0	1	0	NA	NA	NA	NA	NA	NA	SLC25A44	NA	SLC25A44	NA
peak_22237	0	0	0	0	0	0	1	0	1	0	NA	NA	NA	NA	NA	NA	SLC25A44	NA	SLC25A44	NA
peak_22246	0	0	0	0	0	0	1	0	1	0	NA	NA	NA	NA	NA	NA	PMF1	NA	PMF1	NA
peak_22261	1	1	1	1	1	1	1	1	1	1	SMG5	SMG5	SMG5	SMG5	SMG5	SMG5	SMG5	SMG5	SMG5	SMG5
peak_22266	1	1	1	1	1	1	1	1	1	1	UBQLN4	UBQLN4	UBQLN4	SLC25A44	UBQLN4	UBQLN4	SMG5	SLC25A44	SMG5	UBQLN4
peak_22273	0	0	0	0	0	0	1	0	1	0	NA	NA	NA	NA	NA	NA	CCT3	NA	CCT3	NA
peak_22276	0	0	0	0	0	0	1	0	1	0	NA	NA	NA	NA	NA	NA	CCT3	NA	CCT3	NA
peak_22280	0	0	0	0	0	0	1	0	1	0	NA	NA	NA	NA	NA	NA	CCT3	NA	CCT3	NA
peak_22281	0	0	0	0	0	0	0	0	1	0	NA	NA	NA	NA	NA	NA	NA	NA	CCT3	NA
peak_22282	0	0	0	0	0	0	1	0	1	0	NA	NA	NA	NA	NA	NA	CCT3	NA	CCT3	NA
peak_22283	0	0	0	0	0	0	0	0	1	0	NA	NA	NA	NA	NA	NA	NA	NA	CCT3	NA
peak_22284	0	0	0	0	0	0	1	0	1	0	NA	NA	NA	NA	NA	NA	CCT3	NA	CCT3	NA
peak_22285	1	1	1	0	1	1	1	0	1	1	CCT3	CCT3	CCT3	NA	CCT3	CCT3	CCT3	C1orf61	IQGAP3	NA
peak_22286	0	0	0	0	0	0	1	0	1	0	NA	NA	NA	NA	NA	NA	CCT3	NA	CCT3	NA
peak_22290	1	1	1	1	1	1	1	0	1	1	SMG5	SMG5	SMG5	SMG5	SMG5	SMG5	PMF1	SMG5	CCT3	C1orf61
peak_22291	0	1	0	0	0	0	0	0	0	0	NA	SMG5	NA	NA	NA	NA	NA	NA	NA	NA
peak_22294	0	0	0	0	0	0	1	0	1	1	NA	NA	NA	NA	NA	NA	PMF1	CCT3	C1orf61	IQGAP3
peak_22297	0	1	0	0	0	0	1	0	0	0	NA	SMG5	C1orf61	NA	NA	NA	NA	C1orf61	IQGAP3	NA
peak_22299	1	1	0	0	0	0	1	0	1	1	SMG5	C1orf61	NA	NA	NA	NA	C1orf61	IQGAP3	NA	C1orf61
peak_22300	0	1	0	0	0	0	0	0	0	0	NA	C1orf61	NA	NA	NA	NA	NA	NA	NA	NA
peak_22301	0	0	0	0	0	0	1	0	0	0	NA	NA	NA	NA	NA	NA	C1orf61	NA	NA	NA
peak_22314	0	0	1	0	0	1	0	0	0	0	NA	NA	SMG5	NA	NA	SMG5	NA	NA	NA	NA
peak_22339	0	0	0	0	0	0	1	0	1	0	NA	NA	NA	NA	NA	NA	IQGAP3	NA	IQGAP3	NA
peak_22366	0	0	0	0	0	0	1	0	1	0	NA	NA	NA	NA	NA	NA	RRNAD1	ISG20L2	NA	RRNAD1
peak_22376	1	1	1	0	1	1	1	1	1	1	RRNAD1	ISG20L2	ISG20L2	RRNAD1	ISG20L2	NA	RRNAD1	ISG20L2	RRNAD1	ISG20L2
peak_22379	0	0	0	0	0	0	1	0	1	0	NA	NA	NA	NA	NA	NA	MRPL24	PRCC	HDGF	NA
peak_22380	1	1	1	1	1	1	1	0	1	1	RRNAD1	ISG20L2	MRPL24	HDGF	ISG20L2	MRPL24	HDGF	RRNAD1	ISG20L2	MRPL24
peak_22452	0	0	0	0	0	0	0	1	0	0	NA	NA	NA	NA	NA	NA	NA	CYCSP52	NA	NA
peak_22463	0	0	0	0	0	0	0	1	0	0	NA	NA	NA	NA	NA	NA	NA	CYCSP52	NA	NA
peak_22566	0	0	0	0	0	0	1	0	0	0	NA	NA	NA	NA	NA	NA	KIRREL	NA	NA	NA
peak_22568	0	1	1	0	0	0	1	0	0	0	NA	KIRREL	KIRREL	NA	NA	NA	KIRREL	NA	NA	NA
peak_22576	0	0	1	0	0	0	1	0	0	0	NA	NA	KIRREL	NA	NA	NA	KIRREL	NA	NA	NA
peak_22589	0	0	0	1	0	0	0	0	0	0	NA	NA	NA	KIRREL	NA	NA	NA	NA	NA	NA
peak_22605	0	1	1	0	0	0	1	0	0	0	NA	KIRREL	KIRREL	NA	NA	NA	KIRREL	NA	NA	NA
peak_22609	0	0	0	0	0	0	1	0	0	0	NA	NA	NA	NA	NA	NA	KIRREL	NA	NA	NA
peak_22690	0	1	1	0	1	1	1	1	1	0	NA	IFI16	IFI16	NA	IFI16	IFI16	IFI16	IFI16	IFI16	NA
peak_22691	0	0	0	0	0	0	0	1	0	0	NA	NA	NA	NA	NA	NA	NA	IFI16	NA	NA
peak_22692	0	0	0	0	0	0	0	1	0	0	NA	NA	NA	NA	NA	NA	NA	IFI16	NA	NA
peak_22708	0	1	0	0	1	1	0	0	0	1	NA	AIM2	ACKR1	NA	NA	ACKR1	CADM3.AS1	ACKR1	NA	NA
peak_22722	0	1	1	0	1	1	0	0	0	1	NA	ACKR1	ACKR1	NA	ACKR1	CADM3.AS1	ACKR1	NA	NA	NA
peak_22807	1	0	1	0	0	0	1	0	1	0	TAGLN2	NA	TAGLN2	NA	NA	NA	TAGLN2	NA	TAGLN2	NA
peak_22809	0	0	0	0	0	0	0	0	1	0	NA	NA	NA	NA	NA	NA	NA	NA	TAGLN2	NA
peak_22810	1	0	1	1	0	0	1	1	1	0	TAGLN2	NA	TAGLN2	ACKR1	TAGLN2	PIGM	NA	NA	TAGLN2	IGSF9
peak_22811	1	0	1	1	0	0	1	1	1	0	TAGLN2	NA	TAGLN2	TAGLN2	PIGM	NA	NA	TAGLN2	IGSF9	TAGLN2
peak_22813	1	0	1	1	0	0	1	0	1	0	TAGLN2	IGSF9	NA	TAGLN2	TAGLN2	NA	NA	TAGLN2	IGSF9	NA
peak_22814	0	0	1	0	0	0	1	0	1	0	NA	NA	IGSF9	NA	NA	NA	IGSF9	NA	TAGLN2	IGSF9
peak_22815	0	0	1	0	0	0	1	0	1	0	NA	NA	IGSF9	NA	NA	NA	IGSF9	NA	IGSF9	NA
peak_22816	0	0	1	0	0	0	1	0	1	0	NA	NA	IGSF9	NA	NA	NA	IGSF9	NA	TAGLN2	IGSF9
peak_22829	0	0	0	0	0	1	0	0	0	0	NA	NA	NA	NA	NA	PIGM	NA	NA	NA	NA
peak_22831	0	0	0	0	0	0	1	0	1	0	NA	NA	NA	NA	NA	NA	PIGM	NA	PIGM	NA
peak_22835	1	0	0	0	0	0	0	0	1	0	KCNJ10	NA	NA	NA	NA	NA	NA	NA	KCNJ10	NA
peak_22840	0	0	1	0	0	0	0	0	1	1	NA	NA	IGSF8	NA	NA	NA	NA	NA	KCNJ10	IGSF8
peak_22841	0	0	1	0	0	0	1	0	1	1	NA	NA	IGSF8	NA	NA	NA	PIGM	ATP1A2	NA	PIGM
peak_22843	1	0	1	1	0	0	1	0	1	1	ATP1A2	NA	IGSF8	ATP1A2	NA	NA	ATP1A2	NA	ATP1A2	IGSF8
peak_22845	0	0	1	0	0	0	1	0	1	0	NA	NA	IGSF8	NA	NA	NA	ATP1A2	NA	ATP1A2	NA
peak_22846	0	0	0	1	0	0	1	0	1	0	NA	NA	NA	ATP1A2	NA	NA	ATP1A2	NA	ATP1A2	NA
peak_22847	0	0	0	1	0	0	0	0	1	0	NA	NA	NA	ATP1A2	NA	NA	NA	NA	ATP1A2	NA
peak_22848	0	0	0	1	0	0	0	0	0	0	NA	NA	NA	ATP1A2	NA	NA	NA	NA	NA	NA
peak_22849	0	0	0	1	0	0	0	0	0	0	NA	NA	NA	ATP1A2	NA	NA	NA	NA	NA	NA
peak_22851	0	0	0	0	0	0	0	0	1	0	NA	NA	NA	NA	NA	NA	NA	NA	ATP1A2	NA
peak_22852	1	0	0	0	0	0	1	0	1	0	ATP1A2	NA	NA	NA	NA	NA	ATP1A2	NA	ATP1A2	NA
peak_22868	1	0	0	0	0	0	0	0	0	0	KCNJ10	NA	NA	NA	NA	NA	NA	NA	NA	NA
peak_22869	1	1	1	1	1	1	0	0	1	1	PEX19	PEX19	PEX19	PEX19	PEX19	PEX19	NA	NA	CASQ1	PEX19
peak_22870	0	0	0	0	0	0	0	0	1	0	NA	NA	NA	NA	NA	NA	NA	NA	CASQ1	NA
peak_22875	0	0	0	0	0	0	0	0	1	0	NA	NA	NA	NA	NA	NA	NA	NA	CASQ1	NA
peak_22876	1	1	1	0	1	1	1	0	1	1	TAGLN2	PIGM	KCNJ10	ATP1A2	PEX19	NCSTN	COPA	PEX19	NCSTN	COPA
peak_22877	1	0	0	0	0	0	0	0	1	1	PEX19	NA	NA	NA	NA	NA	NA	NA	CASQ1	DCAF8
peak_22878	1	1	1	1	1	1	0	0	1	1	DCAF8	PEX19	DCAF8	PEX19	PEX19	PEX19	PEX19	PEX19	NA	NA
peak_22882	0	0	0	0	0	0	1	0	1	0	NA	NA	NA	NA	NA	NA	DCAF8	NA	DCAF8	NA
peak_22886	1	1	1	1	1	1	1	1	1	1	PEX19	PEX19	PEX19	PEX19	PEX19	PEX19	DCAF8	PEX19	PEX19	SUMO1P3
peak_22887	0	1	0	1	0	0	1	0	1	0	NA	PEX19	NA	PEX19	NA	NA	PEX19	NA	PEX19	NA
peak_22891	1	1	1	0	1	1	1	0	1	1	PEX19	PEX19	PEX19	NA	PEX19	PEX19	DCAF8	PEX19	NCSTN	COPA
peak_22895	0	0	0	0	0	0	0	1	0	0	NA	NA	NA	NA	NA	NA	NA	NCSTN	COPA	NA
peak_22896	0	0	0	0	0	0	0	1	0	0	NA	NA	NA	NA	NA	NA	NA	NCSTN	COPA	NA
peak_22898	0	1	1	0	1	1	1	0	1	1	NA	NCSTN	COPA	VANGL2	TAGLN2	NCSTN	COPA	NHLH1	VANGL2	NA
peak_22899	0	0	0	0	0	0	1	0	0	0	NA	NA	NA	NA	NA	NA	NCSTN	COPA	NHLH1	NA
peak_22900	0	0	1	0	0	0	1	0	0	0	NA	NA	NCSTN	COPA	NHLH1	NA	NA	NA	NCSTN	COPA
peak_22902	0	0	0	0	0	0	1	0	0	0	NA	NA	NA	NA	NA	NA	NHLH1	NA	NA	NA
peak_22904	1	1	1	0	1	1	1	0	1	1	VANGL2	VANGL2	VANGL2	NA	VANGL2	VANGL2	VANGL2	NA	VANGL2	VANGL2
peak_22905	0	0	0	0	0	0	1	0	0	0	NA	NA	NA	NA	NA	NA	VANGL2	NA	NA	NA
peak_22906	0	0	0	0	0	0	1	0	1	0	NA	NA	NA	NA	NA	NA	VANGL2	NA	VANGL2	NA
peak_22918	0	0	0	0	0	0	0	1	0	0	NA	NA	NA	NA	NA	NA	NA	CD84	NA	NA
peak_22919	0	0	0	0	0	0	0	1	0	0	NA	NA	NA	NA	NA	NA	NA	CD84	NA	NA
peak_22920	0	0	0	0	0	0	0	1	0	0	NA	NA	NA	NA	NA	NA	NA	CD84	NA	NA
peak_22935	0	0	0	0	0	0	0	1	0	0	NA	NA	NA	NA	NA	NA	NA	SLAMF7	NA	NA
peak_22936	0	0	0	0	0	0	0	1	0	0	NA	NA	NA	NA	NA	NA	NA	SLAMF7	NA	NA
peak_22978	0	0	0	0	0	0	0	1	0	0	NA	NA	NA	NA	NA	NA	NA	SLAMF7	ARHGAP30	NA
peak_22986	0	0	0	0	0	0	0	1	0	0	NA	NA	NA	NA	NA	NA	NA	SLAMF7	ARHGAP30	NIT1
peak_22993	0	1	1	0	0	1	1	1	1	1	NA	NIT1	PFDN2	NIT1	PFDN2	NA	NA	PFDN2	NIT1	PFDN2
peak_22999	0	0	0	0	0	0	1	0	1	0	NA	NA	NA	NA	NA	NA	B4GALT3	SDHC	NA	B4GALT3
peak_23002	0	0	0	1	0	0	0	0	0	0	NA	NA	NA	B4GALT3	NA	NA	NA	NA	NA	NA
peak_23004	1	1	1	1	1	1	1	1	1	1	UFC1	B4GALT3	UFC1	B4GALT3	UFC1	B4GALT3	UFC1	B4GALT3	UFC1	B4GALT3
peak_23005	0	0	1	0	0	0	1	0	1	0	NA	NA	B4GALT3	NA	NA	NA	B4GALT3	NDUFS2	NA	B4GALT3
peak_23006	0	0	0	0	0	0	0	1	0	0	NA	NA	NA	NA	NA	NA	NA	B4GALT3	NA	NA
peak_23010	0	0	0	1	0	0	1	0	1	0	NA	NA	NA	UFC1	ATF6	UHMK1	DDR2	RGS4	NA	NA
peak_23015	0	0	0	0	0	0	0	1	0	0	NA	NA	NA	NA	NA	NA	NA	FCER1G	TOMM40L	NA
peak_23018	1	0	0	0	1	0	1	1	1	0	TOMM40L	NA	NA	NA	TOMM40L	NA	TOMM40L	FCER1G	TOMM40L	TOMM40L
peak_23025	0	0	0	0	0	0	1	0	1	0	NA	NA	NA	NA	NA	NA	SDHC	NA	SDHC	NA
peak_23036	1	1	1	1	1	1	1	1	1	1	FCRLA	ATF6	C1orf226	UHMK1	DDR2	UHMK1	UHMK1	NIT1	PFDN2	UFC1
peak_23037	1	1	1	1	1	0	0	1	0	0	HSPA6	UHMK1	HSPA6	HSPA6	HSPA6	NA	NA	CD84	HSPA6	UHMK1
peak_23048	0	0	0	0	0	0	0	1	0	0	NA	NA	NA	NA	NA	NA	NA	FCGR2A	HSPA6	HSPA7
peak_23050	0	0	0	0	0	0	0	1	0	0	NA	NA	NA	NA	NA	NA	NA	FCGR2A	HSPA6	NA
peak_23051	0	0	0	0	0	0	0	0	1	0	NA	NA	NA	NA	NA	NA	NA	NA	HSPA6	NA
peak_23056	1	0	1	1	1	0	0	1	1	0	HSPA6	NA	HSPA6	HSPA6	HSPA6	NA	NA	HSPA6	HSPA6	NA
peak_23057	0	0	1	0	1	0	0	0	1	0	NA	NA	HSPA6	NA	HSPA6	NA	NA	NA	HSPA6	NA
peak_23058	1	0	0	0	0	0	0	1	1	0	HSPA6	NA	NA	NA	NA	NA	NA	HSPA6	HSPA6	NA
peak_23060	0	0	0	0	0	0	0	1	0	0	NA	NA	NA	NA	NA	NA	NA	FCGR2A	NA	NA
peak_23061	0	0	0	0	0	0	0	1	0	0	NA	NA	NA	NA	NA	NA	NA	FCGR2A	NA	NA
peak_23069	0	0	0	0	0	0	0	0	1	0	NA	NA	NA	NA	NA	NA	NA	NA	HSPA6	NA
peak_23081	1	1	1	1	1	1	1	0	1	1	PFDN2	FCRLA	ATF6	C1orf226	UHMK1	DDR2	NIT1	PFDN2	ATF6	NOS1AP
peak_23084	0	0	0	0	0	0	1	0	1	0	NA	NA	NA	NA	NA	NA	DUSP12	NA	DUSP12	NA
peak_23087	0	0	0	1	0	0	0	0	1	0	NA	NA	NA	ATF6	NA	NA	NA	NA	ATF6	NA
peak_23088	0	0	0	0	0	0	0	1	0	0	NA	NA	NA	NA	NA	NA	NA	ATF6	NA	NA
peak_23125	0	0	0	0	0	0	0	1	0	0	NA	NA	NA	NA	NA	NA	NA	ATF6	NA	NA
peak_23139	0	0	0	0	0	0	1	0	1	0	NA	NA	NA	NA	NA	NA	NOS1AP	NA	NOS1AP	NA
peak_23140	0	0	1	0	0	0	1	0	1	0	NA	NA	NOS1AP	NA	NA	NA	NOS1AP	NA	NOS1AP	NA
peak_23141	0	0	1	0	0	0	0	0	0	0	NA	NA	NOS1AP	NA	NA	NA	NA	NA	NA	NA
peak_23142	0	0	1	0	1	0	0	0	0	0	NA	NA	NOS1AP	NA	NOS1AP	NA	NA	NA	NA	NA
peak_23231	0	0	0	0	1	1	0	0	0	0	NA	NA	NA	NA	C1orf226	C1orf226	NA	NA	NA	NA
peak_23232	0	0	0	0	0	0	1	0	1	0	NA	NA	NA	NA	NA	NA	C1orf226	NA	C1orf226	NA
peak_23234	0	0	0	0	0	0	1	0	0	0	NA	NA	NA	NA	NA	NA	C1orf226	NA	NA	NA
peak_23264	0	0	0	1	0	0	0	0	0	0	NA	NA	NA	DDR2	NA	NA	NA	NA	NA	NA
peak_23538	1	1	1	1	1	1	1	0	1	1	PBX1	RP11.506O24.1	PBX1	RNU6.171P	RP11.477H21.2	RP11.506O24.1	RP11.506O24.2	PBX1	RGS4	PBX1
peak_23539	0	1	1	0	0	1	1	0	0	1	NA	PBX1	PBX1	NA	NA	PBX1	PBX1	NA	NA	PBX1
peak_23540	0	0	1	0	0	0	0	0	0	0	NA	NA	PBX1	NA	NA	NA	NA	NA	NA	NA
peak_23542	0	0	0	0	0	0	0	0	0	1	NA	NA	NA	NA	NA	NA	NA	NA	NA	PBX1
peak_23543	1	1	0	1	1	1	1	0	1	1	PBX1	RNU6.171P	PBX1	NA	PBX1	RP11.506O24.1	PBX1	PBX1	RNU6.171P	PBX1
peak_23560	1	1	1	0	1	1	0	0	1	1	PBX1	PBX1	RP11.477H21.2	RP11.506O24.2	PBX1	RP11.477H21.2	RP11.506O24.2	NA	PBX1	RP11.477H21.2
peak_23561	1	0	1	0	1	1	0	0	0	1	PBX1	NA	PBX1	RP11.477H21.2	RP11.506O24.2	NA	PBX1	RP11.477H21.2	PBX1	RP11.477H21.2
peak_23564	0	1	0	0	0	0	0	0	1	0	NA	RP11.477H21.2	NA	NA	NA	NA	NA	NA	PBX1	NA
peak_23570	0	1	1	0	1	1	0	0	0	1	NA	RNU6.171P	RP11.477H21.2	RP11.477H21.2	NA	RP11.477H21.2	RNU6.171P	RP11.477H21.2	NA	NA
peak_23571	0	0	0	0	0	0	0	0	0	1	NA	NA	NA	NA	NA	NA	NA	NA	NA	RP11.477H21.2
peak_23572	0	0	0	0	0	0	0	0	0	1	NA	NA	NA	NA	NA	NA	NA	NA	NA	RP11.477H21.2
peak_23573	0	1	1	0	0	0	0	0	0	1	NA	RNU6.171P	RP11.477H21.2	RP11.477H21.2	NA	NA	NA	NA	NA	NA
peak_23576	0	1	1	0	0	1	0	0	0	1	NA	RP11.477H21.2	RP11.477H21.2	NA	NA	RP11.477H21.2	NA	NA	NA	RP11.477H21.2
peak_23579	0	0	0	0	1	0	0	0	0	0	NA	NA	NA	NA	RP11.477H21.2	NA	NA	NA	NA	NA
peak_23580	0	0	0	0	1	0	0	0	0	0	NA	NA	NA	NA	RP11.477H21.2	NA	NA	NA	NA	NA
peak_23583	0	1	0	0	0	0	0	0	0	0	NA	PBX1	RP11.477H21.2	NA	NA	NA	NA	NA	NA	NA
peak_23584	0	1	1	0	1	1	1	0	0	1	NA	RP11.477H21.2	RP11.477H21.2	NA	RP11.477H21.2	RP11.477H21.2	RP11.506O24.1	NA	NA	RP11.477H21.2
peak_23586	0	0	0	0	0	1	0	0	0	0	NA	NA	NA	NA	NA	RNU6.171P	NA	NA	NA	NA
peak_23589	1	1	1	0	1	1	1	0	1	1	PBX1	RP11.506O24.1	PBX1	RP11.506O24.1	PBX1	RP11.506O24.1	NA	PBX1	RP11.477H21.2	RP11.506O24.1
peak_23595	0	0	0	0	1	1	0	0	0	0	NA	NA	NA	NA	RP11.477H21.2	RP11.506O24.1	RNU6.171P	RP11.477H21.2	RP11.506O24.1	NA
peak_23602	1	1	1	0	1	1	1	0	1	1	PBX1	RP11.506O24.1	PBX1	RP11.477H21.2	RP11.506O24.1	PBX1	RP11.477H21.2	RP11.506O24.1	NA	PBX1
peak_23604	1	1	1	0	1	1	1	0	0	1	RP11.506O24.1	RP11.506O24.1	RP11.506O24.2	RP11.506O24.1	RP11.506O24.2	NA	RP11.477H21.2	RP11.506O24.1	RP11.477H21.2	RP11.506O24.1
peak_23606	0	0	0	1	0	0	0	0	0	0	NA	NA	NA	RP11.506O24.1	NA	NA	NA	NA	NA	NA
peak_23607	0	0	0	1	0	0	0	0	0	0	NA	NA	NA	RP11.506O24.1	NA	NA	NA	NA	NA	NA
peak_23608	0	0	0	0	0	0	0	0	1	0	NA	NA	NA	NA	NA	NA	NA	NA	RP11.506O24.1	NA
peak_23611	0	1	1	0	0	1	0	0	0	1	NA	RP11.506O24.1	RP11.506O24.1	NA	NA	RP11.506O24.1	NA	NA	NA	RP11.506O24.1
peak_23613	1	0	1	0	1	0	1	0	1	1	RP11.506O24.1	NA	RP11.506O24.1	NA	RP11.506O24.1	NA	RP11.506O24.1	RP11.506O24.2	NA	RP11.506O24.1
peak_23614	1	1	1	0	0	1	1	0	1	1	RP11.506O24.1	RNU6.171P	RP11.506O24.1	RP11.506O24.2	RP11.506O24.1	NA	NA	RNU6.171P	RP11.506O24.1	RP11.506O24.2
peak_23615	1	1	1	1	1	1	1	0	1	1	RP11.506O24.1	RNU6.171P	RP11.506O24.1	RP11.506O24.2	RP11.506O24.1	PBX1	RP11.506O24.1	RP11.506O24.1	RNU6.171P	RP11.506O24.1
peak_23618	1	1	1	0	1	1	1	0	1	1	RP11.506O24.1	RP11.506O24.1	RP11.506O24.2	RP11.506O24.1	RP11.506O24.2	NA	RP11.506O24.1	RP11.506O24.1	RP11.506O24.1	RP11.506O24.2
peak_23619	0	0	0	0	0	0	1	0	0	0	NA	NA	NA	NA	NA	NA	RP11.506O24.2	NA	NA	NA
peak_23622	0	0	0	0	0	1	0	0	0	0	NA	NA	NA	NA	NA	RP11.506O24.2	NA	NA	NA	NA
peak_23625	0	1	1	0	0	1	1	0	0	0	NA	RP11.506O24.2	RP11.506O24.2	NA	NA	RP11.506O24.2	RP11.506O24.2	NA	NA	NA
peak_23627	0	1	1	0	0	0	1	0	0	0	NA	RP11.506O24.2	RP11.506O24.2	NA	NA	NA	RP11.506O24.2	NA	NA	NA
peak_23765	0	0	0	0	0	0	0	1	0	0	NA	NA	NA	NA	NA	NA	NA	MGST3	UCK2	TMCO1
peak_23769	0	0	0	1	0	0	0	1	0	0	NA	NA	NA	MGST3	NA	NA	NA	MGST3	NA	NA
peak_23775	0	0	0	0	0	0	1	0	1	0	NA	NA	NA	NA	NA	NA	ALDH9A1	NA	ALDH9A1	NA
peak_23785	1	0	0	1	0	0	0	0	0	0	UCK2	TMCO1	NA	NA	MGST3	UCK2	TMCO1	NA	NA	NA
peak_23789	0	0	0	0	0	0	0	1	0	0	NA	NA	NA	NA	NA	NA	NA	UCK2	TMCO1	NA
peak_23883	1	0	0	0	0	0	0	0	0	0	POGK	NA	NA	NA	NA	NA	NA	NA	NA	NA
peak_23908	0	0	0	0	0	0	0	0	1	0	NA	NA	NA	NA	NA	NA	NA	NA	TADA1	ILDR2
peak_23909	0	0	0	0	0	0	0	0	1	0	NA	NA	NA	NA	NA	NA	NA	NA	ILDR2	NA
peak_23913	0	1	0	0	0	0	0	0	0	0	NA	ILDR2	NA	NA	NA	NA	NA	NA	NA	NA
peak_23914	0	1	0	0	0	0	0	0	0	0	NA	ILDR2	NA	NA	NA	NA	NA	NA	NA	NA
peak_23919	0	1	0	0	0	0	0	0	0	0	NA	ILDR2	NA	NA	NA	NA	NA	NA	NA	NA
peak_23940	0	0	0	0	0	0	0	1	0	0	NA	NA	NA	NA	NA	NA	NA	POU2F1	NA	NA
peak_23967	1	1	0	1	1	1	1	1	0	0	ILDR2	POU2F1	POU2F1	NA	POU2F1	RCSD1	POU2F1	RP11.52A20.2	POU2F1	POU2F1
peak_23978	0	0	0	0	0	0	1	0	0	0	NA	NA	NA	NA	NA	NA	RP11.52A20.2	NA	NA	NA
peak_23979	0	0	0	0	0	0	1	0	0	0	NA	NA	NA	NA	NA	NA	RP11.52A20.2	NA	NA	NA
peak_23982	0	0	0	0	0	0	1	0	1	0	NA	NA	NA	NA	NA	NA	POU2F1	RP11.52A20.2	NA	POU2F1
peak_23999	1	0	0	0	0	0	0	0	1	0	DCAF6	MPC2	NA	NA	NA	NA	NA	NA	NA	ILDR2
peak_24009	0	0	0	0	1	0	1	0	0	0	NA	NA	NA	NA	RP11.52A20.2	NA	RP11.52A20.2	NA	NA	NA
peak_24011	0	0	0	0	1	0	0	0	0	0	NA	NA	NA	NA	RP11.52A20.2	NA	NA	NA	NA	NA
peak_24012	0	0	0	0	1	0	1	0	1	0	NA	NA	NA	NA	RP11.52A20.2	NA	POU2F1	RP11.52A20.2	NA	POU2F1
peak_24015	0	0	0	0	1	0	1	0	0	0	NA	NA	NA	NA	RP11.52A20.2	NA	RP11.52A20.2	NA	NA	NA
peak_24029	0	0	0	0	1	0	0	0	1	0	NA	NA	NA	NA	RP11.52A20.2	NA	NA	NA	POU2F1	NA
peak_24032	0	0	0	1	0	0	0	0	0	0	NA	NA	NA	RCSD1	NA	NA	NA	NA	NA	NA
peak_24037	0	1	0	1	0	0	1	0	1	1	NA	SFT2D2	NA	MPZL1	NA	NA	POU2F1	RP11.52A20.2	NA	TADA1
peak_24057	0	0	1	0	1	0	0	0	1	0	NA	NA	CREG1	NA	CREG1	NA	NA	NA	CREG1	NA
peak_24060	0	0	0	0	0	0	0	0	1	0	NA	NA	NA	NA	NA	NA	NA	NA	CREG1	NA
peak_24065	0	1	1	0	1	0	0	0	1	0	NA	CREG1	CREG1	NA	CREG1	NA	NA	NA	CREG1	NA
peak_24069	0	0	0	1	0	0	0	1	0	0	NA	NA	NA	RCSD1	NA	NA	NA	CREG1	RCSD1	NA
peak_24070	0	0	0	1	0	0	0	0	0	0	NA	NA	NA	RCSD1	NA	NA	NA	NA	NA	NA
peak_24073	0	0	0	0	0	0	0	1	0	0	NA	NA	NA	NA	NA	NA	NA	RCSD1	NA	NA
peak_24075	0	0	0	0	0	0	0	1	0	0	NA	NA	NA	NA	NA	NA	NA	CREG1	RCSD1	NA
peak_24076	0	0	0	0	0	0	0	1	0	0	NA	NA	NA	NA	NA	NA	NA	CREG1	RCSD1	NA
peak_24078	0	0	0	0	0	0	0	1	0	0	NA	NA	NA	NA	NA	NA	NA	RCSD1	NA	NA
peak_24081	0	0	0	1	0	0	0	0	0	0	NA	NA	NA	RCSD1	NA	NA	NA	NA	NA	NA
peak_24092	0	0	0	0	0	0	0	1	0	0	NA	NA	NA	NA	NA	NA	NA	POGK	CREG1	MPZL1
peak_24096	0	0	0	0	0	0	0	1	0	0	NA	NA	NA	NA	NA	NA	NA	MPZL1	NA	NA
peak_24099	1	0	1	1	1	0	1	1	1	1	MPZL1	NA	MPZL1	MPZL1	MPZL1	NA	MPZL1	MPZL1	MPZL1	MPZL1
peak_24102	0	1	0	0	0	0	0	0	0	1	NA	MPZL1	NA	NA	NA	NA	NA	NA	NA	MPZL1
peak_24163	0	0	0	0	0	0	0	0	1	0	NA	NA	NA	NA	NA	NA	NA	NA	GPR161	NA
peak_24164	0	1	1	0	1	1	0	0	0	1	NA	GPR161	GPR161	NA	GPR161	GPR161	NA	NA	NA	GPR161
peak_24165	0	0	0	1	0	0	0	1	1	0	NA	NA	NA	RCSD1	MPZL1	GPR161	TIPRL	SFT2D2	C1orf112	SELL
peak_24166	1	0	0	0	0	0	0	1	0	0	GPR161	NA	NA	NA	NA	NA	NA	GPR161	NA	NA
peak_24168	0	0	0	0	1	1	0	0	0	0	NA	NA	NA	NA	TIPRL	TIPRL	NA	NA	NA	NA
peak_24170	0	0	0	0	0	1	0	0	0	0	NA	NA	NA	NA	NA	TIPRL	NA	NA	NA	NA
peak_24173	0	0	0	0	0	0	0	1	0	0	NA	NA	NA	NA	NA	NA	NA	SFT2D2	NA	NA
peak_24174	0	0	0	0	0	0	0	1	1	0	NA	NA	NA	NA	NA	NA	NA	SFT2D2	SFT2D2	NA
peak_24175	0	0	0	0	0	0	0	1	1	0	NA	NA	NA	NA	NA	NA	NA	SFT2D2	SFT2D2	NA
peak_24176	0	0	0	0	0	1	0	0	0	0	NA	NA	NA	NA	NA	SFT2D2	NA	NA	NA	NA
peak_24177	0	0	0	0	0	0	0	0	1	0	NA	NA	NA	NA	NA	NA	NA	NA	SFT2D2	NA
peak_24314	0	0	0	0	0	0	0	1	0	0	NA	NA	NA	NA	NA	NA	NA	SUCO	NA	NA
peak_24325	1	1	0	0	1	0	0	0	1	1	ATP1B1	ATP1B1	NA	NA	ATP1B1	NA	NA	NA	ATP1B1	ATP1B1
peak_24326	0	0	1	0	0	0	1	0	1	0	NA	NA	SFT2D2	ATP1B1	NME7	BLZF1	NA	NA	NA	ATP1B1
peak_24327	0	1	0	0	0	0	0	0	0	0	NA	ATP1B1	NA	NA	NA	NA	NA	NA	NA	NA
peak_24328	0	1	1	0	1	1	1	0	1	1	NA	ATP1B1	ATP1B1	NA	ATP1B1	ATP1B1	SFT2D2	ATP1B1	NME7	BLZF1
peak_24329	0	0	0	0	0	0	0	0	1	0	NA	NA	NA	NA	NA	NA	NA	NA	SFT2D2	ATP1B1
peak_24330	0	0	0	0	0	0	0	1	0	0	NA	NA	NA	NA	NA	NA	NA	ATP1B1	NA	NA
peak_24331	0	0	0	0	0	0	0	1	0	0	NA	NA	NA	NA	NA	NA	NA	ATP1B1	NA	NA
peak_24370	1	1	0	1	1	0	1	0	1	1	CCDC181	CCDC181	NA	SELP	CCDC181	NA	CCDC181	NA	CCDC181	CCDC181
peak_24435	1	1	1	1	1	1	1	0	1	1	CCDC181	KIFAP3	MROH9	PRRC2C	C1orf112	KIFAP3	PRRC2C	KIFAP3	PRRC2C	SELP
peak_24482	0	0	0	1	0	0	0	0	0	0	NA	NA	NA	PRRX1	NA	NA	NA	NA	NA	NA
peak_24519	1	0	0	0	0	0	0	0	0	0	MROH9	NA	NA	NA	NA	NA	NA	NA	NA	NA
peak_24527	0	0	0	0	0	0	1	0	1	0	NA	NA	NA	NA	NA	NA	FMO1	NA	FMO1	NA
peak_24544	0	0	0	0	0	0	1	0	1	0	NA	NA	NA	NA	NA	NA	FMO1	NA	FMO1	NA
peak_24552	0	0	0	0	0	0	1	0	1	0	NA	NA	NA	NA	NA	NA	FMO1	NA	FMO1	NA
peak_24553	0	0	0	0	0	0	0	0	1	0	NA	NA	NA	NA	NA	NA	NA	NA	FMO1	NA
peak_24566	0	0	0	0	0	0	0	1	0	0	NA	NA	NA	NA	NA	NA	NA	PRRC2C	NA	NA
peak_24567	0	0	0	0	0	0	0	1	0	0	NA	NA	NA	NA	NA	NA	NA	PRRC2C	NA	NA
peak_24571	0	0	1	0	0	1	0	0	0	1	NA	NA	PRRC2C	NA	NA	PRRC2C	NA	NA	NA	PRRC2C
peak_24585	0	0	1	0	0	0	0	0	0	0	NA	NA	PIGC	NA	NA	NA	NA	NA	NA	NA
peak_24594	0	0	1	0	0	0	0	0	1	1	NA	NA	VAMP4	NA	NA	NA	NA	NA	VAMP4	VAMP4
peak_24600	0	0	0	0	0	0	0	0	1	0	NA	NA	NA	NA	NA	NA	NA	NA	METTL13	NA
peak_24625	0	1	0	0	0	0	0	0	0	0	NA	DNM3	NA	NA	NA	NA	NA	NA	NA	NA
peak_24626	1	1	1	1	1	1	1	0	1	1	METTL13	DNM3	DNM3	DNM3	DNM3	METTL13	DNM3	METTL13	DNM3	DNM3
peak_24740	0	0	0	0	0	0	0	0	1	0	NA	NA	NA	NA	NA	NA	NA	NA	PIGC	NA
peak_24837	0	0	0	0	0	0	0	1	0	0	NA	NA	NA	NA	NA	NA	NA	SUCO	PRDX6	NA
peak_24845	0	1	0	0	0	0	0	0	0	0	NA	TNFSF4	NA	NA	NA	NA	NA	NA	NA	NA
peak_24848	0	1	0	0	0	0	0	0	0	0	NA	TNFSF4	NA	NA	NA	NA	NA	NA	NA	NA
peak_24849	0	1	0	0	0	0	0	0	0	0	NA	TNFSF4	NA	NA	NA	NA	NA	NA	NA	NA
peak_24869	0	0	0	1	0	0	0	1	0	0	NA	NA	NA	RP11.296O14.3	NA	NA	NA	PRDX6	DARS2	CENPL
peak_24873	0	0	1	0	0	0	0	0	0	0	NA	NA	PRDX6	NA	NA	NA	NA	NA	NA	NA
peak_24875	0	0	0	0	0	0	1	0	0	0	NA	NA	NA	NA	NA	NA	PRDX6	NA	NA	NA
peak_24876	1	0	1	0	0	0	1	0	1	0	PRDX6	NA	PRDX6	NA	NA	NA	PRDX6	NA	PRDX6	NA
peak_24922	0	0	1	0	1	0	0	0	0	0	NA	NA	RC3H1	NA	RC3H1	NA	NA	NA	NA	NA
peak_24923	0	0	1	0	0	0	1	1	1	1	NA	NA	RC3H1	NA	NA	NA	RC3H1	RC3H1	RP11.160H22.3	RC3H1
peak_24932	0	0	0	0	0	0	1	0	1	0	NA	NA	NA	NA	NA	NA	RABGAP1L	NA	RABGAP1L	NA
peak_25038	0	0	0	1	0	0	1	0	1	0	NA	NA	NA	RP1.102G20.2	RABGAP1L.IT1	NA	NA	MRPS14	NA	MRPS14
peak_25088	0	0	1	0	0	0	0	0	0	0	NA	NA	PRDX6	DARS2	CENPL	ZBTB37	GAS5	RABGAP1L	CACYBP	RP11.318C24.2
peak_25094	1	1	1	1	1	1	1	1	1	1	MRPS14	MRPS14	MRPS14	MRPS14	MRPS14	MRPS14	MRPS14	MRPS14	MRPS14	MRPS14
peak_25235	1	0	0	0	0	0	0	0	0	0	RP11.318C24.2	NA	NA	NA	NA	NA	NA	NA	NA	NA
peak_25290	1	0	0	0	1	1	0	0	0	0	RP11.318C24.2	NA	NA	NA	RP11.318C24.2	RP11.318C24.2	NA	NA	NA	NA
peak_25291	1	1	1	0	1	1	1	0	0	1	RP11.318C24.2	RP11.318C24.2	PAPPA2	RP11.318C24.2	NA	RP11.318C24.2	RP11.318C24.2	RP11.318C24.2	NA	NA
peak_25295	1	0	0	0	0	0	1	0	0	0	RP11.318C24.2	NA	NA	NA	NA	NA	RP11.318C24.2	NA	NA	NA
peak_25296	0	1	1	0	1	0	0	0	0	1	NA	RP11.318C24.2	RP11.318C24.2	NA	RP11.318C24.2	NA	NA	NA	NA	RP11.318C24.2
peak_25441	1	0	0	0	1	1	1	0	1	0	RP11.318C24.2	NA	NA	NA	RP11.318C24.2	RP11.318C24.2	ASTN1	NA	ASTN1	NA
peak_25494	1	0	0	0	1	0	0	0	0	0	ASTN1	NA	NA	NA	ASTN1	NA	NA	NA	NA	NA
peak_25500	1	1	1	0	1	1	1	0	1	1	ASTN1	ASTN1	ASTN1	NA	ASTN1	ASTN1	ASTN1	NA	ASTN1	ASTN1
peak_25532	0	1	0	0	1	1	0	0	0	0	NA	ASTN1	NA	NA	ASTN1	ASTN1	NA	NA	NA	NA
peak_25679	1	0	0	0	0	0	0	0	0	0	RASAL2	NA	NA	NA	NA	NA	NA	NA	NA	NA
peak_25682	0	0	0	0	0	0	0	1	0	0	NA	NA	NA	NA	NA	NA	NA	PTPN2P1	FAM20B	NA
peak_25683	0	0	0	0	0	0	0	1	0	0	NA	NA	NA	NA	NA	NA	NA	PTPN2P1	FAM20B	NA
peak_25692	0	0	0	0	0	1	0	1	0	0	NA	NA	NA	NA	NA	RASAL2	NA	RASAL2	NA	NA
peak_25694	0	0	0	0	0	0	0	0	0	1	NA	NA	NA	NA	NA	NA	NA	NA	NA	RASAL2
peak_25718	0	0	0	0	0	0	0	1	0	0	NA	NA	NA	NA	NA	NA	NA	PTPN2P1	NA	NA
peak_25733	0	0	0	0	0	0	0	1	0	0	NA	NA	NA	NA	NA	NA	NA	PTPN2P1	FAM20B	NA
peak_25734	0	0	0	0	0	0	0	1	0	0	NA	NA	NA	NA	NA	NA	NA	PTPN2P1	FAM20B	NA
peak_25777	0	1	0	1	0	0	0	0	0	0	NA	RALGPS2	ANGPTL1	NA	RALGPS2	NA	NA	NA	NA	NA
peak_25814	0	0	0	0	0	0	0	1	0	0	NA	NA	NA	NA	NA	NA	NA	PTPN2P1	NA	NA
peak_25844	0	0	0	1	0	0	0	0	1	0	NA	NA	NA	FAM20B	NA	NA	NA	NA	FAM20B	NA
peak_25847	1	0	0	0	0	0	0	0	1	0	FAM20B	NA	NA	NA	NA	NA	NA	NA	FAM20B	NA
peak_25852	0	0	0	0	1	0	1	0	0	0	NA	NA	NA	NA	FAM20B	NA	FAM20B	NA	NA	NA
peak_25856	0	0	0	1	1	0	1	0	0	1	NA	NA	NA	TOR3A	TOR3A	NA	TOR3A	NA	NA	TOR3A
peak_25858	0	0	0	0	0	0	0	1	0	0	NA	NA	NA	NA	NA	NA	NA	TOR3A	NA	NA
peak_25886	1	1	1	0	1	0	1	0	0	1	FAM20B	FAM20B	FAM20B	NA	FAM20B	TOR3A	NA	TOR3A	SOAT1	NA
peak_25903	0	0	0	0	0	0	0	0	1	0	NA	NA	NA	NA	NA	NA	NA	NA	SOAT1	NA
peak_25904	0	0	0	0	0	0	0	0	1	0	NA	NA	NA	NA	NA	NA	NA	NA	SOAT1	NA
peak_25905	0	0	0	0	0	0	0	0	1	0	NA	NA	NA	NA	NA	NA	NA	NA	SOAT1	NA
peak_25957	0	1	0	0	1	1	0	0	0	1	NA	TOR1AIP1	NA	NA	TOR1AIP1	TOR1AIP1	QSOX1	NA	NA	NA
peak_25992	0	0	0	0	0	0	1	0	0	0	NA	NA	NA	NA	NA	NA	QSOX1	NA	NA	NA
peak_25994	0	0	0	0	0	1	1	0	0	0	NA	NA	NA	NA	NA	QSOX1	QSOX1	NA	NA	NA
peak_25997	1	0	1	0	1	1	1	0	1	1	TOR1AIP1	NA	TOR1AIP1	NA	TOR1AIP1	TOR1AIP1	QSOX1	LHX4	FAM20B	TOR1AIP2
peak_26006	0	1	0	0	0	1	0	0	0	1	NA	LHX4	NA	NA	NA	LHX4	NA	NA	NA	LHX4
peak_26013	0	1	0	0	0	1	0	0	0	1	NA	LHX4	NA	NA	NA	LHX4	NA	NA	NA	LHX4
peak_26051	0	0	0	1	0	0	1	0	1	0	NA	NA	NA	FAM20B	TOR1AIP1	NA	NA	XPR1	STX6	NA
peak_26167	1	0	0	0	0	0	1	0	1	0	CACNA1E	NA	NA	NA	NA	NA	TOR1AIP2	STX6	GLUL	NA
peak_26174	0	0	0	0	0	0	1	0	1	0	NA	NA	NA	NA	NA	NA	STX6	NA	STX6	NA
peak_26175	0	0	0	0	0	0	1	0	1	0	NA	NA	NA	NA	NA	NA	STX6	NA	STX6	NA
peak_26223	1	1	0	1	0	1	1	0	1	0	CACNA1E	CACNA1E	NA	TOR1AIP1	NA	CACNA1E	TOR1AIP1	XPR1	CACNA1E	NA
peak_26230	0	0	0	0	0	0	1	0	1	0	NA	NA	NA	NA	NA	NA	STX6	CACNA1E	NA	STX6
peak_26236	0	0	0	0	0	0	1	0	0	0	NA	NA	NA	NA	NA	NA	CACNA1E	NA	NA	NA
peak_26245	0	0	0	0	0	0	1	0	0	0	NA	NA	NA	NA	NA	NA	CACNA1E	NA	NA	NA
peak_26288	0	0	0	0	0	0	1	0	0	0	NA	NA	NA	NA	NA	NA	CACNA1E	NA	NA	NA
peak_26291	1	0	0	0	0	0	0	0	0	0	CACNA1E	NA	NA	NA	NA	NA	NA	NA	NA	NA
peak_26293	0	0	0	0	0	0	1	0	0	0	NA	NA	NA	NA	NA	NA	CACNA1E	NA	NA	NA
peak_26429	0	0	0	0	0	0	0	1	0	0	NA	NA	NA	NA	NA	NA	NA	GLUL	RGS16	NA
peak_26431	0	0	0	0	0	0	0	1	0	0	NA	NA	NA	NA	NA	NA	NA	GLUL	RGS16	NA
peak_26491	0	1	1	0	1	1	1	0	1	0	NA	GLUL	GLUL	NA	GLUL	GLUL	GLUL	NA	GLUL	NA
peak_26492	0	0	0	0	0	0	0	1	0	0	NA	NA	NA	NA	NA	NA	NA	GLUL	NA	NA
peak_26493	0	0	0	0	0	0	1	0	1	0	NA	NA	NA	NA	NA	NA	GLUL	NA	GLUL	NA
peak_26516	1	0	0	0	1	0	1	1	1	0	RGS16	NA	NA	NA	RGS16	NA	RGS16	RGS16	RGS16	NA
peak_26517	0	0	0	0	0	0	0	0	1	0	NA	NA	NA	NA	NA	NA	NA	NA	RGS16	NA
peak_26520	0	0	0	0	0	0	1	0	0	0	NA	NA	NA	NA	NA	NA	RGS16	NA	NA	NA
peak_26521	1	0	0	0	0	0	1	0	0	0	RGS16	NA	NA	NA	NA	NA	RGS16	NA	NA	NA
peak_26522	1	0	0	1	1	0	1	0	1	0	RGS16	NA	NA	RGS16	RGS16	NA	RGS16	NA	RGS16	NA
peak_26523	0	0	0	0	0	0	1	0	0	0	NA	NA	NA	NA	NA	NA	RGS16	NA	NA	NA
peak_26548	1	0	0	0	1	0	1	0	1	0	RGS16	NA	NA	NA	RGS16	NA	RGS16	NA	RGS16	NA
peak_26646	0	0	0	1	1	1	1	0	0	0	NA	NA	NA	LAMC2	LAMC2	LAMC2	LAMC2	NA	NA	NA
peak_26653	0	0	0	0	0	0	1	0	0	0	NA	NA	NA	NA	NA	NA	LAMC2	NA	NA	NA
peak_26654	0	0	0	1	1	1	1	0	0	0	NA	NA	NA	LAMC2	LAMC2	LAMC2	LAMC2	NA	NA	NA
peak_26696	0	0	0	0	0	0	1	0	0	0	NA	NA	NA	NA	NA	NA	NMNAT2	NA	NA	NA
peak_26705	0	0	0	0	0	0	1	0	0	0	NA	NA	NA	NA	NA	NA	NMNAT2	NA	NA	NA
peak_26709	1	1	1	1	1	1	1	1	1	0	SMG7	SMG7	SMG7	SMG7	SMG7	SMG7	SMG7	SMG7	SMG7	NA
peak_26744	1	1	1	1	1	1	1	0	1	1	ARPC5	RGL1	ARPC5	RGL1	ARPC5	RGL1	ARPC5	RGL1	ARPC5	RGL1
peak_26745	0	1	1	0	0	1	0	0	0	0	NA	ARPC5	RGL1	ARPC5	RGL1	NA	NA	ARPC5	RGL1	NA
peak_26793	0	0	0	1	1	0	0	1	1	0	NA	NA	NA	ARPC5	RGL1	RNF2	ARPC5	RGL1	NA	NA
peak_26825	0	0	0	0	0	0	0	0	1	0	NA	NA	NA	NA	NA	NA	NA	NA	ARPC5	RGL1
peak_26829	0	0	0	0	0	0	1	0	1	0	NA	NA	NA	NA	NA	NA	ARPC5	RGL1	NA	ARPC5
peak_26843	1	1	0	0	0	0	0	0	0	1	COLGALT2	COLGALT2	NA	NA	NA	NA	NA	NA	NA	COLGALT2
peak_26867	0	1	0	0	0	0	0	0	0	0	NA	COLGALT2	NA	NA	NA	NA	NA	NA	NA	NA
peak_26877	1	0	1	0	0	1	1	0	0	1	COLGALT2	TSEN15	NA	TSEN15	NA	NA	TSEN15	COLGALT2	TSEN15	NA
peak_26889	0	0	1	0	0	0	0	0	0	0	NA	NA	TSEN15	NA	NA	NA	NA	NA	NA	NA
peak_26924	0	0	1	0	0	0	0	0	0	0	NA	NA	C1orf21	NA	NA	NA	NA	NA	NA	NA
peak_26954	0	0	1	0	1	0	0	0	0	0	NA	NA	GS1.115G20.1	NA	GS1.115G20.1	NA	NA	NA	NA	NA
peak_26957	0	0	0	0	1	0	0	0	0	0	NA	NA	NA	NA	GS1.115G20.1	NA	NA	NA	NA	NA
peak_26964	0	0	0	0	0	0	0	0	0	1	NA	NA	NA	NA	NA	NA	NA	NA	NA	GS1.115G20.1
peak_27024	0	0	0	0	0	0	1	0	1	0	NA	NA	NA	NA	NA	NA	COLGALT2	TSEN15	NA	TSEN15
peak_27110	1	0	0	0	0	0	0	0	1	0	IVNS1ABP	NA	NA	NA	NA	NA	NA	NA	IVNS1ABP	NA
peak_27114	1	0	0	1	0	0	1	0	1	0	RNF2	IVNS1ABP	TPR	C1orf27	OCLM	NA	NA	RNF2	HMCN1	OCLM
peak_27331	0	0	0	0	0	0	0	1	0	0	NA	NA	NA	NA	NA	NA	NA	PTGS2	NA	NA
peak_27751	1	0	0	0	0	0	0	0	1	0	BRINP3	LINC01351	NA	NA	NA	NA	NA	NA	NA	BRINP3
peak_27752	1	1	0	0	0	1	0	0	1	0	BRINP3	LINC01351	BRINP3	NA	NA	NA	BRINP3	NA	NA	BRINP3
peak_27932	0	0	0	0	0	0	0	1	0	0	NA	NA	NA	NA	NA	NA	NA	RGS18	NA	NA
peak_27934	0	0	0	0	0	0	0	1	0	0	NA	NA	NA	NA	NA	NA	NA	RGS18	NA	NA
peak_27971	0	0	0	0	0	0	0	0	1	0	NA	NA	NA	NA	NA	NA	NA	NA	RGS1	NA
peak_27981	0	0	0	0	0	0	0	0	1	0	NA	NA	NA	NA	NA	NA	NA	NA	RGS1	NA
peak_27983	0	0	0	0	0	0	0	1	0	0	NA	NA	NA	NA	NA	NA	NA	RGS18	RGS1	B3GALT2
peak_27984	0	0	0	0	0	0	0	1	0	0	NA	NA	NA	NA	NA	NA	NA	RGS18	RGS1	B3GALT2
peak_27986	0	0	0	0	0	0	0	1	0	0	NA	NA	NA	NA	NA	NA	NA	B3GALT2	NA	NA
peak_27987	0	0	0	0	0	0	0	1	0	0	NA	NA	NA	NA	NA	NA	NA	B3GALT2	NA	NA
peak_27988	0	0	0	0	0	0	0	1	0	0	NA	NA	NA	NA	NA	NA	NA	RGS18	TROVE2	B3GALT2
peak_27989	0	0	0	0	0	0	0	1	0	0	NA	NA	NA	NA	NA	NA	NA	RGS18	TROVE2	B3GALT2
peak_27992	1	0	0	1	0	0	0	0	1	0	RP11.101E13.5	NA	NA	RP11.101E13.5	B3GALT2	NA	NA	NA	NA	RGS1
peak_27993	0	0	0	0	0	0	0	0	1	0	NA	NA	NA	NA	NA	NA	NA	NA	RGS1	NA
peak_27994	0	0	0	0	0	0	0	1	0	0	NA	NA	NA	NA	NA	NA	NA	RGS18	RGS1	B3GALT2
peak_27996	0	0	0	0	0	0	0	1	0	0	NA	NA	NA	NA	NA	NA	NA	RGS1	B3GALT2	NA
peak_27997	0	0	0	0	0	0	0	1	0	0	NA	NA	NA	NA	NA	NA	NA	RGS1	B3GALT2	NA
peak_28003	0	0	0	0	0	0	0	1	0	0	NA	NA	NA	NA	NA	NA	NA	RGS1	NA	NA
peak_28004	0	0	0	0	0	0	0	1	0	0	NA	NA	NA	NA	NA	NA	NA	RGS18	RGS1	B3GALT2
peak_28005	0	0	0	0	0	0	0	1	0	0	NA	NA	NA	NA	NA	NA	NA	RGS18	RGS1	B3GALT2
peak_28007	0	0	0	0	0	0	0	1	0	0	NA	NA	NA	NA	NA	NA	NA	RGS18	RGS1	B3GALT2
peak_28041	0	0	0	0	0	0	0	1	0	0	NA	NA	NA	NA	NA	NA	NA	B3GALT2	NA	NA
peak_28062	0	0	0	0	0	0	0	0	0	1	NA	NA	NA	NA	NA	NA	NA	NA	NA	TROVE2
peak_28063	0	0	0	0	1	0	0	0	1	0	NA	NA	NA	NA	UCHL5	NA	NA	NA	TROVE2	UCHL5
peak_28065	1	0	0	0	0	0	0	1	0	0	TROVE2	UCHL5	RP11.101E13.5	NA	NA	NA	NA	NA	NA	RGS18
peak_28067	0	0	1	0	0	0	0	0	0	0	NA	NA	TROVE2	UCHL5	NA	NA	NA	NA	NA	NA
peak_28069	0	0	0	1	0	0	0	0	0	0	NA	NA	NA	UCHL5	RP11.101E13.5	NA	NA	NA	NA	NA
peak_28071	0	1	1	1	1	1	0	0	0	1	NA	TROVE2	UCHL5	RP11.101E13.5	CDC73	B3GALT2	TROVE2	UCHL5	RP11.101E13.5	CDC73
peak_28073	0	1	0	0	0	0	0	0	0	1	NA	RP11.101E13.5	NA	NA	NA	NA	NA	NA	NA	RP11.101E13.5
peak_28083	0	1	1	0	0	0	1	0	0	1	NA	B3GALT2	B3GALT2	NA	NA	NA	B3GALT2	NA	NA	B3GALT2
peak_28084	1	1	0	0	0	0	1	0	1	1	B3GALT2	B3GALT2	NA	NA	NA	NA	B3GALT2	NA	B3GALT2	B3GALT2
peak_28085	0	0	0	0	0	0	1	0	0	0	NA	NA	NA	NA	NA	NA	B3GALT2	NA	NA	NA
peak_28087	0	0	0	0	1	0	1	0	0	0	NA	NA	NA	NA	B3GALT2	NA	B3GALT2	NA	NA	NA
peak_28101	0	0	1	0	0	0	0	0	0	1	NA	NA	B3GALT2	NA	NA	NA	NA	NA	NA	B3GALT2
peak_28103	0	0	0	0	0	0	0	0	0	1	NA	NA	NA	NA	NA	NA	NA	NA	NA	B3GALT2
peak_28536	0	0	1	0	1	0	0	0	0	1	NA	NA	KCNT2	NA	KCNT2	NA	NA	NA	NA	KCNT2
peak_28581	1	1	1	1	1	1	1	1	1	1	KCNT2	ZBTB41	CRB1	DENND1B	NEK7	KCNT2	ZBTB41	CRB1	DENND1B	KCNT2
peak_28587	0	0	0	0	1	1	0	0	0	0	NA	NA	NA	NA	CRB1	CRB1	NA	NA	NA	NA
peak_28588	0	0	0	0	0	1	0	0	0	0	NA	NA	NA	NA	NA	CRB1	NA	NA	NA	NA
peak_28590	1	1	1	0	1	1	1	0	1	0	CRB1	DENND1B	CRB1	CRB1	NA	CRB1	CRB1	DENND1B	ASPM	CRB1
peak_28591	0	0	0	0	0	0	1	0	1	0	NA	NA	NA	NA	NA	NA	CRB1	NA	CRB1	NA
peak_28599	0	0	0	0	0	0	1	0	1	0	NA	NA	NA	NA	NA	NA	CRB1	NA	ZBTB41	CRB1
peak_28601	0	0	0	0	0	0	1	0	1	0	NA	NA	NA	NA	NA	NA	ZBTB41	CRB1	NA	ASPM
peak_28602	0	0	0	0	0	0	1	0	1	0	NA	NA	NA	NA	NA	NA	ZBTB41	CRB1	NA	ASPM
peak_28605	0	0	0	0	0	0	1	0	1	0	NA	NA	NA	NA	NA	NA	ZBTB41	NA	ZBTB41	NA
peak_28643	0	0	0	0	0	0	1	0	1	0	NA	NA	NA	NA	NA	NA	ASPM	NA	ASPM	NA
peak_28646	1	1	1	0	1	0	1	0	0	0	CRB1	CRB1	CRB1	NA	CRB1	NA	CRB1	NA	NA	NA
peak_28687	1	0	0	1	0	0	1	0	1	1	DENND1B	NA	NA	CFH	DENND1B	NA	NA	DENND1B	NA	ASPM
peak_28690	0	0	1	0	1	0	0	0	0	1	NA	NA	DENND1B	NA	DENND1B	NA	NA	NA	NA	DENND1B
peak_28703	0	0	0	0	0	0	1	0	0	0	NA	NA	NA	NA	NA	NA	LHX9	NA	NA	NA
peak_28704	0	0	0	0	0	0	1	0	0	0	NA	NA	NA	NA	NA	NA	LHX9	NA	NA	NA
peak_28705	0	0	0	0	0	0	1	0	0	0	NA	NA	NA	NA	NA	NA	LHX9	NA	NA	NA
peak_28748	0	0	1	0	0	0	0	0	0	0	NA	NA	NEK7	NA	NA	NA	NA	NA	NA	NA
peak_28750	1	0	1	1	1	1	1	1	1	0	B3GALT2	NEK7	NA	NEK7	B3GALT2	CFH	DENND1B	NEK7	NEK7	NEK7
peak_28751	0	0	0	0	0	0	0	1	0	0	NA	NA	NA	NA	NA	NA	NA	NEK7	NA	NA
peak_28855	0	0	0	0	0	0	0	1	0	0	NA	NA	NA	NA	NA	NA	NA	PTPRC	NA	NA
peak_28858	0	0	0	0	0	0	0	1	0	0	NA	NA	NA	NA	NA	NA	NA	PTPRC	NA	NA
peak_28860	0	0	0	0	0	0	0	1	0	0	NA	NA	NA	NA	NA	NA	NA	PTPRC	RP11.553K8.5	NA
peak_28861	0	0	0	0	0	0	0	1	0	0	NA	NA	NA	NA	NA	NA	NA	PTPRC	RP11.553K8.5	NA
peak_28869	0	0	0	0	0	0	0	1	0	0	NA	NA	NA	NA	NA	NA	NA	PTPRC	RP11.553K8.5	NA
peak_28883	0	0	0	0	0	0	0	1	0	0	NA	NA	NA	NA	NA	NA	NA	PTPRC	NA	NA
peak_28909	0	0	0	0	0	0	1	0	0	0	NA	NA	NA	NA	NA	NA	MIR181A1HG	NA	NA	NA
peak_28910	0	0	0	0	0	0	1	0	0	0	NA	NA	NA	NA	NA	NA	MIR181A1HG	NA	NA	NA
peak_28916	1	0	1	0	1	0	0	0	1	1	MIR181A1HG	NA	MIR181A1HG	NA	MIR181A1HG	NA	NA	NA	MIR181A1HG	MIR181A1HG
peak_28917	1	1	1	1	1	1	1	0	1	1	MIR181A1HG	MIR181A1HG	MIR181A1HG	MIR181A1HG	MIR181A1HG	MIR181A1HG	MIR181A1HG	NA	MIR181A1HG	MIR181A1HG
peak_28918	0	0	0	1	0	0	0	0	0	0	NA	NA	NA	MIR181A1HG	NA	NA	NA	NA	NA	NA
peak_28925	0	0	0	0	0	0	0	0	0	1	NA	NA	NA	NA	NA	NA	NA	NA	NA	MIR181A1HG
peak_28928	0	0	0	0	0	0	1	0	1	0	NA	NA	NA	NA	NA	NA	MIR181A1HG	NA	MIR181A1HG	NA
peak_28929	0	0	0	0	0	0	1	0	1	0	NA	NA	NA	NA	NA	NA	MIR181A1HG	NA	MIR181A1HG	NA
peak_28931	1	1	1	1	1	1	1	0	1	1	MIR181A1HG	MIR181A1HG	MIR181A1HG	CFH	MIR181A1HG	MIR181A1HG	MIR181A1HG	MIR181A1HG	NA	MIR181A1HG
peak_28932	0	0	0	0	0	0	1	0	0	0	NA	NA	NA	NA	NA	NA	MIR181A1HG	NA	NA	NA
peak_29190	0	0	0	0	0	0	1	0	1	0	NA	NA	NA	NA	NA	NA	KIF14	NA	KIF14	NA
peak_29192	0	0	0	0	0	0	0	1	0	0	NA	NA	NA	NA	NA	NA	NA	CAMSAP2	NA	NA
peak_29196	0	0	0	0	0	0	0	1	0	0	NA	NA	NA	NA	NA	NA	NA	CAMSAP2	NA	NA
peak_29197	0	0	0	0	0	0	0	1	0	0	NA	NA	NA	NA	NA	NA	NA	CAMSAP2	RPL34P6	NA
peak_29212	1	0	0	0	0	0	0	0	0	0	CAMSAP2	NA	NA	NA	NA	NA	NA	NA	NA	NA
peak_29213	1	0	1	0	1	0	1	0	0	0	CAMSAP2	NA	CAMSAP2	NA	CAMSAP2	NA	CAMSAP2	NA	NA	NA
peak_29230	0	0	0	1	0	0	0	0	0	0	NA	NA	NA	RPL34P6	NA	NA	NA	NA	NA	NA
peak_29232	0	0	0	0	0	0	0	0	1	0	NA	NA	NA	NA	NA	NA	NA	NA	RPL34P6	NA
peak_29233	0	0	0	0	0	0	0	0	1	0	NA	NA	NA	NA	NA	NA	NA	NA	RPL34P6	NA
peak_29234	0	0	0	0	0	0	1	0	0	0	NA	NA	NA	NA	NA	NA	RPL34P6	NA	NA	NA
peak_29253	0	0	0	0	0	0	0	0	1	0	NA	NA	NA	NA	NA	NA	NA	NA	KIF21B	NA
peak_29256	1	1	1	0	1	1	1	0	1	1	KIF21B	KIF21B	KIF21B	NA	KIF21B	KIF21B	KIF21B	NA	KIF21B	KIF21B
peak_29257	0	1	1	0	1	1	1	0	0	1	NA	KIF21B	KIF21B	NA	KIF21B	KIF21B	KIF21B	NA	NA	KIF21B
peak_29258	1	1	1	0	1	1	1	1	1	1	KIF21B	KIF21B	KIF21B	NA	KIF21B	KIF21B	KIF21B	KIF21B	KIF21B	KIF21B
peak_29259	0	0	1	0	0	0	0	0	0	0	NA	NA	KIF21B	NA	NA	NA	NA	NA	NA	NA
peak_29260	0	0	0	0	0	0	0	1	0	0	NA	NA	NA	NA	NA	NA	NA	KIF21B	NA	NA
peak_29261	1	1	1	1	1	1	1	1	1	1	KIF21B	KIF21B	KIF21B	KIF21B	KIF21B	KIF21B	KIF21B	KIF21B	KIF21B	KIF21B
peak_29262	0	0	0	1	0	0	0	0	0	0	NA	NA	NA	KIF21B	NA	NA	NA	NA	NA	NA
peak_29263	0	0	0	0	0	0	0	1	0	0	NA	NA	NA	NA	NA	NA	NA	KIF21B	TMEM9	NA
peak_29264	1	1	1	0	1	1	1	0	1	1	KIF21B	KIF21B	KIF21B	NA	KIF21B	KIF21B	RPL34P6	KIF21B	NA	KIF21B
peak_29266	0	0	0	0	0	0	0	1	0	0	NA	NA	NA	NA	NA	NA	NA	RPL34P6	KIF21B	NA
peak_29267	0	0	0	0	0	0	0	1	0	0	NA	NA	NA	NA	NA	NA	NA	RPL34P6	KIF21B	NA
peak_29268	0	0	0	0	0	0	0	1	0	0	NA	NA	NA	NA	NA	NA	NA	RPL34P6	KIF21B	NA
peak_29269	0	0	1	0	0	0	1	0	0	0	NA	NA	KIF21B	NA	NA	NA	KIF21B	NA	NA	NA
peak_29270	0	0	0	0	0	0	0	1	0	0	NA	NA	NA	NA	NA	NA	NA	KIF21B	NA	NA
peak_29271	0	0	0	0	0	0	0	1	0	0	NA	NA	NA	NA	NA	NA	NA	KIF21B	NA	NA
peak_29273	0	0	0	0	0	0	1	0	1	0	NA	NA	NA	NA	NA	NA	KIF21B	NA	KIF21B	NA
peak_29275	0	0	0	0	0	0	1	0	1	0	NA	NA	NA	NA	NA	NA	KIF21B	NA	KIF21B	NA
peak_29276	0	1	1	1	0	0	1	0	1	1	NA	KIF21B	KIF21B	RPL34P6	KIF21B	NA	NA	KIF21B	NA	KIF21B
peak_29294	1	1	0	1	0	1	0	0	0	0	RPL34P6	RPL34P6	NA	RPL34P6	NA	RPL34P6	NA	NA	NA	NA
peak_29304	1	1	1	1	1	1	1	1	1	1	CAMSAP2	RPL34P6	C1orf106	KIF21B	TMEM9	CAMSAP2	RPL34P6	KIF21B	TMEM9	CAMSAP2
peak_29368	1	0	0	0	0	0	0	0	1	0	CSRP1	NA	NA	NA	NA	NA	NA	NA	CSRP1	NA
peak_29369	0	0	0	0	0	0	0	0	1	0	NA	NA	NA	NA	NA	NA	NA	NA	CSRP1	NA
peak_29374	0	0	0	1	0	0	0	0	1	0	NA	NA	NA	CSRP1	NA	NA	NA	NA	CSRP1	NA
peak_29381	0	0	0	1	0	0	0	0	0	0	NA	NA	NA	NAV1	NA	NA	NA	NA	NA	NA
peak_29393	1	0	0	0	1	1	0	0	0	1	NAV1	NA	NA	NA	NAV1	NAV1	NA	NA	NA	NAV1
peak_29396	0	0	0	0	0	0	1	0	0	0	NA	NA	NA	NA	NA	NA	NAV1	NA	NA	NA
peak_29412	1	1	1	0	1	1	1	0	1	1	NAV1	NAV1	NAV1	NA	NAV1	NAV1	NAV1	NA	NAV1	NAV1
peak_29413	0	1	1	0	1	1	1	0	1	1	NA	NAV1	NAV1	NA	NAV1	NAV1	NAV1	NA	NAV1	NAV1
peak_29414	0	0	0	0	0	0	0	0	1	0	NA	NA	NA	NA	NA	NA	NA	NA	NAV1	NA
peak_29417	1	1	1	1	1	1	1	0	1	1	NAV1	NAV1	NAV1	RP11.90L20.2	RP11.90L20.2	NAV1	NAV1	NAV1	NA	NAV1
peak_29419	0	0	0	1	0	0	0	0	0	0	NA	NA	NA	NAV1	NA	NA	NA	NA	NA	NA
peak_29421	0	1	1	0	0	0	0	0	0	1	NA	NAV1	NAV1	NA	NA	NA	NA	NA	NA	NAV1
peak_29425	0	1	1	0	0	0	0	0	0	1	NA	NAV1	NAV1	NA	NA	NA	NA	NA	NA	NAV1
peak_29434	0	0	1	0	0	0	0	0	0	0	NA	NA	RP11.90L20.2	NA	NA	NA	NA	NA	NA	NA
peak_29435	1	0	1	0	0	1	0	0	1	0	NAV1	NA	RP11.90L20.2	NA	NA	NAV1	IPO9	NA	NA	CSRP1
peak_29436	0	0	0	0	0	0	1	0	1	0	NA	NA	NA	NA	NA	NA	NAV1	NA	CSRP1	NAV1
peak_29440	0	0	0	1	0	0	0	0	0	0	NA	NA	NA	RP11.90L20.2	NA	NA	NA	NA	NA	NA
peak_29442	0	0	0	1	0	0	0	1	0	0	NA	NA	NA	RP11.90L20.2	NA	NA	NA	NAV1	NA	NA
peak_29443	0	0	0	0	0	0	0	1	0	0	NA	NA	NA	NA	NA	NA	NA	NAV1	NA	NA
peak_29444	0	0	0	0	0	0	0	1	0	0	NA	NA	NA	NA	NA	NA	NA	RPL34P6	TMEM9	NAV1
peak_29449	0	0	1	1	0	0	0	0	0	0	NA	NA	RP11.90L20.2	RP11.90L20.2	NA	NA	NA	NA	NA	NA
peak_29453	0	0	0	1	0	0	0	0	0	0	NA	NA	NA	RP11.90L20.2	NA	NA	NA	NA	NA	NA
peak_29456	0	0	1	0	0	0	0	0	0	0	NA	NA	RP11.90L20.2	NA	NA	NA	NA	NA	NA	NA
peak_29524	1	1	1	0	1	1	1	0	1	1	TIMM17A	TIMM17A	TIMM17A	NA	TIMM17A	TIMM17A	RNPEP	NA	RP11.480I12.5	TIMM17A
peak_29590	0	0	1	0	0	0	0	0	0	0	NA	NA	PPP1R12B	NA	NA	NA	NA	NA	NA	NA
peak_29637	0	0	0	0	1	0	0	0	0	0	NA	NA	NA	NA	RP11.569A11.1	NA	NA	NA	NA	NA
peak_29641	0	0	0	0	1	0	0	0	0	0	NA	NA	NA	NA	RP11.569A11.1	NA	NA	NA	NA	NA
peak_29652	0	0	0	0	1	0	0	0	0	0	NA	NA	NA	NA	RP11.569A11.1	NA	NA	NA	NA	NA
peak_29681	1	1	1	0	1	1	1	0	1	1	KDM5B	RP11.480I12.2	KDM5B	PPFIA4	KDM5B	NA	KDM5B	KDM5B	KDM5B	NA
peak_29693	0	0	0	0	1	1	0	0	0	0	NA	NA	NA	NA	KLHL12	KLHL12	NA	NA	NA	NA
peak_29694	1	1	1	1	1	1	1	1	1	1	RABIF	ADIPOR1	CYB5R1	RP11.480I12.2	RABIF	KLHL12	ADIPOR1	CYB5R1	RABIF	KLHL12
peak_29696	0	0	0	0	0	0	0	1	0	0	NA	NA	NA	NA	NA	NA	NA	KLHL12	ADIPOR1	CYB5R1
peak_29697	0	0	0	0	0	0	0	1	0	0	NA	NA	NA	NA	NA	NA	NA	KLHL12	ADIPOR1	CYB5R1
peak_29698	0	1	0	0	0	0	0	0	0	0	NA	ADIPOR1	CYB5R1	NA	NA	NA	NA	NA	NA	NA
peak_29699	0	0	0	0	0	0	0	1	0	0	NA	NA	NA	NA	NA	NA	NA	KLHL12	ADIPOR1	CYB5R1
peak_29707	0	1	0	0	0	0	0	0	0	0	NA	PPFIA4	NA	NA	NA	NA	NA	NA	NA	NA
peak_29758	0	0	0	0	0	0	0	1	0	0	NA	NA	NA	NA	NA	NA	NA	CHI3L1	NA	NA
peak_29759	0	0	0	0	0	0	0	1	0	0	NA	NA	NA	NA	NA	NA	NA	CHI3L1	NA	NA
peak_29760	0	0	0	0	0	0	0	1	0	0	NA	NA	NA	NA	NA	NA	NA	CHI3L1	NA	NA
peak_29770	0	0	0	0	0	0	0	1	0	0	NA	NA	NA	NA	NA	NA	NA	BTG2	RP11.90O23.1	NA
peak_29784	1	0	0	1	0	0	1	1	1	1	BTG2	NA	NA	BTG2	PRELP	RP11.90O23.1	NA	NA	BTG2	BTG2
peak_29785	0	0	0	0	0	0	1	0	0	0	NA	NA	NA	NA	NA	NA	BTG2	NA	NA	NA
peak_29788	1	0	1	1	1	1	1	1	1	1	CYB5R1	NA	CYB5R1	CYB5R1	PRELP	CYB5R1	CYB5R1	BTG2	KDM5B	RP11.739N20.3
peak_29790	0	0	0	1	0	0	1	0	0	0	NA	NA	NA	BTG2	NA	NA	BTG2	NA	NA	NA
peak_29793	1	0	1	1	0	0	0	0	0	0	BTG2	NA	BTG2	BTG2	ATP2B4	NA	NA	NA	NA	NA
peak_29800	1	0	1	0	1	1	1	1	1	1	BTG2	ATP2B4	ZBED6	NA	BTG2	NA	BTG2	ZBED6	BTG2	BTG2
peak_29801	1	1	1	1	1	1	1	1	1	1	BTG2	ATP2B4	ZBED6	ATP2B4	BTG2	ATP2B4	BTG2	PRELP	ATP2B4	RP11.90O23.1
peak_29839	0	0	0	1	0	0	0	0	0	0	NA	NA	NA	PRELP	NA	NA	NA	NA	NA	NA
peak_29840	0	0	0	1	0	0	0	0	0	0	NA	NA	NA	PRELP	NA	NA	NA	NA	NA	NA
peak_29882	0	1	0	0	0	0	0	0	0	1	NA	ATP2B4	NA	NA	NA	NA	NA	NA	NA	ATP2B4
peak_29887	0	1	0	1	0	0	0	0	1	1	NA	ATP2B4	NA	ATP2B4	NA	NA	NA	NA	ATP2B4	ATP2B4
peak_29889	1	1	1	1	1	0	1	0	1	1	ATP2B4	ATP2B4	ATP2B4	BTG2	ATP2B4	RP11.90O23.1	ATP2B4	NA	ATP2B4	NA
peak_29891	0	1	1	0	0	0	1	0	0	0	NA	ATP2B4	ATP2B4	NA	NA	NA	ATP2B4	NA	NA	NA
peak_29892	0	0	1	0	1	0	1	0	0	1	NA	NA	ATP2B4	NA	ATP2B4	NA	ATP2B4	NA	NA	ATP2B4
peak_29900	0	0	0	1	0	0	0	0	0	0	NA	NA	NA	BTG2	PRELP	RP11.90O23.1	NA	NA	NA	NA
peak_29901	0	0	0	1	0	0	0	0	0	0	NA	NA	NA	RP11.90O23.1	NA	NA	NA	NA	NA	NA
peak_29932	1	1	1	1	1	1	0	0	0	1	SNRPE	SNRPE	SNRPE	SNRPE	SNRPE	SNRPE	NA	NA	NA	SNRPE
peak_29941	0	0	0	1	0	0	0	0	0	0	NA	NA	NA	SOX13	NA	NA	NA	NA	NA	NA
peak_29942	0	0	0	1	0	0	0	0	0	0	NA	NA	NA	SOX13	NA	NA	NA	NA	NA	NA
peak_29948	0	0	0	1	0	0	0	0	0	0	NA	NA	NA	SOX13	NA	NA	NA	NA	NA	NA
peak_29953	0	0	0	1	0	0	0	0	0	0	NA	NA	NA	SOX13	NA	NA	NA	NA	NA	NA
peak_30014	0	0	0	0	0	0	1	0	0	0	NA	NA	NA	NA	NA	NA	PLEKHA6	NA	NA	NA
peak_30016	0	0	0	0	0	0	1	0	0	1	NA	NA	NA	NA	NA	NA	PLEKHA6	NA	NA	PLEKHA6
peak_30017	0	0	0	0	0	0	1	0	1	1	NA	NA	NA	NA	NA	NA	PLEKHA6	NA	RP11.739N20.3	PLEKHA6
peak_30021	0	0	0	0	0	1	0	0	1	1	NA	NA	NA	NA	NA	RP11.739N20.3	NA	NA	RP11.739N20.3	PLEKHA6
peak_30026	0	0	0	0	0	0	0	0	1	0	NA	NA	NA	NA	NA	NA	NA	NA	RP11.739N20.3	NA
peak_30027	0	1	0	0	0	0	0	0	0	0	NA	PPP1R15B	NA	NA	NA	NA	NA	NA	NA	NA
peak_30028	0	0	0	0	0	0	0	0	0	1	NA	NA	NA	NA	NA	NA	NA	NA	NA	PPP1R15B
peak_30032	0	0	0	1	0	0	0	1	0	0	NA	NA	NA	RP11.739N20.3	NA	NA	NA	RP11.739N20.3	NA	NA
peak_30036	0	0	1	1	0	1	1	1	1	0	NA	NA	RP11.739N20.3	RP11.739N20.3	NA	RP11.739N20.3	PPP1R15B	RP11.739N20.3	PPP1R15B	NA
peak_30038	1	1	1	0	1	1	1	0	1	1	PPP1R15B	PPP1R15B	PPP1R15B	NA	PPP1R15B	PPP1R15B	PPP1R15B	NA	RP11.739N20.3	PPP1R15B
peak_30042	1	0	1	0	1	0	1	1	1	1	PPP1R15B	NA	PPP1R15B	NA	PPP1R15B	NA	PLEKHA6	PPP1R15B	PPP1R15B	PIK3C2B
peak_30048	1	0	1	0	1	1	1	0	0	1	PIK3C2B	NA	PIK3C2B	NA	PIK3C2B	PIK3C2B	PIK3C2B	NA	NA	PIK3C2B
peak_30049	0	0	0	0	0	0	0	1	0	0	NA	NA	NA	NA	NA	NA	NA	PIK3C2B	RP11.430C7.2	NA
peak_30051	1	0	0	0	0	0	0	0	1	0	PIK3C2B	NA	NA	NA	NA	NA	NA	NA	PIK3C2B	NA
peak_30054	0	1	0	1	1	1	1	1	1	1	NA	PIK3C2B	NA	PIK3C2B	PIK3C2B	PIK3C2B	PIK3C2B	MDM4	PIK3C2B	RP11.430C7.2
peak_30055	0	0	0	0	0	0	0	1	0	0	NA	NA	NA	NA	NA	NA	NA	RP11.430C7.2	NA	NA
peak_30057	0	0	0	0	0	0	0	1	0	0	NA	NA	NA	NA	NA	NA	NA	RP11.430C7.2	NA	NA
peak_30095	0	0	1	0	0	1	0	0	0	1	NA	NA	RP11.739N20.3	LRRN2	NA	NA	LRRN2	NA	NA	NA
peak_30105	0	0	0	0	0	1	0	0	0	0	NA	NA	NA	NA	NA	LRRN2	NA	NA	NA	NA
peak_30136	0	0	1	0	1	0	1	0	0	0	NA	NA	NFASC	NA	NFASC	NA	NFASC	NA	NA	NA
peak_30137	1	0	0	1	0	0	0	0	0	0	NFASC	NA	NA	NFASC	NA	NA	NA	NA	NA	NA
peak_30138	1	1	0	0	0	1	0	0	0	0	NFASC	NFASC	NA	NA	NA	NFASC	NA	NA	NA	NA
peak_30139	0	1	1	0	0	0	0	0	0	1	NA	NFASC	NFASC	NA	NA	NA	NA	NA	NA	NFASC
peak_30140	0	0	0	0	0	0	1	0	0	0	NA	NA	NA	NA	NA	NA	NFASC	NA	NA	NA
peak_30165	0	1	0	0	0	0	0	0	0	0	NA	NFASC	CNTN2	NA	NA	NA	NA	NA	NA	NA
peak_30171	0	1	0	0	1	0	0	0	0	0	NA	TMEM81	NA	NA	TMEM81	NA	NA	NA	NA	NA
peak_30195	0	0	0	0	0	0	1	0	0	0	NA	NA	NA	NA	NA	NA	CNTN2	TMEM81	NA	NA
peak_30196	0	1	1	0	1	1	1	0	0	0	NA	RBBP5	RBBP5	NA	RBBP5	RBBP5	CNTN2	TMEM81	NA	NA
peak_30204	0	1	1	0	0	0	1	0	0	1	NA	CNTN2	CNTN2	NA	NA	NA	CNTN2	NA	NA	CNTN2
peak_30205	0	1	0	0	0	0	0	0	0	0	NA	CNTN2	NA	NA	NA	NA	NA	NA	NA	NA
peak_30209	0	0	1	0	1	1	1	0	0	1	NA	NA	CNTN2	NA	CNTN2	CNTN2	CNTN2	TMEM81	NA	NA
peak_30210	0	0	1	0	0	0	1	0	0	0	NA	NA	CNTN2	NA	NA	NA	CNTN2	NA	NA	NA
peak_30214	1	1	1	1	1	1	1	0	0	1	TMEM81	CNTN2	TMEM81	TMEM81	TMEM81	CNTN2	TMEM81	CNTN2	CNTN2	TMEM81
peak_30238	0	0	0	0	0	0	1	0	1	0	NA	NA	NA	NA	NA	NA	DSTYK	NA	DSTYK	NA
peak_30239	0	0	1	0	0	0	1	0	1	0	NA	NA	TMCC2	NA	NA	NA	DSTYK	NA	DSTYK	NA
peak_30249	1	0	1	0	0	0	0	0	0	0	DSTYK	NA	DSTYK	TMCC2	NA	NA	NA	NA	NA	NA
peak_30263	0	0	0	0	0	0	0	1	0	0	NA	NA	NA	NA	NA	NA	NA	DSTYK	NA	NA
peak_30268	1	1	1	1	1	1	1	1	1	1	KLHDC8A	ELK4	ELK4	LEMD1	ELK4	RBBP5	ELK4	SNRPGP10	ELK4	CNTN2
peak_30269	0	0	0	0	0	0	0	0	1	0	NA	NA	NA	NA	NA	NA	NA	NA	NUAK2	NA
peak_30273	0	0	0	0	0	0	0	0	1	0	NA	NA	NA	NA	NA	NA	NA	NA	NUAK2	NA
peak_30274	0	0	0	0	0	0	0	0	1	0	NA	NA	NA	NA	NA	NA	NA	NA	NUAK2	NA
peak_30277	0	0	0	0	1	0	1	0	1	0	NA	NA	NA	NA	SNRPGP10	NA	SNRPGP10	KLHDC8A	NA	KLHDC8A
peak_30280	0	0	0	0	1	0	1	0	0	0	NA	NA	NA	NA	SNRPGP10	KLHDC8A	NA	SNRPGP10	KLHDC8A	NA
peak_30281	1	0	0	0	1	0	0	0	0	0	KLHDC8A	NA	NA	NA	SNRPGP10	KLHDC8A	NA	NA	NA	NA
peak_30282	1	0	0	0	0	0	0	0	0	0	KLHDC8A	NA	NA	NA	NA	NA	NA	NA	NA	NA
peak_30284	0	0	0	0	0	0	1	0	1	0	NA	NA	NA	NA	NA	NA	SNRPGP10	KLHDC8A	NA	NUAK2
peak_30285	0	0	0	0	0	0	0	0	1	0	NA	NA	NA	NA	NA	NA	NA	NA	KLHDC8A	NA
peak_30288	0	0	0	0	0	0	1	0	1	0	NA	NA	NA	NA	NA	NA	SNRPGP10	KLHDC8A	NA	KLHDC8A
peak_30310	0	0	1	0	0	0	0	0	0	0	NA	NA	LEMD1	NA	NA	NA	NA	NA	NA	NA
peak_30318	1	0	1	0	1	0	1	0	1	0	KLHDC8A	NA	LEMD1	NA	KLHDC8A	NA	SNRPGP10	KLHDC8A	NA	NUAK2
peak_30319	0	0	1	0	0	0	0	0	0	0	NA	NA	LEMD1	NA	NA	NA	NA	NA	NA	NA
peak_30321	0	0	1	0	0	0	0	0	0	0	NA	NA	LEMD1	NA	NA	NA	NA	NA	NA	NA
peak_30333	0	0	1	0	0	0	0	0	0	0	NA	NA	LEMD1	NA	NA	NA	NA	NA	NA	NA
peak_30364	0	0	0	0	0	0	0	1	0	0	NA	NA	NA	NA	NA	NA	NA	ELK4	NA	NA
peak_30365	0	0	0	0	0	0	0	1	0	0	NA	NA	NA	NA	NA	NA	NA	ELK4	NA	NA
peak_30366	0	0	0	0	0	0	0	0	0	1	NA	NA	NA	NA	NA	NA	NA	NA	NA	ELK4
peak_30394	0	0	1	1	0	0	0	1	0	0	NA	NA	NUCKS1	ELK4	NUCKS1	RAB29	SLC41A1	NA	NA	NA
peak_30397	0	0	0	0	0	0	0	0	0	1	NA	NA	NA	NA	NA	NA	NA	NA	NA	RAB29
peak_30399	0	0	0	0	0	0	0	1	0	0	NA	NA	NA	NA	NA	NA	NA	RAB29	NA	NA
peak_30405	0	0	0	1	0	0	0	0	0	0	NA	NA	NA	RAB29	SLC41A1	NA	NA	NA	NA	NA
peak_30408	0	0	0	0	0	0	0	0	1	0	NA	NA	NA	NA	NA	NA	NA	NA	SLC41A1	NA
peak_30411	0	0	0	0	0	0	0	0	1	0	NA	NA	NA	NA	NA	NA	NA	NA	SLC41A1	NA
peak_30493	0	0	0	0	0	0	0	0	0	1	NA	NA	NA	NA	NA	NA	NA	NA	NA	SRGAP2
peak_30567	0	0	0	0	0	0	0	1	0	0	NA	NA	NA	NA	NA	NA	NA	EIF2D	CD46	NA
peak_30590	0	0	0	0	0	0	0	1	0	0	NA	NA	NA	NA	NA	NA	NA	MAPKAPK2	NA	NA
peak_30591	0	0	0	0	0	0	0	1	0	0	NA	NA	NA	NA	NA	NA	NA	MAPKAPK2	NA	NA
peak_30593	0	0	0	0	0	0	0	1	0	0	NA	NA	NA	NA	NA	NA	NA	MAPKAPK2	NA	NA
peak_30617	0	0	0	0	0	0	0	1	0	0	NA	NA	NA	NA	NA	NA	NA	IL10	NA	NA
peak_30619	0	0	0	0	0	0	0	1	0	0	NA	NA	NA	NA	NA	NA	NA	IL10	NA	NA
peak_30620	0	0	0	0	0	0	0	1	0	0	NA	NA	NA	NA	NA	NA	NA	IL10	NA	NA
peak_30676	0	0	0	0	0	0	0	1	0	0	NA	NA	NA	NA	NA	NA	NA	PFKFB2	NA	NA
peak_30677	0	0	0	0	0	0	0	1	0	0	NA	NA	NA	NA	NA	NA	NA	PFKFB2	NA	NA
peak_30680	0	1	0	0	0	1	0	0	0	0	NA	PFKFB2	NA	NA	NA	PFKFB2	NA	NA	NA	NA
peak_30683	1	1	1	1	1	1	1	1	1	1	PFKFB2	YOD1	YOD1	PFKFB2	YOD1	PFKFB2	PFKFB2	YOD1	YOD1	YOD1
peak_30685	0	0	0	0	0	0	0	1	0	0	NA	NA	NA	NA	NA	NA	NA	PFKFB2	YOD1	NA
peak_30756	1	0	0	0	0	0	0	0	0	0	CD46	NA	NA	NA	NA	NA	NA	NA	NA	NA
peak_30771	0	0	0	0	0	0	1	1	1	0	NA	NA	NA	NA	NA	NA	CD46	PFKFB2	CD46	NA
peak_30772	0	0	0	0	0	0	0	1	0	0	NA	NA	NA	NA	NA	NA	NA	PFKFB2	CD46	RP11.552D8.1
peak_30773	0	0	0	0	0	0	0	1	0	0	NA	NA	NA	NA	NA	NA	NA	CD46	NA	NA
peak_30780	0	0	0	0	0	0	0	1	0	0	NA	NA	NA	NA	NA	NA	NA	CD46	NA	NA
peak_30786	1	0	0	1	0	0	1	0	0	0	CD34	NA	NA	CD34	NA	NA	C1orf132	NA	NA	NA
peak_30790	0	0	0	0	0	0	1	0	0	0	NA	NA	NA	NA	NA	NA	C1orf132	NA	NA	NA
peak_30800	1	0	0	0	0	0	0	0	0	0	CD34	NA	NA	NA	NA	NA	NA	NA	NA	NA
peak_30801	0	0	0	1	0	0	0	0	0	0	NA	NA	NA	CD34	NA	NA	NA	NA	NA	NA
peak_30813	1	0	0	1	0	0	0	0	0	0	CD34	NA	NA	CD34	NA	NA	NA	NA	NA	NA
peak_30927	1	0	1	0	1	1	1	0	1	1	PLXNA2	NA	PLXNA2	NA	PLXNA2	PLXNA2	PLXNA2	NA	PLXNA2	PLXNA2
peak_30928	1	1	1	0	1	1	1	0	1	1	PLXNA2	PLXNA2	PLXNA2	NA	PLXNA2	PLXNA2	PLXNA2	NA	PLXNA2	PLXNA2
peak_30932	0	0	0	0	0	0	1	0	0	0	NA	NA	NA	NA	NA	NA	PLXNA2	NA	NA	NA
peak_30933	0	0	0	0	0	0	1	0	0	0	NA	NA	NA	NA	NA	NA	PLXNA2	NA	NA	NA
peak_30934	1	1	0	1	1	1	1	0	1	1	PLXNA2	PLXNA2	NA	PLXNA2	PLXNA2	PLXNA2	PLXNA2	NA	PLXNA2	PLXNA2
peak_30935	1	1	1	0	1	0	1	0	1	1	PLXNA2	PLXNA2	PLXNA2	NA	PLXNA2	NA	PLXNA2	NA	PLXNA2	PLXNA2
peak_30936	0	0	0	0	1	1	0	0	0	0	NA	NA	NA	NA	PLXNA2	PLXNA2	NA	NA	NA	NA
peak_30938	0	0	0	0	0	0	1	0	1	0	NA	NA	NA	NA	NA	NA	PLXNA2	NA	PLXNA2	NA
peak_31224	0	0	0	0	0	0	0	1	0	0	NA	NA	NA	NA	NA	NA	NA	HSD11B1	NA	NA
peak_31286	0	0	0	0	0	1	0	0	0	0	NA	NA	NA	NA	NA	NSL1	TATDN3	NA	NA	NA
peak_31302	0	0	0	0	0	0	0	1	0	0	NA	NA	NA	NA	NA	NA	NA	TRAF3IP3	NA	NA
peak_31307	0	0	0	0	0	0	0	1	0	0	NA	NA	NA	NA	NA	NA	NA	TRAF3IP3	NA	NA
peak_31310	0	0	0	0	0	0	0	1	0	0	NA	NA	NA	NA	NA	NA	NA	TRAF3IP3	NA	NA
peak_31311	0	0	0	0	0	0	0	1	0	0	NA	NA	NA	NA	NA	NA	NA	TRAF3IP3	NA	NA
peak_31312	0	0	0	0	0	0	0	1	0	0	NA	NA	NA	NA	NA	NA	NA	TRAF3IP3	NA	NA
peak_31318	0	1	1	0	1	1	1	0	1	1	NA	DIEXF	DIEXF	NA	DIEXF	DIEXF	DIEXF	NA	DIEXF	DIEXF
peak_31321	1	0	0	0	0	0	1	0	1	0	DIEXF	NA	NA	NA	NA	NA	DIEXF	NA	DIEXF	NA
peak_31339	1	0	1	0	1	1	1	0	1	1	SYT14	NA	SYT14	NA	SYT14	SYT14	SYT14	NA	SYT14	SYT14
peak_31387	0	1	0	0	1	1	1	0	1	0	NA	SERTAD4	NA	NA	SERTAD4	SERTAD4	SERTAD4	NA	SERTAD4	NA
peak_31388	0	0	0	0	1	0	0	0	0	0	NA	NA	NA	NA	SERTAD4	NA	NA	NA	NA	NA
peak_31392	0	0	0	0	0	0	1	0	1	0	NA	NA	NA	NA	NA	NA	SERTAD4	HHAT	NA	SERTAD4
peak_31404	0	0	0	0	0	0	1	0	0	0	NA	NA	NA	NA	NA	NA	HHAT	NA	NA	NA
peak_31565	0	0	0	0	0	0	0	0	1	0	NA	NA	NA	NA	NA	NA	NA	NA	RCOR3	NA
peak_31566	0	0	0	0	0	0	0	0	1	0	NA	NA	NA	NA	NA	NA	NA	NA	RCOR3	NA
peak_31567	1	1	1	0	1	1	1	1	1	1	RCOR3	RCOR3	NSL1	TATDN3	RCOR3	NSL1	TATDN3	NA	RCOR3	NSL1
peak_31578	0	0	0	0	0	0	0	0	1	0	NA	NA	NA	NA	NA	NA	NA	NA	TRAF5	NA
peak_31579	0	0	0	0	1	0	0	0	0	0	NA	NA	NA	NA	TRAF5	NA	NA	NA	NA	NA
peak_31580	0	0	0	0	1	0	0	0	1	0	NA	NA	NA	NA	TRAF5	NA	NA	NA	TRAF5	NA
peak_31582	0	0	0	0	0	0	0	1	0	0	NA	NA	NA	NA	NA	NA	NA	TRAF5	NA	NA
peak_31596	0	0	0	0	0	0	0	1	0	0	NA	NA	NA	NA	NA	NA	NA	TRAF5	SNX25P1	NA
peak_31618	1	0	0	0	0	0	0	1	1	0	SLC30A1	NA	NA	NA	NA	NA	NA	SLC30A1	SLC30A1	NA
peak_31619	0	0	0	0	0	0	0	1	0	0	NA	NA	NA	NA	NA	NA	NA	SLC30A1	NA	NA
peak_31621	0	0	0	0	0	0	0	1	0	0	NA	NA	NA	NA	NA	NA	NA	SLC30A1	NA	NA
peak_31639	0	0	0	0	0	0	1	0	1	0	NA	NA	NA	NA	NA	NA	NEK2	NA	NEK2	NA
peak_31642	0	0	0	0	0	0	1	0	1	0	NA	NA	NA	NA	NA	NA	NEK2	NA	NEK2	NA
peak_31694	0	1	0	0	0	0	0	0	0	0	NA	INTS7	DTL	NA	NA	NA	NA	NA	NA	NA
peak_31695	0	1	0	0	0	0	0	0	0	0	NA	INTS7	DTL	NA	NA	NA	NA	NA	NA	NA
peak_31697	0	0	0	0	0	1	0	0	0	0	NA	NA	NA	NA	NA	INTS7	NA	NA	NA	NA
[truncated: 23,660 more rows]

## Sheet: ST6 PriClusterSpecific_FDR5e-2
peak_name	cluster_1	cluster_2	cluster_3	cluster_4	cluster_5	cluster_6	cluster_7	cluster_8	cluster_9	cluster_10	cluster_11	cluster_12	cluster_13	cluster_14	cluster_15	cluster_16	cluster_17	cluster_18	cluster_19	cluster_20	cluster_21	cluster_22	cluster_23	cluster_24	cluster_25
peak_4	0	0	0	0	0	0	0	0	0	0	0	0	0	0	0	0	1	0	0	0	0	0	0	0	0
peak_6	0	0	0	0	1	0	0	0	0	0	0	0	0	0	0	0	0	0	0	0	0	1	0	0	0
peak_8	0	0	1	0	1	0	0	0	0	0	0	0	0	0	0	0	0	0	0	0	0	0	0	0	0
peak_12	0	0	0	0	0	0	0	0	0	0	0	0	0	0	0	0	0	0	0	0	0	0	0	1	0
peak_15	0	0	0	0	0	0	0	0	0	0	0	0	0	0	0	0	0	0	0	0	0	0	0	0	1
peak_18	0	0	0	0	0	0	0	0	0	0	1	0	0	0	0	0	0	0	0	0	0	0	0	0	0
peak_20	0	0	1	0	0	0	0	0	0	0	0	0	0	0	0	0	0	0	0	0	0	0	0	0	0
peak_24	0	0	1	0	0	0	0	0	0	0	0	0	0	0	0	0	0	0	0	0	0	0	0	0	0
peak_27	0	0	0	0	0	0	1	0	0	0	0	0	0	0	0	0	0	0	0	0	0	0	0	0	0
peak_39	0	0	0	0	0	0	0	0	0	0	0	0	0	0	0	0	0	0	0	0	0	0	0	0	1
peak_48	0	0	1	0	0	0	0	0	0	0	0	0	0	0	0	0	0	0	0	0	0	0	0	0	0
peak_49	0	0	0	0	0	0	0	0	0	0	0	0	0	0	0	0	0	0	0	0	0	0	0	0	1
peak_51	0	0	0	0	0	0	0	0	0	0	0	0	0	0	0	0	0	0	0	0	0	0	0	0	1
peak_52	0	0	0	0	0	0	1	0	0	0	0	0	0	0	0	0	0	0	0	0	0	0	0	0	0
peak_53	0	0	0	0	0	0	0	0	0	0	0	0	0	0	0	0	0	0	0	0	0	0	0	0	1
peak_55	0	0	0	0	0	0	0	0	0	0	0	0	0	0	0	0	0	0	0	0	0	0	0	1	0
peak_56	0	0	0	0	0	0	0	0	1	0	0	0	0	0	0	0	0	0	0	0	0	1	0	0	0
peak_61	0	0	0	0	0	0	0	0	0	0	0	0	0	0	0	0	0	0	0	0	0	0	0	1	1
peak_62	0	0	1	0	0	0	0	0	0	0	0	0	0	0	0	0	0	0	0	0	0	0	0	0	0
peak_68	0	1	0	0	0	0	0	0	0	0	0	0	0	0	0	0	0	0	0	0	0	0	0	0	0
peak_70	0	0	0	0	0	0	0	0	0	0	1	0	0	0	0	0	0	0	0	0	0	0	0	0	0
peak_71	0	0	0	0	0	0	0	0	0	1	0	0	0	0	0	0	0	0	0	0	0	0	0	0	0
peak_73	0	0	0	0	0	0	0	0	0	0	0	0	0	0	0	0	0	0	0	0	0	0	0	1	0
peak_85	0	0	0	0	0	0	0	0	0	0	0	0	0	0	0	0	1	0	0	0	0	0	0	0	0
peak_86	0	0	0	0	0	0	0	0	0	0	0	0	0	0	0	0	0	0	0	0	0	0	0	1	0
peak_90	0	0	0	0	0	0	0	0	0	0	0	0	0	0	0	0	0	0	0	0	0	0	0	0	1
peak_100	0	0	0	0	0	0	0	0	0	0	0	0	0	0	0	0	0	0	0	0	0	0	0	1	0
peak_110	0	0	0	0	0	0	0	0	0	0	0	0	0	0	0	0	1	0	0	0	0	0	0	0	0
peak_113	0	0	0	0	0	0	0	0	1	0	0	0	0	0	0	0	0	0	0	0	0	0	0	0	0
peak_114	0	0	0	0	1	0	0	0	0	1	0	0	0	0	0	0	0	0	0	0	0	0	0	0	0
peak_119	0	0	1	0	0	0	0	0	0	0	0	0	0	0	0	0	0	0	0	0	0	0	0	0	0
peak_120	0	0	0	0	0	0	1	0	0	0	0	0	0	0	0	0	0	0	0	0	0	0	0	0	0
peak_121	0	0	0	0	0	0	1	0	0	0	0	0	0	0	0	0	0	0	0	0	0	0	0	0	0
peak_127	0	0	1	0	0	0	0	0	0	0	0	0	0	0	0	0	1	0	0	0	0	0	0	0	0
peak_131	0	0	0	0	0	0	1	0	0	0	0	0	0	0	0	0	1	0	0	0	0	0	0	0	1
peak_132	0	0	0	0	0	0	1	0	0	0	0	0	0	0	0	0	1	0	0	0	0	0	0	1	1
peak_134	0	0	0	0	0	0	1	0	0	0	0	0	0	0	0	0	0	0	0	0	0	0	0	0	0
peak_141	0	0	0	0	0	0	0	0	0	0	0	0	0	0	0	0	0	0	0	0	0	0	0	1	0
peak_153	0	0	0	0	0	0	0	0	0	0	0	0	0	0	0	0	1	0	0	0	0	0	0	0	0
peak_157	0	0	0	0	0	0	0	0	0	0	0	0	0	0	0	0	0	0	0	0	0	0	0	1	0
peak_159	0	0	0	0	0	0	0	0	0	0	1	0	0	0	0	0	0	0	0	0	0	0	0	0	0
peak_165	0	0	0	0	1	0	0	0	0	0	0	0	0	0	0	0	0	0	0	0	0	0	0	0	0
peak_175	0	0	0	0	0	0	1	0	0	0	0	0	0	0	0	0	0	0	0	0	0	0	0	0	0
peak_180	0	0	0	0	1	0	0	0	0	0	0	0	0	0	0	0	0	0	0	0	0	0	0	0	0
peak_184	0	0	0	0	0	0	0	0	0	0	0	0	0	0	0	0	0	0	0	0	0	1	0	1	0
peak_187	0	0	0	0	0	0	0	0	0	0	0	0	0	0	0	0	0	0	0	0	0	0	0	0	1
peak_188	0	0	0	0	1	0	0	0	0	0	0	0	0	0	0	0	0	0	0	0	0	0	0	0	0
peak_190	0	0	0	0	0	0	0	0	0	0	0	0	0	0	0	0	0	0	0	0	0	0	0	1	0
peak_191	0	1	1	0	0	0	1	0	1	0	1	0	0	0	0	0	0	0	0	0	0	0	0	1	0
peak_192	0	0	0	0	0	0	0	0	0	0	0	0	0	0	0	0	0	0	0	0	0	1	0	0	0
peak_195	0	0	0	0	0	0	1	0	0	0	0	0	0	0	0	0	0	0	0	0	0	0	0	0	0
peak_198	0	1	0	0	0	0	0	0	0	0	0	0	0	0	0	0	0	0	0	0	0	0	0	0	0
peak_200	0	0	0	0	1	0	0	0	0	0	0	0	0	0	0	0	0	0	0	0	0	0	0	0	0
peak_209	0	0	0	0	0	0	0	0	0	0	0	0	0	0	0	0	1	0	0	0	0	0	0	0	0
peak_210	0	0	0	0	0	0	0	0	0	0	0	0	0	0	0	0	1	0	0	0	0	0	0	0	0
peak_212	0	0	0	0	0	0	0	0	0	0	0	0	0	0	0	0	0	0	0	0	0	0	0	1	0
peak_213	0	0	0	0	0	0	0	0	0	0	0	0	0	0	0	0	0	0	0	0	0	0	0	0	1
peak_219	0	0	0	0	0	0	0	0	0	0	0	0	0	0	0	0	0	0	0	0	0	0	0	1	0
peak_220	0	0	0	0	0	0	1	0	0	0	0	0	0	0	0	0	0	0	0	0	0	0	0	0	0
peak_227	0	0	0	0	0	0	0	0	0	0	0	0	0	0	0	0	0	0	0	0	0	0	0	1	0
peak_229	0	0	0	0	1	0	0	0	0	0	0	0	0	0	0	0	0	0	0	0	0	0	0	0	0
peak_233	0	0	0	0	0	0	0	0	0	0	0	0	0	0	0	0	0	0	0	0	0	0	0	1	0
peak_235	0	0	0	0	0	0	0	0	0	1	0	0	0	0	0	0	0	0	0	0	0	0	0	0	0
peak_236	0	0	0	0	0	0	0	0	0	0	0	0	0	0	1	0	0	0	0	0	0	0	0	0	0
peak_240	0	0	0	0	0	0	0	0	0	0	0	0	0	0	1	0	0	0	0	0	0	0	0	0	0
peak_241	0	0	0	0	0	0	0	0	0	0	0	0	0	0	0	0	0	0	0	0	0	0	0	1	0
peak_242	0	0	1	0	0	0	0	0	0	0	0	0	0	0	0	0	0	0	0	0	0	0	0	0	0
peak_245	0	0	0	0	0	0	0	0	0	1	0	0	0	0	0	0	0	0	0	0	0	0	0	0	0
peak_246	0	1	1	0	0	0	0	0	0	0	0	0	0	0	0	0	0	0	0	0	0	0	0	0	0
peak_247	0	0	0	0	0	0	0	0	1	0	1	0	0	0	0	0	0	0	0	0	0	0	0	0	0
peak_249	0	0	0	0	0	0	0	0	0	0	0	0	0	0	1	0	0	0	0	0	0	0	0	0	1
peak_256	0	0	0	0	0	0	1	0	0	0	0	0	0	0	0	0	0	0	0	0	0	0	0	0	0
peak_262	0	0	0	0	0	0	0	0	0	0	0	0	0	0	0	0	1	0	0	0	0	0	0	0	0
peak_263	0	0	0	0	0	0	1	0	0	0	0	0	0	0	0	0	0	0	0	0	0	0	0	0	0
peak_264	0	1	0	0	0	0	0	0	1	0	1	0	0	0	0	0	0	0	0	0	0	0	0	0	0
peak_268	0	0	0	0	0	0	0	0	0	0	0	0	0	0	0	0	0	0	0	0	0	0	0	1	0
peak_270	0	0	1	0	1	0	0	0	0	0	0	0	0	0	0	0	0	0	0	0	0	0	0	0	0
peak_275	0	0	0	0	0	0	0	0	0	0	0	0	0	0	0	0	0	0	0	0	0	0	0	1	1
peak_276	0	0	0	0	0	0	1	0	0	0	0	0	0	0	0	0	0	0	0	0	0	0	0	0	0
peak_277	0	0	1	0	0	0	1	0	0	0	0	0	0	0	0	0	0	0	0	0	0	0	0	0	0
peak_281	0	0	0	0	0	0	0	0	0	0	0	0	0	0	0	0	0	0	0	0	0	0	0	1	1
peak_283	0	0	0	0	0	0	1	0	0	0	0	0	0	0	0	0	1	0	0	0	0	0	0	0	0
peak_287	0	0	0	0	0	0	0	0	0	1	0	0	0	0	0	0	0	0	0	0	0	0	0	0	0
peak_290	0	0	0	0	0	0	0	0	0	0	0	0	0	0	0	0	0	0	0	0	0	0	0	0	1
peak_294	0	0	1	0	0	0	1	0	0	0	0	0	0	0	0	0	0	0	0	0	0	0	0	0	0
peak_295	0	0	0	0	0	1	0	0	0	0	0	0	0	0	0	0	0	0	0	0	0	0	0	0	0
peak_299	0	0	0	0	0	0	0	0	0	0	0	0	0	0	0	0	0	0	0	0	0	0	0	1	1
peak_301	0	0	0	0	0	0	0	0	0	0	0	0	0	0	0	0	0	0	0	0	0	0	0	1	0
peak_303	0	0	1	0	0	0	0	0	0	0	0	0	0	0	0	0	0	0	0	0	0	0	0	0	0
peak_304	0	0	0	0	0	0	0	0	1	0	0	0	0	0	0	0	0	0	0	0	0	1	0	0	0
peak_305	0	0	0	0	0	0	0	0	0	0	0	0	0	0	0	0	0	0	0	0	0	0	0	1	0
peak_306	0	0	0	0	0	0	0	0	0	0	0	0	0	0	0	0	0	0	0	0	0	0	0	1	0
peak_307	0	0	0	0	0	0	0	0	0	0	0	0	0	0	0	0	0	0	0	0	0	0	0	1	0
peak_308	0	0	1	0	0	0	1	0	0	0	0	0	0	0	0	0	0	0	0	0	0	0	0	0	0
peak_309	0	0	0	0	0	0	0	0	0	0	0	0	0	0	0	0	0	0	0	0	0	0	0	1	1
peak_310	0	1	1	0	0	0	0	0	0	0	0	0	0	0	0	0	1	0	0	0	0	0	0	0	0
peak_311	0	0	0	0	1	0	0	0	0	0	0	0	0	0	0	0	0	0	0	0	0	0	0	0	0
peak_312	0	0	0	0	0	0	0	0	0	0	0	0	0	0	0	0	0	0	0	0	0	0	0	1	0
peak_313	0	0	0	0	0	0	0	0	1	0	0	0	0	0	1	0	0	0	0	0	0	0	0	0	0
peak_314	0	0	1	0	0	0	0	0	0	0	0	0	0	0	1	0	1	0	0	0	0	0	0	0	0
peak_315	0	0	1	0	0	0	0	0	0	0	0	0	0	0	0	0	0	0	0	0	0	0	0	0	0
peak_316	0	0	1	0	0	0	0	0	0	0	0	0	0	0	0	0	0	0	0	0	0	0	0	0	0
peak_317	0	0	0	0	0	0	1	0	0	0	0	0	0	0	0	0	0	0	0	0	0	0	0	0	0
peak_319	0	1	0	0	0	0	0	0	1	0	1	0	0	0	0	0	1	0	0	0	0	0	0	0	1
peak_320	0	0	0	0	0	0	0	0	0	0	0	0	0	0	0	0	0	0	0	0	0	0	0	1	0
peak_322	0	0	0	0	0	0	0	0	0	0	0	0	0	0	0	0	0	0	0	0	0	0	0	1	0
peak_323	0	0	0	0	0	0	0	0	0	0	0	0	0	0	0	0	0	0	0	0	0	0	0	1	0
peak_324	0	0	0	0	0	0	0	0	0	0	0	0	0	0	0	0	0	0	0	0	0	0	0	1	1
peak_327	0	0	1	0	0	0	0	0	0	0	0	0	0	0	0	0	0	0	0	0	0	0	0	0	0
peak_331	0	0	0	0	0	0	0	0	0	0	0	0	0	0	1	0	0	0	0	0	0	0	0	0	0
peak_333	0	0	1	0	0	0	1	0	0	0	0	0	0	0	0	0	0	0	0	0	0	0	0	0	0
peak_335	0	1	0	0	0	0	0	0	1	0	1	0	0	0	0	0	0	0	0	0	0	0	0	0	0
peak_336	0	1	0	0	0	0	0	0	0	0	0	0	0	0	0	0	0	0	0	0	0	0	0	0	0
peak_338	0	0	0	0	0	0	0	0	1	0	0	0	0	0	1	0	0	0	0	0	0	0	0	0	0
peak_339	0	0	0	0	1	0	0	0	1	0	0	0	0	0	0	0	0	0	0	0	0	0	0	0	0
peak_341	0	0	0	0	0	0	0	0	0	0	0	0	0	0	0	0	0	0	0	0	0	0	0	1	0
peak_345	0	0	0	0	0	0	0	0	0	0	0	0	0	0	0	0	0	0	0	0	0	0	0	1	0
peak_346	0	0	1	0	0	0	0	0	0	0	0	0	0	0	0	0	0	0	0	0	0	0	0	1	0
peak_347	0	0	0	0	1	0	0	0	0	0	0	0	0	0	0	0	0	0	0	0	0	0	0	0	0
peak_348	0	0	0	0	1	0	0	0	0	0	0	0	0	0	0	0	0	0	0	0	0	0	0	1	0
peak_349	0	0	0	0	0	0	0	0	0	0	0	0	0	0	0	0	0	0	0	0	0	0	0	1	0
peak_355	0	0	0	0	0	0	0	0	0	0	0	0	0	0	0	0	1	0	0	0	0	0	0	0	0
peak_360	0	0	0	0	0	0	0	0	0	0	0	0	0	0	1	0	0	0	0	0	0	0	0	0	0
peak_365	0	0	0	0	0	0	0	0	0	0	0	0	0	0	1	0	0	0	0	0	0	0	0	0	0
peak_366	0	0	0	0	0	0	0	0	0	0	0	0	0	0	0	0	1	0	0	0	0	0	0	0	0
peak_373	0	0	0	0	0	0	1	0	0	0	0	0	0	0	0	0	1	0	0	0	0	0	0	0	0
peak_382	0	0	1	0	0	0	1	0	0	0	0	0	0	0	0	0	1	0	0	0	0	0	0	0	0
peak_383	0	0	1	0	0	0	1	0	0	0	0	0	0	0	0	0	1	0	0	0	0	0	0	0	0
peak_384	0	0	1	0	0	0	1	0	0	0	0	0	0	0	0	0	1	0	0	0	0	0	0	0	0
peak_385	0	0	1	0	0	0	1	0	0	0	0	0	0	0	0	0	1	0	0	0	0	0	0	0	0
peak_387	0	0	1	0	0	0	1	0	0	0	0	0	0	0	0	0	0	0	0	0	0	0	0	0	0
peak_388	0	0	1	0	0	0	0	1	0	0	0	0	0	0	0	0	0	0	0	0	0	0	0	0	0
peak_389	0	0	1	0	0	0	0	0	0	0	0	0	0	0	0	0	0	0	0	0	0	0	0	0	0
peak_390	0	0	1	0	0	0	1	0	0	0	0	0	0	0	0	0	1	0	0	0	0	0	0	0	0
peak_391	0	0	1	0	0	0	0	0	1	0	0	0	0	0	0	0	1	0	0	0	0	1	0	1	0
peak_392	0	0	1	0	0	0	0	0	0	0	0	0	0	0	0	0	0	0	0	0	0	0	0	1	0
peak_393	0	0	0	0	0	0	0	0	0	0	0	0	0	0	0	0	0	0	0	0	0	0	0	1	1
peak_394	0	0	0	0	0	0	1	0	0	0	0	0	0	0	0	0	0	0	0	0	0	0	0	0	0
peak_395	0	0	0	0	0	0	0	0	0	0	0	0	0	0	0	0	0	0	0	0	0	0	0	1	1
peak_396	0	0	0	0	0	0	0	0	0	0	0	0	0	0	0	0	0	0	0	0	0	0	0	1	1
peak_401	0	0	0	0	0	0	0	0	0	0	0	0	0	0	0	0	0	0	0	0	0	0	0	1	1
peak_404	0	0	1	0	0	0	1	0	0	0	0	0	0	0	0	0	0	0	0	0	0	0	0	0	0
peak_407	0	0	0	0	0	0	0	0	0	0	0	0	0	0	0	0	0	0	0	0	0	0	0	0	1
peak_408	0	0	1	0	0	0	0	0	0	0	0	0	0	0	0	0	0	0	0	0	0	0	0	0	0
peak_409	0	0	0	0	0	0	0	0	0	0	0	0	0	0	0	0	0	0	0	0	0	0	1	0	0
peak_414	0	0	0	0	0	0	1	0	0	0	0	0	0	0	0	0	0	0	0	0	0	0	0	0	0
peak_415	0	0	0	0	0	0	0	0	0	1	0	0	0	0	0	0	0	0	0	0	0	0	0	0	0
peak_416	0	0	0	0	0	0	0	0	0	1	0	0	0	0	0	0	0	0	0	0	0	0	0	0	0
peak_418	0	0	1	0	0	0	0	0	0	0	0	0	0	0	0	0	0	0	0	0	0	0	0	0	0
peak_420	0	0	1	0	0	0	0	0	0	0	0	0	0	0	0	0	0	0	0	0	0	0	0	0	0
peak_426	0	1	0	0	0	0	0	0	0	0	0	0	0	0	0	0	0	0	0	0	0	0	0	0	0
peak_427	0	0	1	0	0	0	0	0	0	0	0	0	0	0	0	0	0	0	0	0	0	0	0	0	0
peak_428	0	1	0	0	0	0	0	0	1	0	0	0	0	0	0	0	0	0	0	0	0	1	0	0	0
peak_430	0	0	0	0	0	0	1	0	0	0	0	0	0	0	0	0	0	0	0	0	0	0	0	0	0
peak_436	0	0	0	0	0	0	1	0	0	0	0	0	0	0	0	0	1	0	0	0	0	0	0	0	0
peak_438	0	0	0	0	0	0	1	0	0	0	0	0	0	0	0	0	0	0	0	0	0	0	0	0	0
peak_439	0	0	0	0	0	0	0	0	0	1	0	0	0	0	0	0	0	0	0	0	0	0	0	0	0
peak_441	0	0	0	0	0	0	1	0	0	0	0	0	0	0	0	0	0	0	0	0	0	0	0	0	0
peak_445	0	0	0	0	0	0	1	0	0	0	0	0	0	0	0	0	0	0	0	0	0	0	0	0	0
peak_448	0	0	0	0	0	0	0	0	0	1	0	0	0	0	0	0	0	0	0	0	0	0	0	0	0
peak_450	0	0	0	0	0	0	0	0	0	1	0	0	0	0	0	0	0	0	0	0	0	0	0	0	0
peak_453	0	0	0	0	0	0	1	0	0	0	0	0	0	0	0	0	0	0	0	0	0	0	0	0	0
peak_455	0	0	0	0	0	0	0	0	0	0	0	0	0	0	0	0	1	0	0	0	0	0	0	0	0
peak_459	0	0	0	0	0	0	0	0	0	0	0	0	0	0	0	0	1	0	0	0	0	0	0	0	0
peak_460	0	0	1	0	0	0	0	0	0	0	0	0	0	0	0	0	1	0	0	0	0	0	0	0	0
peak_463	0	0	0	0	0	0	1	0	0	0	0	0	0	0	0	0	0	0	0	0	0	0	0	0	0
peak_464	0	0	0	0	0	0	1	0	0	0	0	0	0	0	0	0	0	0	0	0	0	0	0	0	0
peak_465	0	0	0	0	0	0	1	0	0	0	0	0	0	0	0	0	0	0	0	0	0	0	0	0	0
peak_466	0	0	1	0	0	0	1	0	0	0	0	0	0	0	0	0	0	0	0	0	0	0	0	0	0
peak_467	0	0	0	0	0	0	1	0	0	0	0	0	0	0	0	0	1	0	0	0	0	0	0	0	0
peak_468	0	0	0	0	0	0	1	0	0	0	0	0	0	0	0	0	0	0	0	0	0	0	0	0	0
peak_471	0	0	0	0	0	0	1	0	0	0	0	0	0	0	0	0	1	0	0	0	0	0	0	0	0
peak_473	0	0	0	0	0	0	1	0	0	0	0	0	0	0	0	0	0	0	0	0	0	0	0	0	0
peak_477	0	0	1	0	0	0	0	0	0	0	0	0	0	0	0	0	0	0	0	0	0	0	0	0	0
peak_479	0	0	1	0	0	0	0	0	0	0	0	0	0	0	0	0	0	0	0	0	0	0	0	0	0
peak_480	0	0	1	0	0	0	1	0	0	0	0	0	0	0	0	0	0	0	0	0	0	0	0	0	0
peak_481	0	0	1	0	0	0	1	0	0	0	0	0	0	0	0	0	0	0	0	0	0	0	0	0	0
peak_482	0	0	1	0	0	0	0	0	0	0	0	0	0	0	0	0	0	0	0	0	0	0	0	0	0
peak_483	0	0	0	0	0	0	0	0	0	0	0	0	0	0	0	0	0	0	0	0	0	1	0	0	0
peak_484	0	0	1	0	0	0	1	0	0	0	0	0	0	0	0	0	0	0	0	0	0	0	0	0	0
peak_486	0	0	0	0	0	0	1	0	0	0	0	0	0	0	0	0	0	0	0	0	0	0	0	0	0
peak_489	0	0	1	0	0	0	1	0	0	0	0	0	0	0	0	0	0	0	0	0	0	0	0	0	0
peak_490	0	0	0	0	0	0	1	0	0	0	0	0	0	0	0	0	0	0	0	0	0	0	0	0	0
peak_492	0	0	1	0	0	0	1	0	0	0	0	0	0	0	0	0	0	0	0	0	0	0	0	0	0
peak_494	0	0	0	0	0	0	0	0	0	0	0	0	0	0	1	0	0	0	0	0	0	0	0	0	0
peak_495	0	0	0	0	0	0	1	0	0	0	0	0	0	0	0	0	0	0	0	0	0	0	0	0	0
peak_497	0	0	0	0	0	0	1	0	0	0	0	0	0	0	0	0	0	0	0	0	0	0	0	0	0
peak_498	0	0	1	0	1	0	0	0	0	0	0	0	0	0	0	0	0	0	0	0	0	0	0	0	0
peak_499	0	0	0	0	0	0	1	0	0	0	0	0	0	0	0	0	0	0	0	0	0	0	0	0	0
peak_500	0	0	1	0	0	0	0	0	0	0	0	0	0	0	0	0	0	0	0	0	0	0	0	0	0
peak_502	0	0	1	0	0	0	1	0	0	0	0	0	0	0	0	0	0	0	0	0	0	0	0	0	0
peak_503	0	0	0	0	0	0	1	0	0	0	0	0	0	0	0	0	0	0	0	0	0	0	0	0	0
peak_505	0	1	1	0	0	0	0	0	1	0	1	0	0	0	0	0	0	0	0	0	0	0	0	0	0
peak_506	0	0	1	0	0	0	0	0	0	0	0	0	0	0	0	0	0	0	0	0	0	0	0	0	0
peak_509	0	0	0	0	0	0	1	0	0	0	0	0	0	0	0	0	0	0	0	0	0	0	0	0	0
peak_510	0	0	0	0	0	0	1	0	0	0	0	0	0	0	0	0	0	0	0	0	0	0	0	0	0
peak_514	0	0	1	0	0	0	0	0	0	0	0	0	0	0	0	0	0	0	0	0	0	0	0	0	0
peak_517	0	0	0	0	0	0	1	0	0	0	0	0	0	0	0	0	0	0	0	0	0	0	0	0	0
peak_519	0	0	1	0	0	0	1	0	0	0	0	0	0	0	0	0	0	0	0	0	0	0	0	0	0
peak_520	0	0	1	0	0	0	1	0	0	0	0	0	0	0	0	0	0	0	0	0	0	0	0	0	0
peak_521	0	0	1	0	0	0	1	0	0	0	0	0	0	0	0	0	0	0	0	0	0	0	0	0	0
peak_522	0	0	0	0	0	0	1	1	0	0	0	0	0	0	0	0	0	0	0	0	0	0	0	0	0
peak_526	0	0	0	0	0	0	1	0	0	0	0	0	0	0	0	0	0	0	0	0	0	0	0	0	0
peak_527	0	0	0	0	0	0	0	0	0	0	0	0	0	0	0	0	0	0	0	0	0	0	0	1	0
peak_529	0	0	1	0	0	0	0	0	0	0	0	0	0	0	0	0	0	0	0	0	0	0	0	0	0
peak_530	0	0	1	0	0	0	0	0	0	0	0	0	0	0	0	0	0	0	0	0	0	0	0	0	0
peak_532	0	0	0	0	0	0	0	0	0	0	0	0	0	0	0	0	0	0	0	0	0	0	1	0	0
peak_535	0	0	1	0	0	0	0	0	0	0	0	0	0	0	0	0	0	0	0	0	0	0	0	0	0
peak_537	0	1	0	0	0	0	0	0	0	0	0	0	0	0	0	0	0	0	0	0	0	0	0	0	0
peak_538	0	0	1	0	0	0	1	0	0	0	0	0	0	0	0	0	0	0	0	0	0	0	0	0	0
peak_539	0	0	1	0	0	0	1	0	0	0	0	0	0	0	0	0	0	0	0	0	0	0	0	0	0
peak_541	0	0	1	0	0	0	1	0	1	0	0	0	0	0	0	0	1	0	0	0	0	0	0	0	0
peak_542	0	0	1	0	0	0	0	0	0	0	0	0	0	0	0	0	0	0	0	0	0	0	0	0	0
peak_543	0	0	0	0	0	0	1	0	0	0	0	0	0	0	0	0	0	0	0	0	0	0	0	0	0
peak_544	0	0	1	0	0	0	0	0	0	0	0	0	0	0	1	0	0	0	0	0	0	0	0	0	0
peak_545	0	0	1	0	0	0	0	0	0	0	0	0	0	0	1	0	0	0	0	0	0	0	0	0	0
peak_546	0	1	1	0	0	0	0	0	1	0	1	0	0	0	0	0	0	0	0	0	0	1	0	0	0
peak_547	0	0	1	0	0	0	0	0	0	0	0	0	0	0	0	0	0	0	0	0	0	0	0	0	0
peak_549	0	0	1	0	0	0	0	0	0	0	0	0	0	0	0	0	0	0	0	0	0	0	0	0	0
peak_553	0	0	1	0	0	0	0	0	0	0	0	0	0	0	0	0	0	0	0	0	0	0	0	0	0
peak_556	0	0	0	0	0	0	1	0	0	0	0	0	0	0	0	0	0	0	0	0	0	0	0	0	0
peak_558	0	0	0	0	0	0	1	0	0	0	0	0	0	0	0	0	0	0	0	0	0	0	0	0	0
peak_559	0	0	1	0	0	0	0	0	0	0	0	0	0	0	0	0	0	0	0	0	0	0	0	0	0
peak_562	0	0	0	0	0	0	1	0	0	0	0	0	0	0	0	0	0	0	0	0	0	0	0	0	0
peak_564	0	0	0	0	0	0	1	0	0	0	0	0	0	0	0	0	0	0	0	0	0	0	0	0	0
peak_566	0	0	1	0	0	0	1	0	0	0	0	0	0	0	0	0	0	0	0	0	0	1	0	0	0
peak_570	0	0	0	0	0	0	1	0	0	0	0	0	0	0	0	0	0	0	0	0	0	0	0	0	0
peak_571	0	1	1	0	0	0	1	0	0	0	0	0	0	0	0	0	0	0	0	0	0	0	0	0	0
peak_572	0	0	1	0	0	0	0	0	0	0	0	0	0	0	0	0	0	0	0	0	0	0	0	0	0
peak_575	0	0	0	0	0	0	0	0	0	0	0	0	0	0	0	0	1	0	0	0	0	0	0	0	0
peak_576	0	0	0	0	0	0	1	0	0	0	0	0	0	0	0	0	0	0	0	0	0	0	0	0	0
peak_578	0	0	0	0	0	0	0	0	0	1	0	0	0	0	0	0	0	0	0	0	0	0	0	0	0
peak_579	0	0	0	0	0	0	1	0	0	0	0	0	0	0	0	0	0	0	0	0	0	0	0	0	0
peak_588	0	1	0	0	0	0	1	0	0	0	0	0	0	0	0	0	0	0	0	0	0	0	0	0	0
peak_589	0	0	1	0	0	0	0	0	0	0	0	0	0	0	0	0	0	0	0	0	0	0	0	0	0
peak_590	0	0	0	0	0	0	0	0	0	0	0	0	0	0	0	0	1	0	0	0	0	0	0	0	1
peak_591	0	0	1	0	0	0	1	0	0	0	0	0	0	0	0	0	1	0	0	0	0	0	0	0	0
peak_592	0	0	1	0	0	0	1	0	0	0	0	0	0	0	0	0	0	0	0	0	0	0	0	0	0
peak_593	0	0	1	0	0	0	1	0	0	0	0	0	0	0	0	0	1	0	0	0	0	0	0	0	0
peak_598	0	0	0	0	0	0	0	0	0	0	0	0	0	0	0	0	1	0	0	0	0	0	0	0	0
peak_599	0	0	0	0	0	0	0	0	0	0	0	0	0	0	0	0	1	0	0	0	0	0	0	0	0
peak_600	0	0	0	0	0	0	0	0	0	1	0	0	0	0	0	0	0	0	0	0	0	0	0	0	0
peak_602	0	0	0	0	0	0	1	0	0	0	0	0	0	0	0	0	0	0	0	0	0	0	0	0	0
peak_608	0	0	0	0	0	0	1	0	0	0	0	0	0	0	0	0	0	0	0	0	0	0	0	0	0
peak_610	0	0	1	0	0	0	0	0	0	0	0	0	0	0	0	0	0	0	0	0	0	0	0	0	0
peak_611	0	0	0	0	0	0	1	0	0	0	0	0	0	0	0	0	0	0	0	0	0	0	0	0	0
peak_612	0	1	0	0	0	0	0	0	0	0	0	0	0	0	0	0	0	0	0	0	0	0	0	0	0
peak_616	0	0	0	0	0	0	0	0	0	0	0	0	0	0	0	0	0	0	0	0	0	0	0	0	1
peak_619	0	0	1	0	0	0	1	0	0	0	0	0	0	0	0	0	0	0	0	0	0	0	0	0	0
peak_623	0	0	0	0	0	0	1	0	0	0	0	0	0	0	0	0	0	0	0	0	0	0	0	0	0
peak_625	0	0	0	0	0	0	1	0	0	0	0	0	0	0	0	0	0	0	0	0	0	0	0	0	0
peak_626	0	0	0	0	0	0	1	0	0	0	0	0	0	0	0	0	1	0	0	0	0	0	0	0	0
peak_627	0	0	0	0	1	0	0	0	0	0	0	0	0	0	0	0	0	0	0	0	0	0	0	0	0
peak_630	0	0	1	0	0	0	0	0	0	0	0	0	0	0	0	0	0	0	0	0	0	0	0	0	1
peak_631	0	0	0	0	0	0	0	0	0	0	0	0	0	0	0	0	0	0	0	0	0	0	0	0	1
peak_632	0	0	0	0	0	0	1	0	0	0	0	0	0	0	0	0	0	0	0	0	0	0	0	0	0
peak_633	0	0	0	0	0	0	1	0	0	0	0	0	0	0	0	0	0	0	0	0	0	0	0	0	0
peak_634	0	0	0	0	0	0	0	0	1	0	0	0	0	0	0	0	0	0	0	0	0	0	0	0	1
peak_635	0	0	0	0	0	0	1	0	0	0	0	0	0	0	0	0	0	0	0	0	0	0	0	0	0
peak_637	0	0	0	0	0	0	1	0	0	0	0	0	0	0	0	0	0	0	0	0	0	0	0	0	0
peak_647	0	0	0	0	0	0	0	0	0	0	0	0	0	0	0	0	0	0	0	0	0	0	0	0	1
peak_649	0	0	0	0	0	0	1	0	0	0	0	0	0	0	0	0	0	0	0	0	0	0	0	0	0
peak_653	0	0	0	0	0	0	1	0	0	0	0	0	0	0	0	0	0	0	0	0	0	0	0	0	0
peak_659	0	0	0	0	0	0	1	0	0	0	0	0	0	0	0	0	0	0	0	0	0	0	0	0	0
peak_661	0	0	0	0	0	0	1	0	0	0	0	0	0	0	0	0	0	0	0	0	0	0	0	0	0
peak_662	0	0	0	0	0	0	0	0	0	0	0	0	0	0	0	0	1	0	0	0	0	0	0	0	0
peak_666	0	0	0	0	0	0	0	0	0	0	1	0	0	0	0	0	0	0	0	0	0	0	0	0	0
peak_668	0	0	0	0	0	0	0	0	0	0	0	0	0	0	1	0	0	0	0	0	0	0	0	0	1
peak_671	0	0	0	0	0	0	0	0	0	0	0	0	0	0	0	0	0	0	0	0	0	0	0	0	1
peak_672	0	1	0	0	0	0	1	0	0	0	0	0	0	0	0	0	0	0	0	0	0	0	0	0	0
peak_673	0	0	0	0	0	0	0	0	0	0	0	0	0	0	0	0	0	0	0	0	0	0	0	0	1
peak_681	0	0	0	0	0	0	0	0	0	0	0	0	0	0	0	0	0	0	0	0	0	0	0	1	0
peak_687	0	0	1	0	0	0	0	0	1	0	0	0	0	0	0	0	0	0	0	0	0	0	0	0	0
peak_691	0	0	0	0	0	0	0	0	0	0	0	0	0	0	0	0	0	0	0	0	0	0	0	1	0
peak_693	0	0	0	0	0	0	0	0	0	0	0	0	0	0	0	0	0	0	0	0	0	0	0	1	0
peak_694	0	1	0	0	0	0	0	0	0	0	0	0	0	0	0	0	0	0	0	0	0	0	0	0	0
peak_695	0	0	0	0	0	0	0	0	1	0	0	0	0	0	0	0	0	0	0	0	0	0	0	0	0
peak_702	0	1	0	0	0	0	0	0	0	0	1	0	0	0	0	0	1	0	0	0	0	0	0	0	0
peak_703	0	0	0	0	0	0	0	0	0	0	0	0	0	0	0	0	1	0	0	0	0	0	0	0	0
peak_711	0	0	0	0	0	0	0	0	0	0	0	0	0	0	0	0	0	0	0	0	0	0	0	1	0
peak_717	0	0	0	0	0	0	0	0	0	0	0	0	0	0	0	0	0	0	0	0	0	0	0	1	0
peak_727	0	0	0	0	0	0	0	0	0	1	0	0	0	0	0	0	0	0	0	0	0	0	0	0	0
peak_728	0	0	0	0	0	0	1	0	0	0	0	0	0	0	0	0	0	0	0	0	0	0	0	0	0
peak_730	0	0	0	0	0	0	0	0	0	0	0	0	0	0	0	0	1	0	0	0	0	0	0	0	0
peak_732	0	0	0	0	0	0	0	0	0	0	0	0	0	0	0	0	0	0	0	0	0	0	0	1	0
peak_735	0	0	0	0	0	0	0	0	0	0	0	0	0	0	1	0	0	0	0	0	0	0	0	0	0
peak_738	0	0	0	0	0	0	0	0	0	1	0	0	0	0	0	0	0	0	0	0	0	0	0	0	0
peak_740	0	0	0	0	0	0	0	0	0	0	1	0	0	0	0	0	0	0	0	0	0	0	1	0	0
peak_742	0	0	0	0	0	0	0	0	0	0	0	0	0	0	1	0	0	0	0	0	0	0	0	0	0
peak_747	0	1	0	0	0	0	0	0	0	0	1	0	0	0	0	0	0	0	0	0	0	0	0	0	0
peak_751	0	0	0	0	0	0	0	0	0	0	0	0	0	0	0	0	0	0	0	0	0	0	1	0	0
peak_752	0	0	0	0	0	0	0	0	0	0	0	0	0	0	0	0	0	0	0	0	0	0	1	0	0
peak_762	0	0	0	0	0	0	1	0	0	0	0	0	0	0	1	0	0	0	0	0	0	0	0	0	0
peak_763	0	0	0	0	0	0	0	0	1	0	0	0	0	0	1	0	0	0	0	0	0	0	0	0	0
peak_765	0	0	0	0	0	0	1	0	0	0	0	0	0	0	0	0	0	0	0	0	0	0	0	0	0
peak_771	0	0	0	0	0	0	0	0	0	1	0	0	0	0	0	0	0	0	0	0	0	0	0	0	0
peak_772	0	0	0	0	0	0	1	0	0	0	0	0	0	0	0	0	0	0	0	0	0	0	0	0	0
peak_773	0	0	0	0	0	0	1	0	0	0	0	0	0	0	0	0	0	0	0	0	0	0	0	0	0
peak_777	0	0	0	0	0	0	0	0	0	1	0	0	0	0	0	0	0	0	0	0	0	0	0	0	0
peak_779	0	0	0	0	0	0	0	0	0	0	0	0	0	0	0	0	0	0	0	0	0	0	1	0	0
peak_780	0	0	0	0	0	0	0	0	0	0	1	0	0	0	0	0	0	0	0	0	0	0	0	0	0
peak_781	0	0	0	0	0	0	0	0	0	0	0	0	0	0	0	0	0	0	0	0	0	0	1	0	0
peak_782	0	0	0	0	0	0	0	0	0	0	0	0	0	0	1	0	0	0	0	0	0	0	0	0	0
peak_785	0	0	0	0	0	0	0	0	0	0	0	0	0	0	1	0	0	0	0	0	0	0	0	0	0
peak_790	0	0	0	0	0	0	0	0	0	0	1	0	0	0	0	0	0	0	0	0	0	0	0	0	0
peak_792	0	0	0	0	0	0	0	0	0	0	1	0	0	0	0	0	0	0	0	0	0	0	0	0	0
peak_793	0	0	0	0	0	0	0	0	0	1	0	0	0	0	0	0	0	0	0	0	0	0	0	0	0
peak_794	0	0	0	0	0	0	0	0	1	0	0	0	0	0	1	0	0	0	0	0	0	0	0	0	0
peak_795	0	1	0	0	0	0	0	0	0	0	1	0	0	0	0	0	0	0	0	0	0	0	0	0	0
peak_796	0	0	0	0	0	0	0	0	0	1	0	0	0	0	0	0	0	0	0	0	0	0	0	0	0
peak_798	0	1	0	0	0	0	0	0	0	0	1	0	0	0	0	0	0	0	0	0	0	1	0	0	0
peak_800	0	0	0	0	0	0	0	0	0	1	0	0	0	0	0	0	0	0	0	0	0	0	0	0	0
peak_802	0	0	0	0	0	0	0	0	0	0	0	0	0	0	1	0	0	0	0	0	0	0	0	0	0
peak_804	0	0	0	0	0	0	1	1	0	0	0	0	0	0	0	0	0	0	0	0	0	0	0	0	0
peak_810	0	1	0	0	0	0	0	0	0	0	1	0	0	0	0	0	0	0	0	0	0	0	0	0	0
peak_811	0	0	0	0	0	0	1	0	0	0	0	0	0	0	0	0	0	0	0	0	0	0	0	0	0
peak_814	0	1	0	0	0	0	0	0	0	0	1	0	0	0	0	0	0	0	0	0	0	0	0	0	0
peak_816	0	1	0	0	0	0	0	0	0	0	0	0	0	0	0	0	0	0	0	0	0	0	0	0	0
peak_817	0	0	0	0	1	0	0	0	0	0	0	0	0	0	0	0	0	0	0	0	0	0	0	0	0
peak_818	0	1	0	0	0	0	1	0	0	0	1	0	0	0	0	0	0	0	0	0	0	1	0	0	0
peak_819	0	0	0	0	0	0	1	0	0	0	0	0	0	0	0	0	0	0	0	0	0	0	0	0	0
peak_822	0	0	0	0	0	0	0	0	0	0	0	0	0	0	1	0	0	0	0	0	0	0	0	0	0
peak_823	0	0	0	0	0	0	1	0	0	0	0	0	0	0	0	0	0	0	0	0	0	0	0	0	0
peak_824	0	0	0	0	0	0	1	0	0	0	0	0	0	0	0	0	0	0	0	0	0	0	0	0	0
peak_826	0	0	0	0	0	0	1	0	0	0	0	0	0	0	0	0	0	0	0	0	0	0	0	0	0
peak_828	1	0	0	0	1	0	0	0	0	0	0	0	0	0	0	0	0	0	0	0	0	0	0	0	0
peak_829	1	0	0	0	0	0	0	0	0	0	0	0	0	0	0	0	0	0	0	0	0	0	0	0	0
peak_830	0	0	0	0	1	0	0	0	0	1	0	0	0	0	0	0	0	0	0	0	0	0	0	0	0
peak_831	0	0	0	0	0	0	0	0	0	1	0	0	0	0	0	0	0	0	0	0	0	0	0	0	0
peak_833	0	0	0	0	1	0	0	0	0	1	0	0	0	0	0	0	0	0	0	0	0	0	0	0	0
peak_834	0	0	0	0	0	0	0	0	0	1	0	0	0	0	0	0	0	0	0	0	0	0	0	0	0
peak_846	0	1	0	0	0	0	0	0	1	0	0	0	0	0	0	0	0	0	0	0	0	0	0	0	0
peak_847	1	0	0	0	0	0	0	0	0	0	0	0	0	0	0	0	0	0	0	0	0	0	0	0	0
peak_848	0	1	0	0	0	0	0	0	0	0	1	0	0	0	0	0	0	0	0	0	0	0	0	0	0
peak_850	0	0	0	0	0	0	0	0	0	0	0	0	0	0	1	0	0	0	0	0	0	0	0	0	0
peak_856	0	1	0	0	0	0	0	0	0	0	0	0	0	0	0	0	0	0	0	0	0	1	0	0	0
peak_857	0	1	0	0	0	0	0	0	0	1	0	0	0	0	0	0	0	0	0	0	0	0	0	0	0
peak_858	0	0	0	0	0	0	0	0	0	0	0	0	0	0	1	0	0	0	0	0	0	0	0	0	0
peak_859	0	0	0	0	0	0	0	0	0	1	0	0	0	0	0	0	0	0	0	0	0	0	0	0	0
peak_860	0	0	0	0	0	0	0	0	0	1	0	0	0	0	0	0	0	0	0	0	0	0	0	0	0
peak_861	0	0	0	0	0	0	0	0	0	1	0	0	0	0	0	0	0	0	0	0	0	0	0	0	0
peak_862	0	0	0	0	0	0	0	0	1	0	0	0	0	0	1	0	0	0	0	0	0	0	0	0	0
peak_863	0	0	1	0	0	0	0	0	0	0	0	0	0	0	0	0	0	0	0	0	0	0	0	0	0
peak_864	0	0	0	0	0	0	0	0	0	1	0	0	0	0	0	0	0	0	0	0	0	0	0	0	0
peak_866	0	1	0	0	0	0	0	0	0	0	0	0	0	0	0	0	0	0	0	0	0	0	0	0	0
peak_868	0	1	0	0	0	0	0	0	1	0	1	0	0	0	0	0	0	0	0	0	0	0	0	0	0
peak_872	0	0	0	0	0	0	0	0	1	0	0	0	0	0	0	0	0	0	0	0	0	0	0	0	0
peak_874	0	0	0	0	0	0	0	0	0	0	0	0	0	0	0	0	0	0	0	0	0	0	0	0	1
peak_881	0	0	0	0	0	0	0	0	0	1	0	0	0	0	0	0	0	0	0	0	0	0	0	0	0
peak_886	0	0	0	0	0	0	0	0	0	0	0	0	0	0	0	0	1	0	0	0	0	0	0	0	0
peak_887	0	0	0	0	0	0	0	0	0	0	0	0	0	0	0	0	0	0	0	0	0	0	0	0	1
peak_888	0	0	0	0	0	0	0	0	0	0	1	0	0	0	0	0	0	0	0	0	0	0	0	0	0
peak_889	0	0	0	0	0	0	0	0	0	0	1	0	0	0	0	0	0	0	0	0	0	0	0	0	0
peak_890	0	0	0	0	0	0	0	0	0	1	0	0	0	0	0	0	0	0	0	0	0	0	0	0	0
peak_895	0	0	0	0	0	0	0	0	0	1	0	0	0	0	0	0	0	0	0	0	0	0	0	0	0
peak_897	0	1	0	0	0	0	0	0	0	0	0	0	0	0	0	0	0	0	0	0	0	0	0	0	0
peak_898	0	0	0	0	0	0	0	0	0	0	0	0	1	0	0	0	0	0	0	0	0	0	0	0	0
peak_899	0	1	0	0	0	0	0	0	1	0	0	0	0	0	0	0	0	0	0	0	0	0	0	0	0
peak_900	0	0	0	0	0	0	0	0	0	0	0	0	0	0	1	0	0	0	0	0	0	0	0	0	0
peak_901	0	0	0	0	0	0	0	0	0	0	0	0	0	0	1	0	0	0	0	0	0	0	0	0	0
peak_903	0	1	0	0	0	0	0	0	0	0	0	0	0	0	0	0	0	0	0	0	0	0	0	0	0
peak_905	0	0	0	0	0	0	0	0	0	0	0	0	0	0	1	0	0	0	0	0	0	0	0	0	0
peak_906	0	1	0	0	0	0	0	0	0	0	1	0	0	0	0	0	0	0	0	0	0	0	0	0	0
peak_907	0	0	0	0	0	0	0	0	0	0	0	0	0	0	1	0	0	0	0	0	0	0	0	0	0
peak_908	0	1	0	0	0	0	0	0	0	0	0	0	0	0	0	0	1	0	0	0	0	0	0	0	0
peak_910	0	0	0	0	0	0	0	0	0	0	1	0	0	0	0	0	0	0	0	0	0	0	0	0	0
peak_914	0	0	0	0	0	0	0	0	0	0	0	0	0	0	1	0	0	0	0	0	0	0	0	0	0
peak_918	0	0	0	0	0	0	1	0	0	0	0	0	0	0	0	0	0	0	0	0	0	0	0	0	0
peak_919	0	0	0	0	0	0	1	0	0	0	0	0	0	0	0	0	0	0	0	0	0	0	0	0	0
peak_921	0	0	0	0	0	0	0	0	0	1	0	0	0	0	0	0	0	0	0	0	0	0	0	0	0
peak_922	0	0	0	0	0	0	0	0	0	1	0	0	0	0	0	0	0	0	0	0	0	0	0	0	0
peak_926	0	0	0	0	0	0	0	0	0	0	0	0	0	0	0	0	1	0	0	0	0	0	0	0	0
peak_932	0	0	0	0	1	0	0	0	0	0	0	0	0	0	0	0	0	0	0	0	0	0	0	0	0
peak_935	0	0	0	0	0	0	0	0	0	0	1	0	0	0	0	0	0	0	0	0	0	0	0	0	0
peak_936	0	0	0	0	0	0	0	0	0	0	0	0	0	0	1	0	0	0	0	0	0	0	0	0	0
peak_937	0	0	0	0	1	0	0	0	0	0	0	0	0	0	1	0	0	0	0	0	0	0	0	0	0
peak_939	0	0	0	0	0	0	0	0	0	0	0	0	0	0	1	0	0	0	0	0	0	0	0	0	0
peak_954	0	0	0	0	0	0	1	0	0	0	0	0	0	0	0	0	0	0	0	0	0	0	0	0	0
peak_955	0	0	0	0	0	0	0	0	0	1	0	0	0	0	1	0	0	0	0	0	0	0	0	0	0
peak_958	0	0	0	0	0	0	0	0	0	0	0	0	0	0	0	0	1	0	0	0	0	0	0	0	0
peak_959	0	0	0	0	0	0	0	0	0	0	0	0	0	0	1	0	0	0	0	0	0	0	0	0	0
peak_960	0	0	0	0	0	0	0	0	0	1	0	0	0	0	0	0	0	0	0	0	0	0	0	0	0
peak_961	0	0	0	0	0	0	0	0	0	0	0	0	0	0	1	0	0	0	0	0	0	0	0	0	0
peak_964	0	1	0	0	0	0	0	0	0	0	0	0	0	0	0	0	0	0	0	0	0	0	0	0	0
peak_965	0	0	0	0	0	0	0	0	1	0	1	0	0	0	1	0	0	0	0	0	0	0	0	0	0
peak_966	0	0	0	0	0	0	0	0	0	0	0	0	0	0	0	0	1	0	0	0	0	0	0	0	0
peak_972	0	0	0	0	0	0	0	0	0	0	0	0	0	0	1	0	0	0	0	0	0	0	0	0	0
peak_973	0	0	0	0	0	0	0	0	0	0	0	0	0	0	0	0	1	0	0	0	0	0	0	0	0
peak_974	0	1	0	0	0	0	0	0	0	0	1	0	0	0	1	0	0	0	0	0	0	0	0	0	0
peak_975	0	0	0	0	0	0	0	0	0	1	0	0	0	0	0	0	0	0	0	0	0	0	0	0	0
peak_976	0	0	0	0	0	0	0	0	0	1	0	0	0	0	0	0	0	0	0	0	0	0	0	0	0
peak_978	0	0	0	0	0	0	0	0	0	0	0	0	0	0	0	0	0	0	0	0	0	0	1	0	0
peak_979	0	0	0	0	0	0	0	0	0	1	0	0	0	0	0	0	0	0	0	0	0	0	0	0	0
peak_987	0	0	0	0	0	0	1	0	0	0	0	0	0	0	0	0	0	0	0	0	0	0	0	0	0
peak_990	0	0	0	0	0	0	0	0	0	1	0	0	0	0	1	0	0	0	0	0	0	0	1	0	0
peak_991	1	0	0	0	0	0	0	0	0	0	0	0	0	0	0	0	0	0	0	0	0	0	0	0	0
peak_992	0	0	0	0	0	0	0	0	0	1	0	0	0	0	0	0	0	0	0	0	0	0	0	0	0
peak_993	0	0	0	0	1	0	0	0	0	1	0	0	0	0	0	0	0	0	0	0	0	0	0	0	0
peak_995	0	0	0	0	0	0	0	0	1	0	0	0	0	0	0	0	0	0	0	0	0	0	0	0	0
peak_998	0	0	0	0	0	0	0	0	0	0	0	0	0	0	1	0	0	0	0	0	0	0	0	0	0
peak_1001	0	0	0	0	0	0	1	0	0	0	0	0	0	0	0	0	0	0	0	0	0	0	0	0	0
peak_1005	0	0	0	0	0	0	0	0	0	0	0	0	0	0	0	0	0	0	0	0	0	0	1	0	0
peak_1006	0	1	0	0	0	0	0	0	1	0	0	0	0	0	1	0	0	0	0	0	0	0	1	0	0
peak_1007	0	1	0	0	0	0	0	0	1	0	1	0	0	0	0	0	0	0	0	0	0	0	0	0	0
peak_1019	0	0	0	0	0	0	0	0	0	0	0	0	0	0	0	0	1	0	0	0	0	0	0	0	0
peak_1021	0	0	0	0	0	0	0	0	0	0	0	0	0	0	1	0	0	0	0	0	0	0	0	0	0
peak_1022	0	0	0	0	0	0	0	0	0	0	1	0	0	0	0	0	0	0	0	0	0	0	0	0	0
peak_1024	0	0	0	0	0	0	1	0	0	0	0	0	0	0	0	0	0	0	0	0	0	0	0	0	0
peak_1029	0	0	0	0	0	0	1	0	0	0	0	0	0	0	0	0	0	0	0	0	0	0	0	0	0
peak_1030	0	1	0	0	0	0	0	0	0	0	1	0	0	0	0	0	0	0	0	0	0	0	0	0	0
peak_1033	0	0	0	0	0	0	0	0	0	0	0	0	0	0	0	0	0	0	0	0	0	0	1	0	0
peak_1035	0	0	0	0	1	0	0	0	0	0	0	0	0	0	0	0	0	0	0	0	0	0	0	0	0
peak_1036	0	0	0	0	0	0	0	0	0	1	0	0	0	0	0	0	0	0	0	0	0	0	0	0	0
peak_1037	0	0	0	0	0	0	0	0	0	1	0	0	0	0	0	0	0	0	0	0	0	0	0	0	0
peak_1038	0	0	0	0	0	0	0	0	0	1	0	0	0	0	0	0	0	0	0	0	0	0	0	0	0
peak_1039	0	0	0	0	0	0	0	0	0	1	0	0	0	0	0	0	0	0	0	0	0	0	0	0	0
peak_1040	0	0	0	0	0	0	0	0	0	0	1	0	0	0	0	0	0	0	0	0	0	0	0	0	0
peak_1042	0	0	0	0	0	0	1	0	0	0	0	0	0	0	0	0	0	0	0	0	0	0	0	0	0
peak_1043	0	0	0	0	0	0	0	0	0	0	0	0	0	0	0	0	0	0	0	0	0	0	1	0	0
peak_1044	0	0	0	0	1	0	0	0	0	0	0	0	0	0	0	0	0	0	0	0	0	0	0	0	0
peak_1046	0	0	0	0	0	0	0	0	0	1	1	0	0	0	0	0	0	0	0	0	0	0	0	0	0
peak_1048	0	1	0	0	0	0	0	0	0	0	0	0	0	0	0	0	0	0	0	0	0	0	0	0	0
peak_1052	0	0	0	0	0	0	0	0	0	0	0	0	0	0	1	0	0	0	0	0	0	0	0	0	0
peak_1053	0	0	0	0	0	0	0	0	0	0	0	0	0	0	1	0	0	0	0	0	0	0	0	0	0
peak_1054	0	0	0	0	0	0	1	0	0	0	0	0	0	0	0	0	0	0	0	0	0	0	0	0	0
peak_1056	0	0	0	0	0	0	1	0	0	0	0	0	0	0	0	0	0	0	0	0	0	0	0	0	0
peak_1057	0	1	0	0	0	0	0	0	0	0	1	0	0	0	0	0	0	0	0	0	0	0	0	0	0
peak_1058	0	0	0	0	0	0	1	0	0	0	0	0	0	0	0	0	0	0	0	0	0	0	0	0	0
peak_1063	0	1	0	0	0	0	1	0	0	0	0	0	0	0	0	0	0	0	0	0	0	0	0	0	0
peak_1064	0	1	0	0	0	0	0	0	0	0	0	0	0	0	0	0	0	0	0	0	0	0	0	0	0
peak_1065	0	0	0	0	0	0	0	0	0	1	0	0	0	0	0	0	0	0	0	0	0	0	0	0	0
peak_1069	0	1	0	0	0	0	0	0	0	0	0	0	0	0	0	0	0	0	0	0	0	0	0	0	0
peak_1070	0	1	0	0	0	0	0	0	0	0	0	0	0	0	0	0	0	0	0	0	0	0	0	0	0
peak_1072	0	0	0	0	0	0	0	0	0	1	0	0	0	0	0	0	0	0	0	0	0	0	0	0	0
peak_1073	0	0	0	0	0	0	0	0	0	0	0	0	0	0	0	0	0	0	0	0	0	0	0	0	1
peak_1075	0	1	0	0	0	0	0	0	0	0	1	0	0	0	0	0	0	0	0	0	0	0	0	0	0
peak_1077	0	1	0	0	0	0	0	0	0	0	0	0	0	0	0	0	0	0	0	0	0	0	0	0	0
peak_1078	0	1	0	0	0	0	0	0	0	0	0	0	0	0	0	0	0	0	0	0	0	0	0	0	0
peak_1083	0	0	0	0	0	0	0	0	0	1	0	0	0	0	0	0	0	0	0	0	0	0	0	0	0
peak_1085	0	0	0	0	0	0	0	0	0	1	0	0	0	0	0	0	0	0	0	0	0	0	0	0	0
peak_1087	0	1	0	0	0	0	0	0	0	0	0	0	0	0	0	0	0	0	0	0	0	0	0	0	0
peak_1088	0	0	0	0	0	0	0	0	0	1	0	0	0	0	0	0	0	0	0	0	0	0	0	0	0
peak_1095	0	1	0	0	0	0	0	0	0	0	0	0	0	0	0	0	0	0	0	0	0	0	0	0	0
peak_1096	0	1	0	0	0	0	0	0	0	0	0	0	0	0	0	0	0	0	0	0	0	0	0	0	0
peak_1102	0	1	0	0	0	0	0	0	1	0	0	0	0	0	1	0	0	0	0	0	0	0	0	0	0
peak_1103	0	0	0	0	0	0	0	0	0	0	0	0	0	0	0	0	1	0	0	0	0	0	0	0	0
peak_1108	0	0	0	0	0	0	0	0	0	0	0	0	0	0	0	0	0	0	0	0	0	0	0	0	1
peak_1109	0	0	0	0	0	0	0	0	0	0	0	0	0	0	1	0	0	0	0	0	0	0	0	0	0
peak_1112	0	1	0	0	0	0	1	0	1	0	0	0	0	0	0	0	0	0	0	0	0	0	0	0	0
peak_1115	0	0	0	0	0	0	0	0	0	0	0	0	0	0	0	0	1	0	0	0	0	0	0	0	0
peak_1117	0	0	0	0	0	0	0	0	0	0	0	0	0	0	1	0	0	0	0	0	0	0	0	0	0
peak_1129	0	0	0	0	0	0	0	0	1	0	1	0	0	0	0	0	0	0	0	0	0	0	0	0	0
peak_1130	0	0	1	0	0	0	0	0	0	0	0	0	0	0	0	0	0	0	0	0	0	0	0	0	0
peak_1135	0	0	0	0	0	0	0	0	0	0	0	0	0	0	0	0	1	0	0	0	0	0	0	0	0
peak_1138	0	0	0	0	0	0	0	0	0	0	0	0	0	0	0	0	0	0	0	0	0	0	0	1	0
peak_1139	0	0	0	0	0	0	0	0	0	0	0	0	0	0	0	0	0	0	0	0	0	0	0	1	0
peak_1143	0	0	0	0	0	0	0	0	0	0	0	0	0	0	0	0	0	0	0	0	0	0	0	1	0
peak_1146	0	0	0	0	0	0	0	0	0	0	0	0	0	0	0	0	1	0	0	0	0	0	0	0	0
peak_1149	0	0	0	0	0	0	0	0	0	1	0	0	0	0	0	0	0	0	0	0	0	0	0	0	0
peak_1150	0	0	0	0	0	0	0	0	0	1	0	0	0	0	0	0	0	0	0	0	0	0	0	0	0
peak_1151	0	0	0	0	0	0	0	0	0	1	0	0	0	0	0	0	0	0	0	0	0	0	0	0	0
peak_1156	0	1	0	0	0	0	0	0	0	0	1	0	0	0	0	0	0	0	0	0	0	0	0	0	0
peak_1157	0	0	0	0	0	0	0	0	0	0	0	0	0	0	1	0	0	0	0	0	0	0	0	0	0
peak_1162	0	0	0	0	0	0	0	0	1	0	0	0	0	0	0	0	0	0	0	0	0	0	0	1	0
peak_1166	0	0	0	0	0	0	0	0	1	0	0	0	0	0	0	0	0	0	0	0	0	0	0	0	0
peak_1168	0	0	0	0	0	0	0	0	0	0	0	0	0	0	0	0	1	0	0	0	0	0	0	0	0
peak_1174	0	0	0	0	0	0	1	0	0	0	0	0	0	0	0	0	0	0	0	0	0	0	0	0	0
peak_1181	0	0	0	0	1	0	0	0	0	0	0	0	0	0	0	0	0	0	0	0	0	0	0	0	0
peak_1183	0	0	1	0	0	0	0	0	1	0	0	0	0	0	1	0	0	0	0	0	0	1	0	0	0
peak_1184	0	0	0	0	0	0	0	0	1	0	0	0	0	0	0	0	0	0	0	0	0	0	0	0	0
peak_1189	0	0	0	0	0	0	0	0	1	0	0	0	0	0	0	0	0	0	0	0	0	1	0	0	0
peak_1190	0	0	0	0	0	0	0	0	1	0	0	0	0	0	0	0	0	0	0	0	0	0	0	0	0
peak_1192	0	0	0	0	0	0	1	0	0	0	0	0	0	0	0	0	0	0	0	0	0	0	0	0	0
peak_1193	0	0	0	0	0	0	1	0	0	0	0	0	0	0	0	0	0	0	0	0	0	0	0	0	0
peak_1194	0	0	0	0	0	0	0	0	1	0	0	0	0	0	0	0	0	0	0	0	0	0	0	0	1
peak_1195	0	0	0	0	0	0	0	0	0	1	0	0	0	0	0	0	0	0	0	0	0	0	0	0	0
peak_1197	0	0	0	0	0	0	1	0	0	0	0	0	0	0	0	0	0	0	0	0	0	0	0	0	0
peak_1198	0	0	0	0	0	0	1	0	0	0	0	0	0	0	0	0	0	0	0	0	0	0	0	0	0
peak_1200	0	0	0	0	0	0	0	0	0	1	1	0	0	0	0	0	0	0	0	0	0	0	0	0	0
peak_1206	0	1	0	0	0	0	0	0	0	0	0	0	0	0	0	0	0	0	0	0	0	0	0	0	0
peak_1208	0	0	0	0	0	0	0	0	0	0	0	0	0	0	0	0	1	0	0	0	0	0	0	0	0
peak_1212	0	0	0	0	0	0	1	0	0	0	0	0	0	0	0	0	0	0	0	0	0	0	0	0	0
peak_1213	0	0	0	0	0	0	1	0	0	0	0	0	0	0	0	0	0	0	0	0	0	0	0	0	0
peak_1214	0	1	0	0	0	0	0	0	0	0	0	0	0	0	0	0	0	0	0	0	0	0	0	0	0
peak_1217	0	0	0	0	0	0	0	0	0	1	0	0	0	0	0	0	0	0	0	0	0	0	0	0	0
peak_1222	0	0	0	0	0	0	0	0	0	0	0	0	0	0	0	0	1	0	0	0	0	0	0	0	0
peak_1225	0	0	0	0	0	0	0	0	0	0	0	0	0	0	0	0	1	0	0	0	0	0	0	0	0
peak_1230	0	0	0	0	1	0	0	0	0	0	0	0	0	0	0	0	0	0	0	0	0	0	0	0	0
peak_1233	0	0	0	0	0	0	0	0	0	0	0	0	0	0	0	0	1	0	0	0	0	0	0	0	0
peak_1238	0	0	0	0	0	0	0	0	1	0	0	0	0	0	0	0	0	0	0	0	0	0	0	0	0
peak_1239	0	0	0	0	0	0	1	0	0	0	0	0	0	0	0	0	0	0	0	0	0	0	0	0	0
peak_1252	0	0	0	0	0	0	0	0	0	0	0	0	0	0	0	0	0	0	0	0	0	0	0	1	0
peak_1253	0	0	0	0	0	0	1	0	0	0	0	0	0	0	0	0	0	0	0	0	0	0	0	1	0
peak_1254	0	0	0	0	0	0	0	0	0	0	0	0	0	0	0	0	0	0	0	0	0	0	0	1	0
peak_1255	0	0	0	0	0	0	0	1	0	0	0	0	0	0	0	0	0	0	0	0	0	0	0	1	0
peak_1256	0	0	0	0	0	0	0	1	0	0	0	0	0	0	0	0	0	0	0	0	0	0	0	0	0
peak_1258	0	0	0	0	0	0	0	0	0	0	0	0	0	0	0	0	0	0	0	0	0	0	0	1	0
peak_1259	0	0	0	0	0	0	0	0	0	0	0	0	0	0	0	0	0	0	0	0	0	0	0	1	0
peak_1260	0	0	1	0	0	0	1	0	0	0	0	0	0	0	0	0	0	0	0	0	0	0	0	0	0
peak_1262	0	0	0	0	0	0	1	0	0	0	0	0	0	0	0	0	0	0	0	0	0	0	0	0	0
peak_1267	0	0	0	0	0	0	1	0	0	0	0	0	0	0	0	0	0	0	0	0	0	0	0	0	0
peak_1268	0	0	1	0	0	0	0	0	0	0	0	0	0	0	0	0	0	0	0	0	0	1	0	0	0
peak_1270	0	0	0	0	0	0	0	0	0	0	0	0	0	0	0	0	0	0	0	0	0	0	0	0	1
peak_1271	0	0	0	0	0	0	0	0	0	0	0	0	0	0	0	0	0	0	0	0	0	0	0	1	0
peak_1272	0	0	0	0	0	0	1	0	0	0	0	0	0	0	0	0	0	0	0	0	0	0	0	0	0
peak_1273	0	0	0	0	0	0	0	0	0	0	0	0	0	0	0	0	0	0	0	0	0	0	0	1	0
peak_1275	0	0	0	0	0	0	1	0	0	0	0	0	0	0	0	0	0	0	0	0	0	0	0	0	0
peak_1278	0	0	0	0	0	0	1	0	0	0	0	0	0	0	0	0	0	0	0	0	0	0	0	0	0
peak_1285	0	0	0	0	0	0	0	0	0	0	0	0	0	0	1	0	0	0	0	0	0	0	0	0	0
peak_1286	0	0	0	0	0	0	1	0	0	0	0	0	0	0	0	0	0	0	0	0	0	0	0	0	0
peak_1287	0	0	0	0	0	0	0	0	0	1	0	0	0	0	0	0	0	0	0	0	0	0	0	0	0
peak_1292	0	0	0	0	0	0	0	0	0	0	0	0	0	0	0	0	1	0	0	0	0	0	0	0	0
peak_1295	0	0	0	0	0	0	0	0	0	0	0	0	0	0	0	0	0	0	0	0	0	0	0	1	0
peak_1297	0	0	0	0	0	0	0	0	0	1	0	0	0	0	0	0	0	0	0	0	0	0	0	0	0
peak_1301	0	0	0	0	0	0	0	0	1	0	0	0	0	0	0	0	0	0	0	0	0	0	0	0	0
peak_1305	0	0	1	0	0	0	0	0	0	0	0	0	0	0	0	0	0	0	0	0	0	0	0	0	0
peak_1306	0	0	0	0	0	0	0	0	1	0	0	0	0	0	1	0	1	0	0	0	0	0	0	0	0
peak_1311	0	1	0	0	0	0	0	0	0	0	0	0	0	0	0	0	0	0	0	0	0	0	0	0	0
peak_1312	0	0	0	0	0	0	1	0	0	0	0	0	0	0	0	0	0	0	0	0	0	0	0	0	0
peak_1313	0	1	0	0	0	0	1	0	0	0	0	0	0	0	0	0	0	0	0	0	0	0	0	0	0
peak_1314	0	0	0	0	0	0	0	0	1	0	0	0	0	0	0	0	0	0	0	0	0	0	0	0	0
peak_1315	0	0	0	0	0	0	1	0	0	0	0	0	0	0	0	0	0	0	0	0	0	0	0	0	0
peak_1317	0	0	1	0	0	0	0	0	0	0	0	0	0	0	0	0	0	0	0	0	0	0	0	0	0
peak_1318	0	0	0	0	1	0	0	0	0	0	1	0	0	0	0	0	0	0	0	0	0	0	0	0	0
peak_1319	0	0	0	0	0	0	1	0	0	0	0	0	0	0	0	0	0	0	0	0	0	0	0	0	0
peak_1320	0	0	0	0	0	0	1	0	0	0	0	0	0	0	0	0	0	0	0	0	0	0	0	0	0
peak_1321	0	0	0	0	0	0	1	0	0	0	0	0	0	0	0	0	0	0	0	0	0	0	0	0	0
peak_1322	0	0	0	0	0	0	1	0	0	0	0	0	0	0	0	0	0	0	0	0	0	0	0	0	0
peak_1325	0	0	0	0	0	0	0	0	0	0	0	0	0	0	0	0	1	0	0	0	0	0	0	0	0
peak_1326	0	0	0	0	0	0	1	0	0	0	0	0	0	0	0	0	0	0	0	0	0	0	0	0	0
peak_1327	0	0	0	0	0	0	1	0	0	0	0	0	0	0	0	0	0	0	0	0	0	0	0	0	0
peak_1328	0	0	0	0	0	0	0	0	0	0	0	0	0	0	0	0	0	0	0	0	1	0	0	0	0
peak_1331	0	1	0	0	0	0	0	0	0	0	1	0	0	0	0	0	0	0	0	0	0	0	0	0	0
peak_1336	0	0	0	0	0	0	1	0	0	0	0	0	0	0	0	0	0	0	0	0	0	0	0	0	0
peak_1338	0	0	0	0	0	0	1	0	0	0	0	0	0	0	0	0	0	0	0	0	0	0	0	0	0
peak_1339	0	0	0	0	1	0	0	0	0	0	0	0	0	0	1	0	0	0	0	0	0	0	0	0	0
peak_1341	0	0	0	0	1	0	0	0	0	0	0	0	0	0	0	0	0	0	0	0	0	0	0	0	0
peak_1342	0	0	0	0	0	0	0	0	1	0	0	0	0	0	1	0	0	0	0	0	0	0	0	0	0
peak_1344	0	0	0	0	1	0	0	0	0	0	0	0	0	0	0	0	0	0	0	0	0	0	0	0	0
peak_1345	0	0	0	0	1	0	0	0	0	0	0	0	0	0	0	0	0	0	0	0	0	0	0	0	0
peak_1346	0	0	0	0	0	0	1	0	0	0	0	0	0	0	0	0	0	0	0	0	0	0	0	0	0
peak_1347	0	0	1	0	0	0	0	0	1	0	0	0	0	0	0	0	0	0	0	0	0	1	0	0	0
peak_1349	0	1	0	0	0	0	0	0	1	0	0	0	0	0	0	0	0	0	0	0	0	0	0	0	0
peak_1350	0	0	0	0	0	0	0	0	0	0	0	0	0	0	0	0	0	0	0	0	0	1	0	0	0
peak_1353	0	1	0	0	0	0	0	0	0	0	0	0	0	0	0	0	0	0	0	0	0	0	0	0	0
peak_1359	0	1	0	0	0	0	0	0	0	0	0	0	0	0	0	0	1	0	0	0	0	0	0	0	0
peak_1360	0	0	0	0	0	0	0	0	0	0	1	0	0	0	0	0	0	0	0	0	0	0	0	0	0
peak_1361	0	0	0	0	0	0	1	0	0	0	0	0	0	0	0	0	0	0	0	0	0	0	0	0	0
peak_1362	0	0	0	0	0	0	1	0	0	0	0	0	0	0	0	0	0	0	0	0	0	0	0	0	0
peak_1365	0	1	0	0	0	0	0	0	0	0	0	0	0	0	0	0	0	0	0	0	0	0	0	0	0
peak_1369	0	0	0	0	1	0	0	0	0	0	0	0	0	0	0	0	0	0	0	0	0	0	0	0	0
peak_1370	0	0	0	0	0	0	0	0	0	1	0	0	0	0	0	0	0	0	0	0	0	0	0	0	0
peak_1373	0	0	0	0	0	0	0	0	0	0	0	0	0	0	0	0	1	0	0	0	0	0	0	0	0
peak_1376	0	0	0	0	0	0	0	0	0	0	0	0	0	0	0	0	0	0	0	0	1	0	0	0	0
peak_1378	0	0	0	0	0	0	0	0	0	0	1	0	0	0	0	0	0	0	0	0	0	0	0	0	0
peak_1382	0	0	0	0	1	0	0	0	0	0	0	0	0	0	0	0	0	0	0	0	0	0	0	0	0
peak_1388	0	1	0	0	0	0	0	0	1	0	0	0	0	0	0	0	0	0	0	0	0	0	0	0	0
peak_1390	0	1	0	0	0	0	0	0	0	0	0	0	0	0	0	0	0	0	0	0	0	0	0	0	0
peak_1392	0	0	0	0	1	0	0	0	0	0	0	0	0	0	0	0	0	0	0	0	0	0	0	0	0
peak_1399	0	1	0	0	0	0	1	0	0	0	1	0	0	0	0	0	0	0	0	0	0	0	0	0	0
peak_1401	0	0	0	0	0	0	1	0	0	0	0	0	0	0	0	0	0	0	0	0	0	0	0	0	0
peak_1407	0	0	0	0	0	0	0	0	0	0	0	0	0	0	1	0	0	0	0	0	0	0	0	0	0
peak_1408	0	0	0	0	0	0	0	0	1	0	0	0	0	0	0	0	0	0	0	0	0	1	0	0	0
peak_1409	0	0	0	0	0	0	0	0	0	0	0	0	0	0	1	0	0	0	0	0	0	0	0	0	0
peak_1415	0	0	0	0	0	0	0	0	1	0	0	0	0	0	0	0	0	0	0	0	0	0	0	0	0
peak_1417	0	0	0	0	0	0	0	0	0	0	0	0	0	0	1	0	0	0	0	0	0	0	0	0	0
peak_1420	0	0	0	0	0	0	0	0	1	0	0	0	0	0	0	0	0	0	0	0	0	0	0	0	0
peak_1429	0	0	0	0	0	0	0	0	0	0	0	0	0	0	0	0	0	0	0	0	0	0	1	0	0
peak_1430	0	0	0	0	0	0	0	0	0	0	1	0	0	0	0	0	0	0	0	0	0	0	0	0	0
peak_1431	0	0	0	0	0	0	0	0	0	0	1	0	0	0	0	0	0	0	0	0	0	0	0	0	0
peak_1437	0	0	0	0	0	0	1	0	0	0	0	0	0	0	0	0	0	0	0	0	0	0	0	0	0
peak_1439	0	0	0	0	0	0	1	0	0	1	0	0	0	0	0	0	0	0	0	0	0	0	0	0	0
peak_1442	0	0	0	0	0	0	0	0	0	0	0	0	0	0	0	0	0	0	0	0	0	0	0	0	1
peak_1443	0	0	0	0	0	0	1	0	0	0	1	0	0	0	0	0	0	0	0	0	0	0	0	0	0
peak_1446	0	0	0	0	0	0	0	0	0	0	0	0	0	0	0	0	1	0	0	0	0	0	0	0	1
peak_1447	0	0	0	0	0	0	0	0	1	0	0	0	0	0	0	0	0	0	0	0	0	0	0	0	0
peak_1450	0	0	0	0	0	0	0	0	0	0	1	0	0	0	0	0	0	0	0	0	0	0	0	0	0
peak_1453	0	0	0	0	0	0	0	0	0	0	1	0	0	0	0	0	0	0	0	0	0	0	0	0	0
peak_1455	0	0	0	0	0	0	0	0	0	1	0	0	0	0	0	0	0	0	0	0	0	0	0	0	0
peak_1457	0	0	0	0	0	0	0	0	0	0	1	0	0	0	0	0	0	0	0	0	0	0	0	0	0
peak_1465	0	0	0	0	0	0	0	0	0	0	0	0	0	0	0	0	0	0	0	0	0	0	0	0	1
peak_1466	0	0	0	0	0	0	0	0	0	0	0	0	0	0	0	0	0	0	0	0	0	0	1	0	0
peak_1474	0	0	0	0	0	0	1	0	0	0	0	0	0	0	0	0	0	0	0	0	0	0	0	0	0
peak_1475	0	1	0	0	0	0	0	0	0	0	0	0	0	0	0	0	0	0	0	0	0	0	0	0	0
peak_1476	0	0	0	0	0	0	0	0	1	0	0	0	0	0	0	0	0	0	0	0	0	0	0	0	0
peak_1480	0	0	0	0	0	0	0	0	0	0	0	0	0	0	0	0	0	0	0	0	0	1	0	0	0
peak_1482	0	0	0	0	0	0	0	0	1	0	0	0	0	0	0	0	1	0	0	0	0	0	0	0	0
peak_1488	0	1	0	0	0	0	0	0	0	0	0	0	0	0	0	0	0	0	0	0	0	0	0	0	0
peak_1489	0	1	0	0	0	0	0	0	0	0	0	0	0	0	0	0	0	0	0	0	0	0	0	0	0
peak_1490	0	0	0	0	0	0	0	0	0	1	0	0	0	0	0	0	0	0	0	0	0	0	0	0	0
peak_1496	0	0	0	0	0	0	0	0	0	0	0	0	0	0	1	0	0	0	0	0	0	0	0	0	0
peak_1503	0	0	0	0	0	0	0	0	0	1	0	0	0	0	0	0	0	0	0	0	0	0	0	0	0
peak_1510	0	0	0	0	0	0	1	0	0	0	0	0	0	0	0	0	0	0	0	0	0	0	0	0	0
peak_1511	0	0	0	0	0	0	1	0	0	0	0	0	0	0	0	0	0	0	0	0	0	0	0	0	0
peak_1512	0	0	0	0	0	0	0	0	0	1	0	0	0	0	0	0	0	0	0	0	0	0	0	0	0
peak_1513	0	0	0	0	0	0	0	0	0	0	0	0	0	0	0	0	0	0	0	0	0	1	0	0	0
peak_1515	0	0	0	0	0	0	0	0	0	0	1	0	0	0	0	0	0	0	0	0	0	0	0	0	0
peak_1520	0	0	0	0	0	0	0	0	0	0	0	0	0	0	1	0	0	0	0	0	0	0	0	0	0
peak_1523	0	0	0	0	0	0	0	0	0	0	0	0	0	0	1	0	0	0	0	0	0	0	0	0	0
peak_1524	0	0	0	0	0	0	0	0	0	0	0	0	0	0	0	0	0	0	0	0	1	0	0	0	0
peak_1525	0	0	0	0	0	0	0	0	1	0	0	0	0	0	0	0	0	0	0	0	0	0	0	0	0
peak_1526	0	0	0	0	0	0	0	0	0	0	0	0	0	0	0	0	0	0	0	0	0	0	0	1	0
peak_1528	0	0	0	0	0	0	0	0	0	0	0	0	0	0	0	0	0	0	0	0	0	1	0	0	0
peak_1532	0	0	0	0	0	0	0	0	0	0	1	0	0	0	0	0	0	0	0	0	0	0	0	0	0
peak_1534	0	1	0	0	0	0	0	0	0	0	0	0	0	0	0	0	0	0	0	0	0	0	0	0	0
peak_1535	0	1	0	0	0	0	0	0	0	0	0	0	0	0	0	0	1	0	0	0	0	0	0	0	0
peak_1538	0	1	0	0	0	0	0	0	0	0	0	0	0	0	0	0	0	0	0	0	0	0	0	0	0
peak_1544	0	0	0	0	0	0	0	0	0	1	0	0	0	0	0	0	0	0	0	0	0	0	0	0	0
peak_1545	0	0	0	0	0	0	0	0	0	1	0	0	0	0	0	0	0	0	0	0	0	0	0	0	0
peak_1549	0	0	0	0	0	0	0	0	0	0	0	0	0	0	0	0	0	0	0	0	1	0	0	0	0
peak_1550	0	0	0	0	0	0	0	0	0	1	0	0	0	0	0	0	0	0	0	0	0	0	0	0	0
peak_1551	0	0	0	0	0	0	0	0	0	1	0	0	0	0	0	0	0	0	0	0	0	0	0	0	0
peak_1556	0	0	0	0	0	0	0	0	0	0	0	0	0	0	0	0	0	0	0	0	0	0	1	0	0
peak_1557	0	0	0	0	0	0	0	0	0	0	0	0	0	0	0	0	0	0	0	0	0	0	0	1	0
peak_1561	0	0	0	0	1	0	0	0	0	0	0	0	0	0	0	0	0	0	0	0	0	0	0	0	0
peak_1563	0	0	0	0	1	0	0	0	0	0	0	0	0	0	0	0	0	0	0	0	0	0	0	0	0
peak_1565	0	0	0	0	0	0	0	0	0	1	0	0	0	0	0	0	0	0	0	0	0	0	0	0	0
peak_1566	0	0	0	0	0	0	0	0	0	0	0	0	0	0	0	0	0	0	0	0	0	0	0	1	0
peak_1570	0	0	0	0	0	0	0	0	0	0	0	0	0	0	0	0	0	0	0	0	0	0	0	1	0
peak_1574	0	0	0	0	0	0	0	0	0	1	0	0	0	0	0	0	0	0	0	0	0	0	0	0	0
peak_1575	0	0	0	0	0	0	0	0	0	1	0	0	0	0	0	0	0	0	0	0	0	0	0	0	0
peak_1577	0	0	0	0	0	0	0	0	0	0	0	0	0	0	0	0	0	0	0	0	0	0	0	0	1
peak_1580	0	0	0	0	0	0	0	0	0	0	0	0	0	0	0	0	0	0	0	0	0	0	0	1	0
peak_1583	0	0	0	0	1	0	0	0	0	0	0	0	0	0	0	0	0	0	0	0	0	0	0	0	0
peak_1589	0	0	0	0	0	0	0	0	0	0	0	0	0	0	0	0	1	0	0	0	0	0	0	0	0
peak_1590	0	0	0	0	0	0	0	0	0	0	0	0	0	0	0	0	1	0	0	0	0	0	0	0	0
peak_1592	0	0	0	0	0	0	1	0	0	0	0	0	0	0	0	0	0	0	0	0	0	0	0	0	0
peak_1594	0	0	0	0	0	0	0	0	0	0	1	0	0	0	0	0	0	0	0	0	0	0	0	0	0
peak_1601	0	0	0	0	0	0	0	0	0	0	0	0	0	0	0	0	0	0	0	0	0	0	0	0	1
peak_1602	0	1	0	0	0	0	0	0	1	0	0	0	0	0	0	0	0	0	0	0	0	0	0	0	0
peak_1603	0	0	0	0	0	0	0	0	0	0	0	0	0	0	1	0	0	0	0	0	0	0	0	0	0
peak_1604	0	0	1	0	0	0	0	0	0	0	0	0	0	0	0	0	0	0	0	0	0	0	0	0	0
peak_1605	0	0	0	0	0	0	0	0	0	0	0	0	0	0	0	0	0	0	0	0	0	0	0	1	0
peak_1607	0	0	0	0	0	0	0	0	0	0	0	0	0	0	0	0	0	0	0	0	0	0	0	0	1
peak_1608	0	0	0	0	0	0	0	0	0	0	0	0	0	0	0	0	0	0	0	0	0	0	0	0	1
peak_1610	0	0	1	0	0	0	0	0	0	0	0	0	0	0	0	0	0	0	0	0	0	0	0	0	0
peak_1611	0	0	0	0	0	0	0	0	0	0	0	0	0	0	0	0	0	0	0	0	0	0	0	1	0
peak_1613	0	0	0	0	1	0	0	0	0	0	0	0	0	0	0	0	0	0	0	0	0	0	0	0	0
peak_1617	0	1	0	0	0	0	0	0	1	0	0	0	0	0	0	0	0	0	0	0	0	0	0	0	0
peak_1619	0	0	0	0	0	0	0	0	0	0	0	0	0	0	0	0	0	0	0	0	0	0	0	1	0
peak_1620	0	0	0	0	0	0	0	0	0	0	0	0	0	0	0	0	0	0	0	0	0	0	0	0	1
peak_1625	0	0	0	0	0	0	0	0	0	0	0	0	0	0	0	0	0	0	0	0	0	0	0	1	0
peak_1627	0	0	0	0	0	0	0	0	0	0	0	0	0	0	0	0	0	0	0	0	0	0	0	1	0
peak_1630	0	0	0	0	1	0	0	0	0	0	0	0	0	0	0	0	0	0	0	0	0	0	0	0	0
peak_1636	0	0	0	0	0	0	0	0	0	0	0	0	0	0	0	0	0	0	0	0	0	0	0	1	0
peak_1637	0	0	0	0	0	0	0	0	0	0	0	0	0	0	0	0	0	0	0	0	0	0	0	1	0
peak_1639	0	0	0	0	0	0	1	0	0	0	0	0	0	0	0	0	1	0	0	0	0	0	0	0	0
peak_1641	0	0	0	0	0	0	0	0	0	0	0	0	0	0	0	0	0	0	0	0	0	0	0	1	0
peak_1645	0	0	0	0	0	0	0	0	0	0	0	0	0	0	0	0	0	0	0	0	0	0	0	0	1
peak_1655	0	0	0	0	0	0	0	0	0	0	0	0	0	0	0	0	0	0	0	0	0	0	0	0	1
peak_1658	0	0	0	0	0	0	0	0	0	0	0	0	0	0	0	0	1	0	0	0	0	0	0	0	0
peak_1662	0	0	0	0	0	0	0	0	0	0	0	0	0	0	0	0	1	0	0	0	0	0	0	0	0
peak_1663	0	0	0	0	0	0	0	0	0	0	0	0	0	0	0	0	1	0	0	0	0	0	0	0	0
peak_1664	0	0	0	0	0	0	0	0	0	0	0	0	0	0	0	0	0	0	0	0	0	0	0	1	0
peak_1665	0	0	0	0	0	0	0	0	0	0	0	0	0	0	0	0	0	0	0	0	0	0	0	1	0
peak_1666	0	0	0	0	0	0	1	0	0	0	0	0	0	0	1	0	0	0	0	0	0	0	0	0	0
peak_1667	0	0	0	0	0	0	1	0	0	0	0	0	0	0	0	0	0	0	0	0	0	0	0	0	0
peak_1669	0	0	0	0	0	0	1	0	0	0	0	0	0	0	0	0	0	0	0	0	0	0	0	0	0
peak_1670	0	0	0	0	0	0	1	0	0	0	0	0	0	0	0	0	0	0	0	0	0	0	0	0	0
peak_1671	0	0	0	0	0	0	0	0	0	1	0	0	0	0	1	0	0	0	0	0	0	0	0	0	1
peak_1672	0	1	0	0	0	0	0	0	0	1	0	0	0	0	0	0	0	0	0	0	0	0	0	0	0
peak_1673	0	0	0	0	0	0	1	0	0	0	0	0	0	0	0	0	0	0	0	0	0	0	0	0	0
peak_1676	0	0	0	0	0	0	0	0	0	0	0	0	0	0	0	0	0	0	0	0	0	0	0	1	0
peak_1677	0	0	0	0	0	0	0	0	0	0	0	0	0	0	0	0	1	0	0	0	0	0	0	1	0
peak_1680	0	1	0	0	0	0	0	0	1	0	1	0	0	0	0	0	0	0	0	0	0	0	0	0	0
peak_1681	0	0	0	0	0	0	1	0	0	0	0	0	0	0	0	0	0	0	0	0	0	0	0	0	0
peak_1682	0	0	0	0	0	0	0	0	0	0	0	0	0	0	0	0	1	0	0	0	0	0	0	0	0
peak_1686	0	0	0	0	0	0	0	0	0	0	0	0	0	0	0	0	1	0	0	0	0	0	0	0	1
peak_1688	0	0	0	0	0	0	0	0	0	0	0	0	0	0	0	0	0	0	0	0	0	0	0	1	0
peak_1689	0	0	1	0	0	0	0	0	1	0	1	0	0	0	0	0	0	0	0	0	0	0	0	0	0
peak_1690	0	1	1	0	0	0	1	0	1	0	0	0	0	0	0	0	0	0	0	0	0	0	0	0	0
peak_1691	0	0	0	0	0	0	0	1	0	0	0	0	0	0	0	0	0	0	0	0	0	0	0	0	0
peak_1692	0	0	0	0	0	0	0	0	0	0	0	0	0	0	0	0	0	0	0	0	0	0	0	0	1
peak_1697	0	0	0	0	0	0	0	0	0	0	0	0	0	0	0	0	0	0	0	0	0	0	0	1	0
peak_1698	0	0	0	0	0	0	1	0	0	0	0	0	0	0	0	0	0	0	0	0	0	0	0	0	0
peak_1700	0	1	0	0	0	0	0	0	0	0	0	0	0	0	0	0	0	0	0	0	0	0	0	0	0
peak_1705	0	0	0	0	0	0	0	0	0	1	0	0	0	0	0	0	0	0	0	0	0	0	0	0	0
peak_1708	0	0	0	0	0	0	1	0	0	0	0	0	0	0	0	0	0	0	0	0	0	0	0	0	0
peak_1711	0	0	0	0	0	0	0	0	0	0	0	0	0	0	1	0	0	0	0	0	0	0	0	0	0
peak_1712	0	0	0	0	0	0	0	0	0	0	0	0	0	0	0	0	1	0	0	0	0	0	0	0	0
peak_1715	1	0	0	0	1	0	0	0	0	0	0	0	0	0	0	0	0	0	0	0	0	0	0	0	0
peak_1719	0	1	0	0	0	0	0	0	0	0	0	0	0	0	0	0	0	0	0	0	0	0	0	0	0
peak_1725	0	1	0	0	0	0	0	0	0	0	0	0	0	0	0	0	0	0	0	0	0	0	0	0	0
peak_1727	0	0	1	0	0	0	0	0	1	0	0	0	0	0	1	0	0	0	0	0	0	0	0	0	0
peak_1730	0	0	0	0	0	0	0	0	0	0	0	0	0	0	1	0	0	0	0	0	0	0	0	0	0
peak_1733	0	0	0	0	0	0	0	0	0	1	0	0	0	0	1	0	0	0	0	0	0	0	0	0	0
peak_1736	0	1	0	0	0	0	0	0	1	0	1	0	0	0	0	0	0	0	0	0	0	0	0	0	0
peak_1740	0	1	0	0	0	0	0	0	0	0	0	0	0	0	0	0	0	0	0	0	0	0	0	0	0
peak_1743	0	1	0	0	0	0	0	0	0	0	0	0	0	0	0	0	0	0	0	0	0	0	0	0	0
peak_1744	0	1	0	0	0	0	0	0	0	0	0	0	0	0	0	0	0	0	0	0	0	0	0	0	0
peak_1748	0	0	0	0	0	0	0	0	0	0	0	0	0	0	0	0	1	0	0	0	0	0	0	0	0
peak_1752	0	0	0	0	0	0	0	0	0	0	0	0	0	0	1	0	0	0	0	0	0	0	0	0	0
peak_1753	0	0	1	0	0	0	0	0	1	0	0	0	0	0	0	0	0	0	0	0	0	0	0	0	0
peak_1754	0	0	0	0	0	0	0	0	0	1	0	0	0	0	0	0	0	0	0	0	0	0	0	0	0
peak_1756	1	0	0	0	0	0	0	0	0	0	0	0	0	0	0	0	0	0	0	0	0	0	0	0	0
peak_1760	0	1	0	0	0	0	0	0	0	0	0	0	0	0	0	0	0	0	0	0	0	0	0	0	0
peak_1762	0	0	0	0	0	0	0	0	0	0	0	0	0	0	0	0	1	0	0	0	0	0	0	0	0
peak_1766	0	0	0	0	0	0	0	0	0	0	0	0	0	0	1	0	0	0	0	0	0	0	0	0	0
peak_1773	0	0	0	0	0	0	0	0	0	0	0	0	0	0	0	0	0	0	0	0	0	0	1	0	0
peak_1775	0	0	1	0	0	0	0	0	1	0	1	0	0	0	0	0	0	0	0	0	0	0	0	0	0
peak_1779	0	1	0	0	0	0	0	0	0	0	0	0	0	0	0	0	0	0	0	0	0	1	0	0	0
peak_1780	0	0	0	0	0	0	0	0	0	0	0	0	0	0	0	0	0	0	0	0	0	0	0	1	1
peak_1782	0	0	0	0	0	0	1	0	0	0	0	0	0	0	0	0	0	0	0	0	0	0	0	0	0
peak_1786	0	0	0	0	0	0	1	0	0	0	0	0	0	0	0	0	0	0	0	0	0	0	0	0	0
peak_1791	0	1	0	0	0	0	0	0	0	0	1	0	0	0	0	0	0	0	0	0	0	0	0	0	0
peak_1793	0	0	0	0	0	0	0	0	0	0	0	0	0	0	0	0	0	0	0	0	0	0	1	0	0
peak_1796	0	0	0	0	0	0	0	0	1	0	0	0	0	0	0	0	0	0	0	0	0	0	0	0	0
peak_1797	0	0	1	0	0	0	0	0	0	0	0	0	0	0	0	0	0	0	0	0	0	0	0	0	0
peak_1801	0	0	0	0	0	0	0	0	0	0	1	0	0	0	0	0	0	0	0	0	0	0	0	0	0
peak_1804	0	1	0	0	0	0	0	0	0	0	0	0	0	0	0	0	0	0	0	0	0	0	0	0	0
peak_1806	0	1	0	0	0	0	0	0	0	0	0	0	0	0	0	0	0	0	0	0	0	0	0	0	0
peak_1808	0	1	0	0	0	0	0	0	0	0	0	0	0	0	1	0	0	0	0	0	0	0	0	0	0
peak_1810	0	0	0	0	0	0	1	0	0	0	0	0	0	0	0	0	1	0	0	0	0	0	0	0	0
peak_1813	0	0	0	0	0	0	0	0	0	0	0	0	0	0	0	0	0	0	0	0	0	0	0	0	1
peak_1816	0	0	0	0	0	0	1	0	0	0	0	0	0	0	0	0	0	0	0	0	0	0	0	1	0
peak_1818	0	0	0	0	0	0	1	0	0	0	0	0	0	0	0	0	0	0	0	0	0	0	0	0	0
peak_1819	0	0	0	0	0	0	0	0	0	0	0	0	0	0	0	0	1	0	0	0	0	0	0	0	0
peak_1820	0	0	0	0	0	0	1	0	0	0	0	0	0	0	0	0	1	0	0	0	0	0	0	0	0
peak_1823	0	0	0	0	0	0	1	0	0	0	0	0	0	0	0	0	0	0	0	0	0	0	0	0	0
peak_1826	0	0	0	0	0	0	0	1	0	0	0	0	0	0	0	0	0	0	0	0	0	0	0	0	0
peak_1833	0	1	0	0	0	0	0	0	0	0	0	0	0	0	0	0	0	0	0	0	0	0	0	0	0
peak_1834	0	0	1	0	0	0	0	0	0	0	0	0	0	0	0	0	1	0	0	0	0	0	0	0	0
peak_1837	0	0	0	0	0	0	0	0	0	0	0	0	0	0	0	0	1	0	0	0	0	0	0	0	0
peak_1838	0	0	0	0	0	0	1	0	0	0	0	0	0	0	0	0	0	0	0	0	0	0	0	0	0
peak_1841	0	0	0	0	0	0	1	0	0	0	0	0	0	0	0	0	0	0	0	0	0	0	0	0	0
peak_1846	0	0	0	0	0	0	1	0	0	0	0	0	0	0	0	0	0	0	0	0	0	0	0	0	0
peak_1852	0	0	0	0	1	0	0	0	0	0	0	0	0	0	0	0	0	0	0	0	0	0	1	0	0
peak_1853	0	0	0	0	0	0	0	1	0	0	0	0	0	0	0	0	0	0	0	0	0	0	0	0	0
peak_1854	0	0	0	0	0	0	0	0	0	1	0	0	0	0	0	0	0	0	0	0	0	0	0	0	0
peak_1855	0	0	0	0	0	0	0	0	0	1	0	0	0	0	0	0	0	0	0	0	0	0	0	0	0
peak_1856	0	0	0	0	0	0	0	1	0	0	0	0	0	0	0	0	0	0	0	0	0	0	0	0	0
peak_1858	0	0	0	0	0	0	0	0	0	0	0	0	0	0	0	0	1	0	0	0	0	0	0	0	0
peak_1859	0	0	0	0	0	0	1	0	0	0	0	0	0	0	0	0	0	0	0	0	0	0	0	0	0
peak_1861	0	0	0	0	0	0	0	0	0	0	0	0	0	0	0	0	0	0	0	0	0	0	0	1	0
peak_1862	0	0	0	0	0	0	0	0	0	0	0	0	0	0	0	0	0	0	0	0	0	0	0	1	0
peak_1863	0	0	0	0	0	0	1	0	0	0	0	0	0	0	0	0	0	0	0	0	0	0	0	0	0
peak_1864	0	0	0	0	0	0	1	0	0	0	0	0	0	0	0	0	0	0	0	0	0	0	0	0	0
peak_1866	0	0	0	0	0	0	0	0	0	0	0	0	0	0	0	0	0	0	0	0	0	0	0	1	0
peak_1871	0	0	0	0	0	0	0	0	0	0	0	0	0	0	0	0	0	0	0	0	0	0	0	1	0
peak_1873	0	0	0	0	0	0	1	0	0	0	0	0	0	0	0	0	0	0	0	0	0	0	0	0	0
peak_1874	0	0	0	0	0	0	0	0	0	0	0	0	0	0	1	0	0	0	0	0	0	0	0	0	0
peak_1876	0	0	0	0	0	0	0	0	0	0	0	0	0	0	0	0	0	0	0	0	0	0	0	1	0
peak_1877	0	0	0	0	0	0	1	0	0	0	0	0	0	0	0	0	0	0	0	0	0	0	0	0	0
peak_1888	0	0	1	0	0	0	0	0	0	0	0	0	0	0	0	0	0	0	0	0	0	0	0	1	1
peak_1889	0	0	0	0	0	0	1	0	0	0	0	0	0	0	0	0	0	0	0	0	0	0	0	0	0
peak_1890	0	0	0	0	0	0	0	0	0	1	0	0	0	0	0	0	0	0	0	0	1	0	0	0	0
peak_1891	0	0	0	0	0	0	1	0	0	0	0	0	0	0	0	0	0	0	0	0	0	0	0	0	0
peak_1892	0	0	0	0	0	0	1	0	0	0	0	0	0	0	0	0	0	0	0	0	0	0	0	0	0
peak_1895	0	0	0	0	0	0	0	0	0	0	0	0	0	0	0	0	0	0	0	0	0	0	0	1	0
peak_1896	0	0	0	0	0	0	1	0	0	0	0	0	0	0	0	0	0	0	0	0	0	0	0	0	0
peak_1898	0	0	0	0	0	0	0	0	0	1	0	0	0	0	0	0	0	0	0	0	0	0	0	0	1
peak_1899	0	0	0	0	0	0	0	0	0	0	0	0	0	0	0	0	0	0	0	0	0	0	0	1	0
peak_1900	0	0	0	0	0	0	1	1	0	0	0	0	0	0	0	0	0	0	0	0	0	0	0	0	0
peak_1901	0	0	0	0	0	0	0	0	0	0	0	0	0	0	0	0	0	0	0	0	0	0	0	1	0
peak_1902	0	0	0	0	0	0	0	0	0	0	0	0	0	0	0	0	0	0	0	0	0	0	0	1	0
peak_1910	0	0	0	0	0	0	0	0	0	1	0	0	0	0	0	0	0	0	0	0	0	0	0	0	0
peak_1911	0	0	0	0	0	0	1	0	0	0	0	0	0	0	0	0	0	0	0	0	0	0	0	0	0
peak_1912	0	0	0	0	0	0	0	0	0	0	0	0	0	0	0	0	0	0	0	0	0	0	0	1	0
peak_1913	0	0	0	0	0	0	0	0	0	0	0	0	0	0	0	0	0	0	0	0	0	0	0	1	0
peak_1915	0	0	0	0	0	0	1	0	0	0	0	0	0	0	0	0	0	0	0	0	0	0	0	0	0
peak_1916	0	0	0	0	0	0	1	0	0	0	0	0	0	0	0	0	0	0	0	0	0	0	0	0	0
peak_1917	0	0	0	0	0	0	1	0	0	0	0	0	0	0	0	0	0	0	0	0	0	0	0	0	0
peak_1922	0	0	0	0	0	0	0	0	0	0	0	0	0	0	0	0	0	0	0	0	0	0	0	1	0
peak_1925	0	0	0	0	0	0	0	0	0	0	0	0	0	0	0	0	0	0	0	0	0	0	0	1	0
peak_1928	0	0	0	0	0	0	0	0	0	0	0	0	0	0	0	0	0	0	0	0	0	0	0	0	1
peak_1929	0	0	0	0	0	0	0	0	0	0	0	0	0	0	0	0	0	0	0	0	0	0	0	0	1
peak_1931	0	0	0	0	0	0	0	0	0	1	0	0	0	0	0	0	0	0	0	0	0	0	0	0	0
peak_1932	0	0	0	0	0	0	0	0	0	0	0	0	0	0	0	0	1	0	0	0	0	0	0	0	0
peak_1933	0	1	0	0	0	0	0	0	0	0	1	0	0	0	0	0	1	0	0	0	0	0	0	0	0
peak_1934	0	0	0	0	0	0	0	0	0	1	0	0	0	0	0	0	0	0	0	0	0	0	0	0	0
peak_1935	0	0	0	0	0	0	0	0	0	0	0	0	0	0	0	0	0	0	0	0	0	0	0	0	1
peak_1936	0	0	0	0	0	0	0	0	0	0	0	0	0	0	0	0	1	0	0	0	0	0	0	0	0
peak_1937	0	0	0	0	0	0	0	0	0	1	0	0	0	0	0	0	0	0	0	0	0	0	0	0	0
peak_1939	0	0	0	0	0	0	0	0	0	0	0	0	0	0	0	0	0	0	0	0	0	0	0	1	0
peak_1941	0	0	0	0	0	0	0	0	0	0	0	0	0	0	0	0	0	0	0	0	0	0	1	0	0
peak_1942	0	0	0	0	0	0	0	0	0	0	0	0	0	0	0	0	1	0	0	0	0	0	0	0	0
peak_1944	0	0	0	0	0	0	0	0	0	0	0	0	0	0	0	0	0	0	0	0	0	0	0	1	0
peak_1945	0	0	0	0	0	0	1	0	0	0	0	0	0	0	0	0	0	0	0	0	0	0	0	0	1
peak_1946	0	0	0	0	0	0	0	0	0	0	0	0	0	0	0	0	0	0	0	0	0	0	0	1	0
peak_1947	0	0	0	0	0	0	0	0	0	0	0	0	0	0	0	0	0	0	0	0	0	0	0	0	1
peak_1948	0	0	0	0	0	0	1	0	0	0	0	0	0	0	0	0	0	0	0	0	0	0	0	0	0
peak_1950	0	0	0	0	0	0	0	0	0	0	0	0	0	0	0	0	1	0	0	0	0	0	0	0	0
peak_1952	0	0	0	0	0	0	0	0	0	0	0	0	0	0	0	0	1	0	0	0	0	0	0	0	0
peak_1953	0	0	0	0	0	0	1	0	0	0	0	0	0	0	0	0	0	0	0	0	0	0	0	0	0
peak_1954	0	0	0	0	0	0	0	0	0	0	0	0	0	0	0	0	0	0	0	0	0	0	0	0	1
peak_1957	0	0	0	0	0	0	0	0	0	0	0	0	0	0	0	0	0	0	0	0	0	0	0	1	1
peak_1958	0	0	0	0	0	0	0	0	0	0	0	0	0	0	0	0	0	0	0	0	0	0	0	0	1
peak_1959	0	0	0	0	0	0	0	0	0	0	0	0	0	0	0	0	0	0	0	0	0	0	0	1	0
peak_1961	0	0	0	0	0	0	0	0	0	1	0	0	0	0	0	0	0	0	0	0	0	0	0	0	0
peak_1963	0	1	0	0	0	0	0	0	0	1	0	0	0	0	0	0	0	0	0	0	0	0	0	1	0
peak_1964	0	0	0	0	0	0	0	0	0	0	0	0	0	0	0	0	0	0	0	0	0	0	0	1	0
peak_1965	0	0	0	0	0	0	1	0	0	0	0	0	0	0	0	0	0	0	0	0	0	0	0	0	0
peak_1966	0	0	0	0	0	0	1	0	0	0	0	0	0	0	0	0	0	0	0	0	0	0	0	0	0
peak_1968	0	0	0	0	0	0	0	0	0	0	0	0	0	0	0	0	0	0	0	0	0	0	0	1	0
peak_1970	0	0	0	0	0	0	0	0	0	0	0	0	0	0	0	0	0	0	0	0	0	0	0	0	1
peak_1971	0	0	0	0	0	0	0	0	0	1	0	0	0	0	0	0	0	0	0	0	0	0	0	0	0
peak_1974	0	0	0	0	0	0	0	0	0	0	0	0	0	0	0	0	1	0	0	0	0	0	0	0	0
peak_1979	0	0	0	0	0	0	0	0	0	1	0	0	0	0	0	0	0	0	0	0	0	0	0	0	0
peak_1980	0	0	0	0	0	0	0	0	0	0	0	0	0	0	0	0	0	0	0	0	0	0	0	1	0
peak_1981	0	0	0	0	0	0	0	0	0	0	0	0	0	0	0	0	0	0	0	0	0	0	0	1	0
peak_1984	0	0	0	0	0	0	1	0	0	0	0	0	0	0	0	0	0	0	0	0	0	0	0	0	0
peak_1986	0	0	0	0	0	0	0	0	0	0	0	0	0	0	0	0	1	0	0	0	0	0	0	0	0
peak_1987	0	0	0	0	0	0	1	0	0	0	0	0	0	0	0	0	1	0	0	0	0	0	0	0	0
peak_1989	0	0	0	0	0	0	0	0	0	1	0	0	0	0	0	0	0	0	0	0	0	0	0	0	0
peak_1990	0	0	0	0	0	0	1	0	0	0	0	0	0	0	0	0	0	0	0	0	0	0	0	0	0
peak_1993	0	0	0	0	0	0	0	0	0	0	1	0	0	0	0	0	0	0	0	0	0	0	0	0	1
peak_1994	0	0	0	0	0	0	1	0	0	0	0	0	0	0	0	0	0	0	0	0	0	0	0	0	0
peak_1998	0	0	0	0	0	0	0	0	1	0	0	0	0	0	0	0	0	0	0	0	0	0	0	0	0
peak_1999	0	0	0	0	0	0	0	0	0	0	1	0	0	0	0	0	1	0	0	0	0	0	0	0	1
peak_2001	0	0	0	0	0	0	1	0	0	0	0	0	0	0	0	0	0	0	0	0	0	0	0	0	0
peak_2005	0	0	0	0	0	0	0	0	0	0	0	0	0	0	0	0	0	0	0	0	0	0	0	1	0
peak_2006	0	0	0	0	0	0	0	0	0	0	0	0	0	0	0	0	0	0	0	0	0	0	0	1	0
peak_2010	0	0	0	0	0	0	0	0	0	0	0	0	0	0	0	0	0	0	0	0	0	0	0	1	0
peak_2011	1	0	0	0	0	0	0	0	0	0	0	0	0	0	0	0	0	0	0	0	0	0	0	0	0
peak_2013	0	0	0	0	0	0	0	0	0	1	0	0	0	0	0	0	0	0	0	0	0	0	0	1	0
peak_2014	0	0	0	0	0	0	0	0	0	0	0	0	0	0	0	0	0	0	0	0	0	0	0	1	0
peak_2016	0	0	0	0	0	0	0	0	0	0	0	0	0	0	0	0	0	0	0	0	0	0	0	1	0
peak_2017	0	0	0	0	0	0	0	0	0	0	0	0	0	0	0	0	0	0	0	0	0	0	0	0	1
peak_2019	0	0	0	0	0	0	0	0	0	0	0	0	0	0	0	0	0	0	0	0	0	0	0	0	1
peak_2022	0	0	0	0	0	0	0	0	0	0	0	0	0	0	0	0	0	0	0	0	0	0	0	1	0
peak_2024	0	0	0	0	0	0	0	0	0	0	0	0	0	0	0	0	0	0	0	0	0	0	0	1	1
peak_2030	0	0	0	0	0	0	0	0	0	0	0	0	0	0	0	0	0	0	0	0	0	0	0	1	0
peak_2031	0	0	0	0	0	0	0	0	0	0	0	0	0	0	0	0	0	0	0	0	0	0	0	1	0
peak_2032	0	0	0	0	0	0	0	0	0	1	0	0	0	0	0	0	0	0	0	0	0	0	0	0	0
peak_2034	0	0	0	0	1	0	0	0	0	0	0	0	0	0	0	0	0	0	0	0	0	0	0	0	0
peak_2038	0	0	1	0	0	0	0	0	0	0	0	0	0	0	1	0	0	0	0	0	0	0	0	0	0
peak_2039	0	0	0	0	0	0	0	0	0	0	0	0	0	0	0	0	0	0	0	0	0	0	0	1	0
peak_2040	0	0	0	0	0	0	0	0	0	0	0	0	0	0	0	0	0	0	0	0	0	0	0	1	0
peak_2047	0	0	0	0	0	0	0	0	0	0	0	0	0	0	0	0	0	0	0	0	0	0	0	1	0
peak_2048	0	0	0	0	0	0	1	0	0	0	0	0	0	0	0	0	0	0	0	0	0	0	0	0	0
peak_2059	0	0	0	0	0	0	0	0	0	0	0	0	0	0	0	0	0	0	0	0	0	0	0	1	0
peak_2062	0	0	1	0	0	0	0	0	0	0	0	0	0	0	0	0	0	0	0	0	0	0	0	1	0
peak_2064	0	0	0	0	0	0	0	0	0	0	1	0	0	0	0	0	0	0	0	0	0	0	0	0	0
peak_2066	0	0	0	0	0	0	0	0	0	0	1	0	0	0	0	0	0	0	0	0	0	0	0	0	0
peak_2068	0	0	0	0	0	0	0	0	0	1	0	0	0	0	0	0	0	0	0	0	0	0	0	0	0
peak_2069	0	0	0	0	0	0	0	0	1	1	0	0	0	0	1	0	0	0	0	0	0	0	0	0	0
peak_2071	0	0	0	0	0	0	1	0	0	0	0	0	0	0	0	0	0	0	0	0	0	0	0	0	0
peak_2072	0	0	0	0	0	0	1	0	0	0	0	0	0	0	0	0	0	0	0	0	0	0	0	0	0
peak_2073	0	0	0	0	0	0	0	0	0	0	0	0	0	0	0	0	0	0	0	0	0	0	0	0	1
peak_2077	0	0	0	0	0	0	0	0	0	0	0	0	0	0	0	0	1	0	0	0	0	0	0	0	0
peak_2078	0	0	0	0	0	0	0	0	0	0	0	0	0	0	0	0	1	0	0	0	0	0	0	0	0
peak_2079	0	0	0	0	0	0	0	0	1	0	0	0	0	0	1	0	0	0	0	0	0	0	0	0	0
peak_2080	0	0	0	0	0	0	0	0	1	0	0	0	0	0	0	0	1	0	0	0	0	0	0	0	1
peak_2081	0	0	0	0	0	0	1	0	0	0	0	0	0	0	0	0	0	0	0	0	0	0	0	0	0
peak_2083	0	0	0	0	0	0	1	0	0	0	0	0	0	0	0	0	0	0	0	0	0	0	0	0	0
peak_2084	0	0	0	0	0	0	1	0	0	0	0	0	0	0	0	0	0	0	0	0	0	0	0	1	0
peak_2086	0	0	0	0	0	0	0	0	0	0	0	0	0	0	0	0	0	0	0	0	0	0	0	1	0
peak_2087	0	0	0	0	0	0	0	1	0	0	0	0	0	0	0	0	0	0	0	0	0	0	0	0	0
peak_2089	0	0	0	0	0	0	0	0	1	0	0	0	0	0	1	0	0	0	0	0	0	1	0	0	0
peak_2090	0	0	0	0	0	0	0	0	1	0	0	0	0	0	0	0	0	0	0	0	0	1	0	0	0
peak_2091	0	0	0	0	0	0	0	0	1	0	0	0	0	0	1	0	0	0	0	0	0	1	0	0	0
peak_2093	0	0	0	0	0	0	0	0	0	0	0	0	0	0	0	0	1	0	0	0	0	0	0	0	0
peak_2095	0	0	0	0	0	0	0	0	0	0	0	0	0	0	0	0	0	0	0	0	0	0	0	1	0
peak_2096	0	1	0	0	0	0	0	0	0	0	0	0	0	0	0	0	0	0	0	0	0	0	0	0	0
peak_2099	0	0	0	0	0	0	1	0	0	0	0	0	0	0	0	0	1	0	0	0	0	0	0	0	0
peak_2101	0	0	0	0	0	0	0	0	0	0	0	0	0	0	0	0	1	0	0	0	0	0	0	0	0
peak_2103	0	0	0	0	1	0	0	0	0	0	0	0	0	0	0	0	0	0	0	0	0	0	0	0	0
peak_2106	0	1	0	0	0	0	0	0	0	0	0	0	0	0	0	0	0	0	0	0	0	0	0	0	0
peak_2111	0	1	0	0	0	0	0	0	1	0	0	0	0	0	0	0	0	0	0	0	0	0	0	0	0
peak_2112	0	0	0	0	0	0	0	0	0	0	0	0	0	0	0	0	1	0	0	0	0	0	0	1	0
peak_2114	0	0	0	0	0	0	0	0	0	0	0	0	0	0	0	0	0	0	0	0	0	0	0	1	0
peak_2115	0	0	0	0	0	0	1	0	0	0	0	0	0	0	0	0	0	0	0	0	0	0	0	0	0
peak_2116	0	0	0	0	0	0	0	0	0	0	0	0	0	0	1	0	0	0	0	0	0	0	0	0	0
peak_2119	0	0	0	0	0	0	0	0	0	0	0	0	0	0	0	0	0	0	0	0	0	0	0	0	1
peak_2120	0	1	0	0	0	0	0	0	0	0	0	0	0	0	1	0	0	0	0	0	0	0	0	0	0
peak_2123	0	1	0	0	0	0	0	0	1	0	1	0	0	0	0	0	1	0	0	0	0	0	0	0	0
peak_2124	0	0	0	0	0	0	0	0	0	1	0	0	0	0	0	0	0	0	0	0	0	0	0	0	0
peak_2125	0	0	0	0	0	0	0	0	1	0	0	0	0	0	0	0	0	0	0	0	0	0	0	0	0
peak_2126	0	0	0	0	0	0	0	0	0	0	0	0	0	0	0	0	0	0	0	0	0	0	0	0	1
peak_2136	0	0	0	0	0	0	1	0	0	0	0	0	0	0	0	0	0	0	0	0	0	0	0	0	0
peak_2145	0	0	0	0	0	0	0	0	0	1	0	0	0	0	0	0	0	0	0	0	0	0	0	0	0
peak_2148	0	0	0	0	0	0	1	0	0	0	0	0	0	0	0	0	0	0	0	0	0	0	0	0	0
peak_2150	0	0	0	0	0	0	0	0	0	0	0	0	0	0	0	0	0	0	0	0	0	0	0	1	0
peak_2151	0	0	0	0	0	0	1	0	0	0	0	0	0	0	0	0	0	0	0	0	0	0	0	0	0
peak_2155	0	0	0	0	0	0	1	0	0	0	0	0	0	0	0	0	0	0	0	0	0	0	0	0	0
peak_2158	0	0	0	0	0	0	1	0	0	0	0	0	0	0	0	0	0	0	0	0	0	0	0	0	0
peak_2159	0	0	0	0	0	0	1	0	0	0	0	0	0	0	0	0	0	0	0	0	0	0	0	0	0
peak_2161	0	0	0	0	0	0	1	0	0	0	0	0	0	0	0	0	0	0	0	0	0	0	0	0	0
peak_2162	0	0	0	0	0	0	1	0	0	0	0	0	0	0	0	0	0	0	0	0	0	0	0	0	0
peak_2164	0	0	0	0	0	0	1	0	0	0	0	0	0	0	0	0	0	0	0	0	0	0	0	0	0
peak_2165	0	0	0	0	0	0	1	0	0	0	0	0	0	0	0	0	0	0	0	0	0	0	0	0	0
peak_2166	0	1	0	0	0	0	1	0	0	0	0	0	0	0	0	0	1	0	0	0	0	0	0	0	0
peak_2167	0	0	1	0	0	0	1	0	0	0	0	0	0	0	0	0	0	0	0	0	0	0	0	0	0
peak_2168	0	1	0	0	0	0	1	0	0	0	0	0	0	0	0	0	0	0	0	0	0	0	0	0	0
peak_2169	0	0	0	0	0	0	1	0	0	0	0	0	0	0	0	0	1	0	0	0	0	0	0	0	0
peak_2180	1	0	0	0	0	0	0	0	0	0	0	0	0	0	0	0	0	0	0	0	0	0	0	0	0
peak_2185	0	0	0	0	0	0	0	0	0	0	0	0	0	0	0	0	0	0	0	0	0	0	0	1	0
peak_2187	0	0	0	0	1	0	0	0	0	0	0	0	0	0	0	0	0	0	0	0	0	0	0	0	0
peak_2188	0	0	1	0	0	0	0	0	0	0	0	0	0	0	0	0	1	0	0	0	0	0	0	0	0
peak_2191	0	0	0	0	0	0	0	0	0	0	0	0	0	0	0	0	0	0	0	0	0	0	0	1	0
peak_2196	0	0	0	0	0	0	0	0	0	0	0	0	0	0	1	0	0	0	0	0	0	0	0	0	0
peak_2199	0	0	0	0	0	0	0	0	0	0	0	0	0	0	1	0	0	0	0	0	0	0	0	0	0
peak_2200	0	0	0	0	0	0	0	0	0	0	1	0	0	0	0	0	0	0	0	0	0	0	0	0	0
peak_2204	0	0	0	0	0	0	1	0	0	0	0	0	0	0	0	0	0	0	0	0	0	0	0	0	0
peak_2211	0	0	0	0	0	0	0	0	0	0	1	0	0	0	0	0	0	0	0	0	0	0	0	0	0
peak_2213	0	0	0	0	0	0	0	0	0	0	0	0	0	0	0	0	0	0	0	0	0	0	0	1	0
peak_2214	0	0	0	0	0	0	0	0	0	0	0	0	0	0	0	0	0	0	0	0	0	0	0	1	0
peak_2215	0	1	0	0	0	0	0	0	0	0	1	0	0	0	0	0	0	0	0	0	0	1	0	0	0
peak_2216	0	0	0	0	0	0	0	0	0	0	1	0	0	0	0	0	0	0	0	0	0	0	0	0	0
peak_2218	0	0	0	0	0	0	1	0	0	0	0	0	0	0	0	0	0	0	0	0	0	0	0	0	0
peak_2219	0	0	0	0	0	0	0	0	0	0	0	0	0	0	1	0	0	0	0	0	0	0	0	0	0
peak_2221	0	0	0	0	0	0	0	0	0	0	1	0	0	0	0	0	0	0	0	0	0	0	0	0	0
peak_2225	0	0	0	0	1	0	0	0	0	0	0	0	0	0	0	0	1	0	0	0	0	0	0	0	0
peak_2226	0	0	0	0	1	0	0	0	0	0	0	0	0	0	0	0	0	0	0	0	0	0	0	0	0
peak_2228	0	0	1	0	1	0	0	0	0	0	0	0	0	0	0	0	0	0	0	0	0	0	0	0	0
peak_2230	0	0	0	0	1	0	0	0	0	0	0	0	0	0	0	0	0	0	0	0	0	0	0	0	0
peak_2231	0	0	1	0	0	0	1	0	0	0	0	0	0	0	0	0	0	0	0	0	0	0	0	0	0
peak_2235	0	1	0	0	0	0	0	0	1	0	1	0	0	0	0	0	0	0	0	0	0	0	0	0	0
peak_2236	0	0	0	0	0	0	0	0	0	0	0	0	0	0	0	0	0	0	0	0	0	0	1	0	0
peak_2240	0	0	1	0	0	0	0	0	0	0	0	0	0	0	0	0	0	0	0	0	0	0	0	0	0
peak_2242	0	0	1	0	0	0	0	0	0	0	0	0	0	0	0	0	0	0	0	0	0	0	0	0	0
peak_2243	0	0	1	0	0	0	0	0	0	0	0	0	0	0	0	0	0	0	0	0	0	0	0	0	0
peak_2246	0	0	0	0	0	0	1	0	0	0	0	0	0	0	0	0	0	0	0	0	0	0	0	0	0
peak_2250	0	0	1	0	0	0	0	0	0	0	0	0	0	0	0	0	0	0	0	0	0	0	0	0	0
peak_2254	0	0	0	0	0	0	0	0	0	0	0	0	0	0	0	0	1	0	0	0	0	0	0	0	1
peak_2256	0	1	0	0	0	0	0	0	1	0	0	0	0	0	0	0	0	0	0	0	0	0	1	0	0
peak_2257	0	1	0	0	0	0	0	0	0	0	1	0	0	0	0	0	0	0	0	0	0	0	0	0	0
peak_2258	0	0	0	0	0	0	1	0	0	0	0	0	0	0	0	0	0	0	0	0	0	0	0	0	0
peak_2260	0	0	1	0	0	0	0	0	0	0	0	0	0	0	0	0	0	0	0	0	0	0	0	0	0
[truncated: 203,917+ more rows]

## Sheet: ST7 CellWalker_celltypespecific
peak_name	EN-PFC2	EN-V1-3	OPC	EN-V1-1	nEN-early2	IN-CTX-CGE1	IPC-nEN2	EN-V1-2	RG-early	EN-PFC1	EN-PFC3	oRG	Astrocyte	IN-CTX-CGE2	vRG	Microglia	tRG	IPC-nEN3	nEN-late	nIN3	Glyc	Choroid	IPC-nEN1	IN-CTX-MGE2	RG-div2	nIN5	IN-STR	RG-div1	U4	Mural	Endothelial	IN-CTX-MGE1	U2	MGE-IPC3	IPC-div1	U1	IPC-div2	nIN4	MGE-IPC1	MGE-div	MGE-RG2	nIN1	MGE-RG1	MGE-IPC2
[truncated: 191,017 more rows]

[truncated: 6 more sheets: ST8 AreaSpecific FDR5e-2, ST9 TemporallyDynamicPeaks, ST10 PFC>V1peaks, ST11 V1>PFCpeaks, ST12 oRG>tRGpeaks, ST13 tRG>oRGpeaks]
