# Supplementary material for: Single-cell epigenomics reveals mechanisms of human cortical development
Source: Nature. 2021 Oct 6;598(7879):205–13. doi: 10.1038/s41586-021-03209-8 (PMC8494642; doi:10.1038/s41586-021-03209-8)
Supplement: Supplementary file 7 — This file contains Supplementary Table 16 and 17. [file 41586_2021_3209_MOESM7_ESM.xlsx]

## Sheet: ST16 OrgPeaks
seqnames	start	end	peakname
chr1	181306	181379	org_peak1
chr1	181381	181506	org_peak2
chr1	190965	191038	org_peak3
chr1	191214	191567	org_peak4
chr1	267928	268007	org_peak5
chr1	605171	605420	org_peak6
chr1	629868	629957	org_peak7
chr1	631454	631532	org_peak8
chr1	633947	634054	org_peak9
chr1	778197	779141	org_peak10
chr1	811133	811206	org_peak11
chr1	817070	817355	org_peak12
chr1	826776	827614	org_peak13
chr1	858739	858981	org_peak14
chr1	869485	870147	org_peak15
chr1	876627	876700	org_peak16
chr1	904246	905433	org_peak17
chr1	911244	911371	org_peak18
chr1	912930	913040	org_peak19
chr1	916708	916828	org_peak20
chr1	920827	921315	org_peak21
chr1	923581	924172	org_peak22
chr1	924791	925725	org_peak23
chr1	935226	935564	org_peak24
chr1	935804	936049	org_peak25
chr1	940012	940602	org_peak26
chr1	941565	942032	org_peak27
chr1	944496	944897	org_peak28
chr1	958985	959620	org_peak29
chr1	960277	961031	org_peak30
chr1	966704	967252	org_peak31
chr1	975919	976518	org_peak32
chr1	984009	984421	org_peak33
chr1	992076	992149	org_peak34
chr1	993741	993826	org_peak35
chr1	998419	998902	org_peak36
chr1	999106	999279	org_peak37
chr1	999893	1001405	org_peak38
chr1	1001667	1002053	org_peak39
chr1	1012965	1013916	org_peak40
chr1	1019179	1020468	org_peak41
chr1	1025047	1025244	org_peak42
chr1	1032527	1033453	org_peak43
chr1	1033741	1034185	org_peak44
chr1	1039278	1039492	org_peak45
chr1	1040176	1040937	org_peak46
chr1	1058841	1059781	org_peak47
chr1	1063750	1064034	org_peak48
chr1	1068677	1069594	org_peak49
chr1	1079412	1080576	org_peak50
chr1	1087470	1087651	org_peak51
chr1	1099103	1099280	org_peak52
chr1	1110610	1110881	org_peak53
chr1	1115748	1116599	org_peak54
chr1	1121795	1122349	org_peak55
chr1	1124334	1124429	org_peak56
chr1	1135210	1135805	org_peak57
chr1	1144014	1144230	org_peak58
chr1	1144267	1144480	org_peak59
chr1	1144765	1144838	org_peak60
chr1	1145317	1145493	org_peak61
chr1	1157394	1158661	org_peak62
chr1	1170151	1170373	org_peak63
chr1	1173854	1174058	org_peak64
chr1	1180523	1180670	org_peak65
chr1	1185337	1185410	org_peak66
chr1	1200961	1201691	org_peak67
chr1	1208041	1208627	org_peak68
chr1	1216095	1216168	org_peak69
chr1	1217954	1218054	org_peak70
chr1	1231214	1232501	org_peak71
chr1	1238732	1238952	org_peak72
chr1	1239872	1239946	org_peak73
chr1	1246395	1246851	org_peak74
chr1	1250318	1250391	org_peak75
chr1	1265104	1265227	org_peak76
chr1	1265569	1265642	org_peak77
chr1	1273274	1274561	org_peak78
chr1	1284709	1284995	org_peak79
chr1	1285334	1285446	org_peak80
chr1	1290231	1290421	org_peak81
chr1	1291754	1292135	org_peak82
chr1	1298909	1299235	org_peak83
chr1	1299971	1300181	org_peak84
chr1	1304422	1304964	org_peak85
chr1	1307637	1308687	org_peak86
chr1	1315631	1315907	org_peak87
chr1	1318295	1318463	org_peak88
chr1	1324221	1325043	org_peak89
chr1	1348522	1348595	org_peak90
chr1	1348910	1349954	org_peak91
chr1	1354379	1354836	org_peak92
chr1	1354909	1354982	org_peak93
chr1	1355488	1355619	org_peak94
chr1	1357958	1358678	org_peak95
chr1	1360202	1360443	org_peak96
chr1	1371983	1372235	org_peak97
chr1	1374773	1375633	org_peak98
chr1	1380713	1380874	org_peak99
chr1	1398840	1399827	org_peak100
chr1	1406639	1407845	org_peak101
chr1	1410355	1410428	org_peak102
chr1	1418178	1418555	org_peak103
chr1	1420096	1420265	org_peak104
chr1	1422863	1422996	org_peak105
chr1	1426737	1427707	org_peak106
chr1	1433020	1433464	org_peak107
chr1	1433894	1434020	org_peak108
chr1	1434340	1434517	org_peak109
chr1	1435315	1435902	org_peak110
chr1	1440781	1441139	org_peak111
chr1	1452454	1452527	org_peak112
chr1	1471122	1471823	org_peak113
chr1	1501190	1501277	org_peak114
chr1	1504782	1505702	org_peak115
chr1	1510987	1511112	org_peak116
chr1	1511368	1512202	org_peak117
chr1	1539560	1540740	org_peak118
chr1	1550678	1550751	org_peak119
chr1	1551047	1551383	org_peak120
chr1	1554956	1555297	org_peak121
chr1	1567867	1567995	org_peak122
chr1	1573887	1575221	org_peak123
chr1	1594616	1594821	org_peak124
chr1	1599180	1600559	org_peak125
chr1	1614855	1615955	org_peak126
chr1	1622244	1622528	org_peak127
chr1	1625121	1625243	org_peak128
chr1	1629832	1630022	org_peak129
chr1	1630227	1630519	org_peak130
chr1	1631446	1631769	org_peak131
chr1	1631947	1632270	org_peak132
chr1	1658590	1659253	org_peak133
chr1	1665668	1665849	org_peak134
chr1	1678516	1678839	org_peak135
chr1	1692291	1693226	org_peak136
chr1	1723908	1724562	org_peak137
chr1	1745623	1746499	org_peak138
chr1	1748731	1748804	org_peak139
chr1	1752648	1752811	org_peak140
chr1	1754681	1754754	org_peak141
chr1	1758763	1759032	org_peak142
chr1	1764132	1764424	org_peak143
chr1	1765488	1765561	org_peak144
chr1	1777928	1778773	org_peak145
chr1	1779895	1780453	org_peak146
chr1	1787916	1788489	org_peak147
chr1	1806911	1807448	org_peak148
chr1	1813971	1814349	org_peak149
chr1	1819222	1819387	org_peak150
chr1	1826783	1827030	org_peak151
chr1	1827203	1827323	org_peak152
chr1	1833561	1833735	org_peak153
chr1	1833958	1834329	org_peak154
chr1	1840465	1840776	org_peak155
chr1	1842792	1843058	org_peak156
chr1	1846961	1847388	org_peak157
chr1	1857265	1857513	org_peak158
chr1	1858011	1858209	org_peak159
chr1	1858555	1858909	org_peak160
chr1	1859325	1859398	org_peak161
chr1	1859408	1859501	org_peak162
chr1	1872928	1873398	org_peak163
chr1	1883542	1883859	org_peak164
chr1	1889911	1890096	org_peak165
chr1	1890287	1890360	org_peak166
chr1	1890673	1891745	org_peak167
chr1	1906119	1906483	org_peak168
chr1	1908441	1909409	org_peak169
chr1	1918872	1919792	org_peak170
chr1	1943883	1944404	org_peak171
chr1	1948451	1948547	org_peak172
chr1	1954938	1955011	org_peak173
chr1	1959684	1960375	org_peak174
chr1	1960552	1960813	org_peak175
chr1	1966044	1966117	org_peak176
chr1	1975072	1975569	org_peak177
chr1	1982520	1982711	org_peak178
chr1	1983219	1983361	org_peak179
chr1	1989078	1989215	org_peak180
chr1	1991971	1992115	org_peak181
chr1	1994114	1994842	org_peak182
chr1	2003365	2003439	org_peak183
chr1	2003501	2004126	org_peak184
chr1	2011003	2011212	org_peak185
chr1	2014832	2014950	org_peak186
chr1	2018953	2019817	org_peak187
chr1	2021497	2021841	org_peak188
chr1	2028594	2028682	org_peak189
chr1	2032134	2032264	org_peak190
chr1	2042794	2042978	org_peak191
chr1	2043143	2043250	org_peak192
chr1	2044427	2045109	org_peak193
chr1	2050109	2050790	org_peak194
chr1	2073276	2074406	org_peak195
chr1	2074611	2074737	org_peak196
chr1	2075099	2075302	org_peak197
chr1	2085879	2085952	org_peak198
chr1	2086735	2086938	org_peak199
chr1	2092110	2092306	org_peak200
chr1	2098988	2099551	org_peak201
chr1	2100082	2100380	org_peak202
chr1	2104569	2105108	org_peak203
chr1	2108525	2108864	org_peak204
chr1	2115302	2115536	org_peak205
chr1	2115750	2116349	org_peak206
chr1	2126997	2127325	org_peak207
chr1	2128040	2128639	org_peak208
chr1	2132997	2133699	org_peak209
chr1	2135268	2135779	org_peak210
chr1	2138194	2138312	org_peak211
chr1	2139837	2140172	org_peak212
chr1	2146312	2146527	org_peak213
chr1	2174018	2174575	org_peak214
chr1	2179386	2179745	org_peak215
chr1	2189179	2190057	org_peak216
chr1	2192319	2192483	org_peak217
chr1	2194480	2195450	org_peak218
chr1	2199259	2199548	org_peak219
chr1	2204540	2205593	org_peak220
chr1	2212177	2213172	org_peak221
chr1	2213916	2214333	org_peak222
chr1	2227207	2228059	org_peak223
chr1	2228247	2228320	org_peak224
chr1	2229123	2229383	org_peak225
chr1	2230372	2230948	org_peak226
chr1	2232011	2232091	org_peak227
chr1	2232917	2233059	org_peak228
chr1	2238692	2239462	org_peak229
chr1	2240327	2240443	org_peak230
chr1	2243316	2243476	org_peak231
chr1	2246453	2246661	org_peak232
chr1	2247859	2248672	org_peak233
chr1	2255675	2256183	org_peak234
chr1	2257343	2257554	org_peak235
chr1	2270319	2270465	org_peak236
chr1	2271047	2272087	org_peak237
chr1	2278985	2279686	org_peak238
chr1	2290428	2291143	org_peak239
chr1	2291489	2291862	org_peak240
chr1	2304858	2305618	org_peak241
chr1	2305640	2305846	org_peak242
chr1	2311596	2311698	org_peak243
chr1	2314400	2314722	org_peak244
chr1	2314856	2315569	org_peak245
chr1	2319039	2319392	org_peak246
chr1	2322026	2322727	org_peak247
chr1	2327892	2327965	org_peak248
chr1	2330318	2331108	org_peak249
chr1	2349419	2349511	org_peak250
chr1	2349729	2350152	org_peak251
chr1	2374552	2375061	org_peak252
chr1	2378449	2378746	org_peak253
chr1	2381469	2381998	org_peak254
chr1	2382539	2382804	org_peak255
chr1	2391065	2391917	org_peak256
chr1	2398702	2398973	org_peak257
chr1	2412066	2413095	org_peak258
chr1	2414269	2414647	org_peak259
chr1	2425929	2426187	org_peak260
chr1	2426196	2426269	org_peak261
chr1	2431066	2431764	org_peak262
chr1	2432230	2432611	org_peak263
chr1	2437613	2438344	org_peak264
chr1	2443214	2444141	org_peak265
chr1	2446407	2446713	org_peak266
chr1	2451770	2452573	org_peak267
chr1	2455931	2456037	org_peak268
chr1	2459770	2460084	org_peak269
chr1	2461936	2462100	org_peak270
chr1	2466811	2467510	org_peak271
chr1	2468142	2468261	org_peak272
chr1	2470355	2471117	org_peak273
chr1	2472999	2473072	org_peak274
chr1	2474058	2474280	org_peak275
chr1	2480882	2481270	org_peak276
chr1	2481905	2482196	org_peak277
chr1	2493623	2493809	org_peak278
chr1	2494539	2494612	org_peak279
chr1	2504906	2504979	org_peak280
chr1	2513245	2513318	org_peak281
chr1	2525957	2527004	org_peak282
chr1	2527385	2527603	org_peak283
chr1	2527930	2528022	org_peak284
chr1	2529970	2530054	org_peak285
chr1	2530119	2530685	org_peak286
chr1	2532648	2533064	org_peak287
chr1	2535304	2535471	org_peak288
chr1	2540680	2541099	org_peak289
chr1	2543504	2544065	org_peak290
chr1	2544625	2545157	org_peak291
chr1	2546031	2546381	org_peak292
chr1	2546921	2547060	org_peak293
chr1	2547961	2548278	org_peak294
chr1	2548665	2548924	org_peak295
chr1	2554968	2555094	org_peak296
chr1	2556259	2556650	org_peak297
chr1	2569198	2569309	org_peak298
chr1	2584951	2585138	org_peak299
chr1	2585457	2587222	org_peak300
chr1	2593973	2594206	org_peak301
chr1	2603500	2603738	org_peak302
chr1	2607136	2607441	org_peak303
chr1	2610376	2611442	org_peak304
chr1	2628176	2628349	org_peak305
chr1	2628728	2629344	org_peak306
chr1	2631202	2631275	org_peak307
chr1	2636616	2637073	org_peak308
chr1	2642427	2643597	org_peak309
chr1	2653676	2653927	org_peak310
chr1	2654337	2654908	org_peak311
chr1	2683917	2684280	org_peak312
chr1	2777311	2777705	org_peak313
chr1	2777852	2778439	org_peak314
chr1	2786724	2786873	org_peak315
chr1	2788968	2789395	org_peak316
chr1	2801643	2801869	org_peak317
chr1	2806578	2807045	org_peak318
chr1	2810422	2810495	org_peak319
chr1	2811661	2811808	org_peak320
chr1	2821895	2822271	org_peak321
chr1	2830929	2831002	org_peak322
chr1	2855612	2855946	org_peak323
chr1	2857188	2857455	org_peak324
chr1	2875871	2876247	org_peak325
chr1	2883045	2883212	org_peak326
chr1	2886232	2886305	org_peak327
chr1	2888625	2888794	org_peak328
chr1	2891881	2892127	org_peak329
chr1	2893606	2893679	org_peak330
chr1	2905922	2906273	org_peak331
chr1	2911193	2911762	org_peak332
chr1	2912470	2912938	org_peak333
chr1	2925827	2926135	org_peak334
chr1	2927929	2928312	org_peak335
chr1	2928502	2929150	org_peak336
chr1	2963684	2964005	org_peak337
chr1	2968588	2968873	org_peak338
chr1	2969638	2969986	org_peak339
chr1	2970105	2970178	org_peak340
chr1	2976090	2976163	org_peak341
chr1	2982952	2983211	org_peak342
chr1	2987742	2988234	org_peak343
chr1	2993658	2993977	org_peak344
chr1	3012014	3012766	org_peak345
chr1	3021300	3021518	org_peak346
chr1	3026848	3027079	org_peak347
chr1	3035365	3035568	org_peak348
chr1	3040292	3040536	org_peak349
chr1	3056076	3056149	org_peak350
chr1	3068878	3068951	org_peak351
chr1	3069152	3069225	org_peak352
chr1	3069444	3069901	org_peak353
chr1	3072663	3072742	org_peak354
chr1	3073478	3073569	org_peak355
chr1	3076009	3076190	org_peak356
chr1	3078284	3078915	org_peak357
chr1	3080096	3080346	org_peak358
chr1	3086374	3086831	org_peak359
chr1	3088115	3088188	org_peak360
chr1	3094711	3095007	org_peak361
chr1	3101110	3101463	org_peak362
chr1	3104094	3104361	org_peak363
chr1	3105274	3105852	org_peak364
chr1	3111426	3111857	org_peak365
chr1	3112492	3113008	org_peak366
chr1	3119655	3119894	org_peak367
chr1	3121474	3121640	org_peak368
chr1	3125250	3126252	org_peak369
chr1	3127082	3127446	org_peak370
chr1	3131822	3132130	org_peak371
chr1	3135442	3135699	org_peak372
chr1	3139491	3139734	org_peak373
chr1	3139964	3140103	org_peak374
chr1	3142140	3142213	org_peak375
chr1	3145636	3145724	org_peak376
chr1	3153452	3154203	org_peak377
chr1	3155326	3155624	org_peak378
chr1	3155755	3155828	org_peak379
chr1	3161020	3161899	org_peak380
chr1	3168386	3168459	org_peak381
chr1	3170203	3171303	org_peak382
chr1	3172702	3173062	org_peak383
chr1	3173147	3173280	org_peak384
chr1	3183534	3183688	org_peak385
chr1	3184128	3184208	org_peak386
chr1	3184734	3184821	org_peak387
chr1	3186457	3186873	org_peak388
chr1	3187069	3187187	org_peak389
chr1	3190858	3190931	org_peak390
chr1	3191074	3191261	org_peak391
chr1	3195442	3195565	org_peak392
chr1	3198368	3199221	org_peak393
chr1	3204494	3205174	org_peak394
chr1	3207709	3207782	org_peak395
chr1	3211567	3212331	org_peak396
chr1	3215702	3215943	org_peak397
chr1	3218637	3219665	org_peak398
chr1	3226383	3226463	org_peak399
chr1	3226682	3227408	org_peak400
chr1	3244719	3245213	org_peak401
chr1	3247005	3247360	org_peak402
chr1	3248798	3250063	org_peak403
chr1	3251649	3252057	org_peak404
chr1	3258214	3259209	org_peak405
chr1	3266017	3266486	org_peak406
chr1	3270905	3271278	org_peak407
chr1	3274193	3275281	org_peak408
chr1	3283833	3284232	org_peak409
chr1	3289950	3290219	org_peak410
chr1	3293316	3293764	org_peak411
chr1	3304135	3304537	org_peak412
chr1	3305390	3305463	org_peak413
chr1	3305496	3305883	org_peak414
chr1	3312622	3312776	org_peak415
chr1	3313063	3313917	org_peak416
chr1	3314514	3314751	org_peak417
chr1	3314864	3315529	org_peak418
chr1	3316698	3316786	org_peak419
chr1	3322258	3322339	org_peak420
chr1	3322752	3323795	org_peak421
chr1	3331516	3331827	org_peak422
chr1	3331958	3332407	org_peak423
chr1	3333984	3334137	org_peak424
chr1	3345764	3346129	org_peak425
chr1	3348265	3348411	org_peak426
chr1	3350533	3350626	org_peak427
chr1	3351514	3351847	org_peak428
chr1	3351934	3352963	org_peak429
chr1	3359380	3360074	org_peak430
chr1	3365581	3365791	org_peak431
chr1	3366149	3366517	org_peak432
chr1	3367607	3367777	org_peak433
chr1	3369229	3370024	org_peak434
chr1	3393183	3393463	org_peak435
chr1	3393525	3394055	org_peak436
chr1	3397073	3397146	org_peak437
chr1	3401932	3402425	org_peak438
chr1	3403549	3403622	org_peak439
chr1	3408735	3408975	org_peak440
chr1	3410044	3410404	org_peak441
chr1	3422179	3422256	org_peak442
chr1	3424236	3424972	org_peak443
chr1	3431200	3431639	org_peak444
chr1	3438497	3438637	org_peak445
chr1	3440594	3440735	org_peak446
chr1	3441192	3441733	org_peak447
chr1	3444049	3444130	org_peak448
chr1	3448703	3449098	org_peak449
chr1	3453030	3453564	org_peak450
chr1	3454278	3455031	org_peak451
chr1	3471260	3472001	org_peak452
chr1	3473487	3473796	org_peak453
chr1	3482159	3482297	org_peak454
chr1	3482448	3482641	org_peak455
chr1	3483786	3484141	org_peak456
chr1	3490987	3491944	org_peak457
chr1	3502205	3502302	org_peak458
chr1	3502894	3503120	org_peak459
chr1	3503371	3503642	org_peak460
chr1	3516127	3516422	org_peak461
chr1	3517061	3517521	org_peak462
chr1	3530337	3530634	org_peak463
chr1	3530854	3531686	org_peak464
chr1	3539853	3540367	org_peak465
chr1	3560294	3560783	org_peak466
chr1	3565172	3565610	org_peak467
chr1	3569795	3570036	org_peak468
chr1	3573578	3573746	org_peak469
chr1	3577268	3577693	org_peak470
chr1	3578196	3578269	org_peak471
chr1	3583940	3584023	org_peak472
chr1	3587013	3587280	org_peak473
chr1	3587460	3587608	org_peak474
chr1	3590116	3590338	org_peak475
chr1	3596713	3596786	org_peak476
chr1	3597982	3598105	org_peak477
chr1	3598140	3598909	org_peak478
chr1	3601185	3601258	org_peak479
chr1	3607713	3607919	org_peak480
chr1	3610453	3610759	org_peak481
chr1	3611114	3611853	org_peak482
chr1	3618733	3619297	org_peak483
chr1	3624072	3625255	org_peak484
chr1	3625455	3625606	org_peak485
chr1	3631548	3632019	org_peak486
chr1	3634125	3634198	org_peak487
chr1	3643382	3643455	org_peak488
chr1	3649712	3650233	org_peak489
chr1	3652095	3652490	org_peak490
chr1	3662318	3662419	org_peak491
chr1	3668314	3668536	org_peak492
chr1	3668612	3669165	org_peak493
chr1	3674237	3674397	org_peak494
chr1	3680872	3680945	org_peak495
chr1	3683939	3684360	org_peak496
chr1	3695506	3695913	org_peak497
chr1	3697581	3698380	org_peak498
chr1	3698884	3699096	org_peak499
chr1	3703131	3703315	org_peak500
chr1	3707495	3707597	org_peak501
chr1	3709219	3709391	org_peak502
chr1	3711691	3711768	org_peak503
chr1	3712978	3713338	org_peak504
chr1	3714257	3714636	org_peak505
chr1	3717012	3717574	org_peak506
chr1	3717965	3718262	org_peak507
chr1	3719379	3720300	org_peak508
chr1	3724187	3724652	org_peak509
chr1	3727376	3727543	org_peak510
chr1	3730090	3730491	org_peak511
chr1	3731756	3731871	org_peak512
chr1	3746376	3747532	org_peak513
chr1	3771779	3772789	org_peak514
chr1	3795981	3797034	org_peak515
chr1	3801368	3801695	org_peak516
chr1	3809885	3809958	org_peak517
chr1	3819785	3820083	org_peak518
chr1	3820785	3821524	org_peak519
chr1	3827488	3828017	org_peak520
chr1	3839509	3839617	org_peak521
chr1	3839670	3839762	org_peak522
chr1	3846597	3847316	org_peak523
chr1	3851120	3851417	org_peak524
chr1	3856636	3857727	org_peak525
chr1	3858284	3858418	org_peak526
chr1	3876297	3876436	org_peak527
chr1	3885351	3885500	org_peak528
chr1	3892613	3893055	org_peak529
chr1	3899756	3901497	org_peak530
chr1	3910712	3911365	org_peak531
chr1	3924606	3924780	org_peak532
chr1	3924872	3925075	org_peak533
chr1	3928413	3928639	org_peak534
chr1	3928677	3928815	org_peak535
chr1	3938585	3938719	org_peak536
chr1	3940378	3940656	org_peak537
chr1	3944598	3945016	org_peak538
chr1	3954231	3954729	org_peak539
chr1	3968970	3969164	org_peak540
chr1	3969502	3969871	org_peak541
chr1	3981100	3981436	org_peak542
chr1	3998153	3998233	org_peak543
chr1	3998353	3998931	org_peak544
chr1	4018301	4018768	org_peak545
chr1	4027104	4027281	org_peak546
chr1	4054653	4054987	org_peak547
chr1	4056774	4056847	org_peak548
chr1	4062010	4062190	org_peak549
chr1	4070644	4071079	org_peak550
chr1	4071358	4072302	org_peak551
chr1	4082332	4082667	org_peak552
chr1	4083005	4083652	org_peak553
chr1	4084026	4084099	org_peak554
chr1	4084693	4084766	org_peak555
chr1	4086559	4086674	org_peak556
chr1	4100513	4100830	org_peak557
chr1	4101447	4102132	org_peak558
chr1	4108768	4108942	org_peak559
chr1	4117699	4117772	org_peak560
chr1	4119044	4119340	org_peak561
chr1	4125939	4126459	org_peak562
chr1	4132341	4132991	org_peak563
chr1	4147479	4147790	org_peak564
chr1	4149974	4150505	org_peak565
chr1	4165935	4166127	org_peak566
chr1	4166676	4166991	org_peak567
chr1	4171431	4171772	org_peak568
chr1	4173268	4173440	org_peak569
chr1	4173656	4173893	org_peak570
chr1	4173930	4174007	org_peak571
chr1	4178755	4178865	org_peak572
chr1	4179605	4179719	org_peak573
chr1	4213128	4213846	org_peak574
chr1	4233978	4234160	org_peak575
chr1	4253901	4254687	org_peak576
chr1	4265653	4265967	org_peak577
chr1	4266677	4266998	org_peak578
chr1	4269078	4269270	org_peak579
chr1	4270642	4270894	org_peak580
chr1	4276396	4276472	org_peak581
chr1	4298476	4298720	org_peak582
chr1	4301090	4301195	org_peak583
chr1	4306908	4307152	org_peak584
chr1	4319613	4319686	org_peak585
chr1	4321458	4322098	org_peak586
chr1	4324221	4324383	org_peak587
chr1	4329774	4329952	org_peak588
chr1	4329996	4330071	org_peak589
chr1	4341465	4341552	org_peak590
chr1	4344546	4344624	org_peak591
chr1	4344872	4345433	org_peak592
chr1	4346232	4346305	org_peak593
chr1	4353482	4353613	org_peak594
chr1	4366851	4366924	org_peak595
chr1	4367278	4367527	org_peak596
chr1	4395793	4395881	org_peak597
chr1	4396472	4396842	org_peak598
chr1	4397208	4397728	org_peak599
chr1	4398104	4398528	org_peak600
chr1	4416114	4416496	org_peak601
chr1	4417542	4417615	org_peak602
chr1	4421716	4422277	org_peak603
chr1	4422612	4422720	org_peak604
chr1	4426231	4426459	org_peak605
chr1	4430865	4431274	org_peak606
chr1	4445232	4445333	org_peak607
chr1	4446753	4446922	org_peak608
chr1	4447730	4448327	org_peak609
chr1	4449994	4450257	org_peak610
chr1	4450391	4450600	org_peak611
chr1	4452450	4453079	org_peak612
chr1	4465882	4466094	org_peak613
chr1	4482907	4483007	org_peak614
chr1	4483183	4483260	org_peak615
chr1	4485185	4485651	org_peak616
chr1	4495374	4495780	org_peak617
chr1	4510296	4510551	org_peak618
chr1	4512625	4513066	org_peak619
chr1	4516633	4516706	org_peak620
chr1	4517582	4517655	org_peak621
chr1	4523605	4523937	org_peak622
chr1	4526798	4526884	org_peak623
chr1	4527610	4528278	org_peak624
chr1	4529530	4529603	org_peak625
chr1	4529691	4530018	org_peak626
chr1	4532652	4533019	org_peak627
chr1	4550332	4550558	org_peak628
chr1	4561016	4561143	org_peak629
chr1	4564091	4564213	org_peak630
chr1	4568317	4568484	org_peak631
chr1	4569874	4569947	org_peak632
chr1	4571196	4571756	org_peak633
chr1	4582185	4582573	org_peak634
chr1	4601637	4601998	org_peak635
chr1	4602322	4602662	org_peak636
chr1	4603118	4603191	org_peak637
chr1	4605397	4605470	org_peak638
chr1	4611574	4611940	org_peak639
chr1	4613050	4613207	org_peak640
chr1	4614387	4614460	org_peak641
chr1	4621748	4621859	org_peak642
chr1	4627541	4627619	org_peak643
chr1	4634589	4634712	org_peak644
chr1	4637657	4637753	org_peak645
chr1	4637786	4638163	org_peak646
chr1	4641495	4641740	org_peak647
chr1	4652632	4652836	org_peak648
chr1	4654072	4654959	org_peak649
chr1	4655218	4655309	org_peak650
chr1	4656125	4656687	org_peak651
chr1	4659323	4659533	org_peak652
chr1	4664037	4664405	org_peak653
chr1	4664846	4664919	org_peak654
chr1	4674742	4674968	org_peak655
chr1	4684951	4685582	org_peak656
chr1	4693381	4693712	org_peak657
chr1	4696670	4696743	org_peak658
chr1	4699425	4699672	org_peak659
chr1	4700726	4701134	org_peak660
chr1	4703099	4703172	org_peak661
chr1	4708620	4708693	org_peak662
chr1	4708886	4709411	org_peak663
chr1	4709663	4710072	org_peak664
chr1	4710595	4710917	org_peak665
chr1	4710941	4711223	org_peak666
chr1	4726863	4726936	org_peak667
chr1	4727093	4727166	org_peak668
chr1	4733593	4734210	org_peak669
chr1	4736371	4736577	org_peak670
chr1	4739505	4739578	org_peak671
chr1	4744169	4744521	org_peak672
chr1	4750062	4750562	org_peak673
chr1	4755272	4755607	org_peak674
chr1	4759826	4760063	org_peak675
chr1	4772114	4772187	org_peak676
chr1	4776815	4777234	org_peak677
chr1	4778075	4778437	org_peak678
chr1	4794807	4794894	org_peak679
chr1	4805866	4806305	org_peak680
chr1	4821223	4821296	org_peak681
chr1	4825947	4826439	org_peak682
chr1	4830798	4830871	org_peak683
chr1	4830992	4831065	org_peak684
chr1	4837150	4837223	org_peak685
chr1	4842531	4842604	org_peak686
chr1	4848370	4848663	org_peak687
chr1	4850807	4850880	org_peak688
chr1	4851816	4851889	org_peak689
chr1	4868467	4868820	org_peak690
chr1	4871027	4871100	org_peak691
chr1	4880650	4880854	org_peak692
chr1	4895094	4895338	org_peak693
chr1	4908851	4909041	org_peak694
chr1	4911028	4911284	org_peak695
chr1	4913008	4913311	org_peak696
chr1	4916626	4916762	org_peak697
chr1	4932378	4932473	org_peak698
chr1	4932745	4932902	org_peak699
chr1	4951239	4951312	org_peak700
chr1	4951667	4951768	org_peak701
chr1	4957120	4957349	org_peak702
chr1	4966052	4966125	org_peak703
chr1	4981218	4981291	org_peak704
chr1	5001000	5001220	org_peak705
chr1	5029126	5029659	org_peak706
chr1	5042131	5042204	org_peak707
chr1	5070215	5070288	org_peak708
chr1	5084623	5085163	org_peak709
chr1	5098708	5099783	org_peak710
chr1	5109581	5109849	org_peak711
chr1	5119139	5119727	org_peak712
chr1	5129741	5129950	org_peak713
chr1	5131713	5131786	org_peak714
chr1	5140023	5140096	org_peak715
chr1	5148174	5148778	org_peak716
chr1	5151569	5152170	org_peak717
chr1	5156448	5157066	org_peak718
chr1	5160472	5160636	org_peak719
chr1	5160730	5160877	org_peak720
chr1	5165554	5165817	org_peak721
chr1	5185688	5185761	org_peak722
chr1	5189379	5189546	org_peak723
chr1	5191431	5191891	org_peak724
chr1	5220471	5221221	org_peak725
chr1	5221447	5221568	org_peak726
chr1	5223307	5223446	org_peak727
chr1	5225819	5226052	org_peak728
chr1	5231544	5232374	org_peak729
chr1	5252536	5252664	org_peak730
chr1	5254401	5254588	org_peak731
chr1	5261570	5262159	org_peak732
chr1	5265339	5265904	org_peak733
chr1	5267396	5267857	org_peak734
chr1	5273762	5274012	org_peak735
chr1	5274630	5274996	org_peak736
chr1	5277720	5277820	org_peak737
chr1	5279083	5279311	org_peak738
chr1	5281400	5281490	org_peak739
chr1	5287306	5288083	org_peak740
chr1	5295891	5296401	org_peak741
chr1	5296583	5297701	org_peak742
chr1	5311736	5312162	org_peak743
chr1	5318283	5318653	org_peak744
chr1	5379210	5379651	org_peak745
chr1	5390665	5390756	org_peak746
chr1	5396674	5397072	org_peak747
chr1	5413025	5413365	org_peak748
chr1	5424603	5425582	org_peak749
chr1	5428287	5428587	org_peak750
chr1	5430974	5431047	org_peak751
chr1	5431104	5431186	org_peak752
chr1	5431511	5431768	org_peak753
chr1	5444104	5444700	org_peak754
chr1	5453500	5453676	org_peak755
chr1	5454998	5455327	org_peak756
chr1	5455778	5455851	org_peak757
chr1	5455885	5456265	org_peak758
chr1	5458048	5458240	org_peak759
chr1	5464391	5464673	org_peak760
chr1	5469979	5470052	org_peak761
chr1	5475707	5475845	org_peak762
chr1	5477702	5478082	org_peak763
chr1	5481925	5482152	org_peak764
chr1	5486227	5486560	org_peak765
chr1	5490625	5490951	org_peak766
chr1	5492806	5493628	org_peak767
chr1	5493851	5494220	org_peak768
chr1	5497605	5497812	org_peak769
chr1	5497909	5498037	org_peak770
chr1	5500948	5501150	org_peak771
chr1	5501546	5501666	org_peak772
chr1	5502496	5502718	org_peak773
chr1	5504317	5504593	org_peak774
chr1	5507111	5507434	org_peak775
chr1	5509666	5510148	org_peak776
chr1	5514136	5514803	org_peak777
chr1	5517941	5518113	org_peak778
chr1	5522096	5522308	org_peak779
chr1	5522603	5522676	org_peak780
chr1	5525776	5526393	org_peak781
chr1	5551595	5551799	org_peak782
chr1	5565498	5565632	org_peak783
chr1	5597978	5598373	org_peak784
chr1	5600281	5600709	org_peak785
chr1	5601193	5601448	org_peak786
chr1	5613946	5614291	org_peak787
chr1	5617864	5618048	org_peak788
chr1	5620536	5620609	org_peak789
chr1	5621014	5621248	org_peak790
chr1	5623405	5623615	org_peak791
chr1	5643755	5643859	org_peak792
chr1	5652357	5652846	org_peak793
chr1	5660147	5660354	org_peak794
chr1	5660480	5660643	org_peak795
chr1	5667498	5667810	org_peak796
chr1	5680376	5680514	org_peak797
chr1	5681088	5681218	org_peak798
chr1	5681443	5681882	org_peak799
chr1	5682077	5682402	org_peak800
chr1	5682908	5683047	org_peak801
chr1	5685368	5685557	org_peak802
chr1	5688181	5688527	org_peak803
chr1	5699517	5699603	org_peak804
chr1	5704620	5704976	org_peak805
chr1	5707998	5708071	org_peak806
chr1	5709000	5709387	org_peak807
chr1	5720374	5720698	org_peak808
chr1	5722659	5723192	org_peak809
chr1	5725469	5725700	org_peak810
chr1	5727634	5727707	org_peak811
chr1	5728012	5728085	org_peak812
chr1	5733927	5734117	org_peak813
chr1	5744492	5744575	org_peak814
chr1	5744869	5746055	org_peak815
chr1	5747487	5747570	org_peak816
chr1	5751293	5751366	org_peak817
chr1	5752170	5752552	org_peak818
chr1	5756817	5756974	org_peak819
chr1	5757394	5757797	org_peak820
chr1	5765518	5766182	org_peak821
chr1	5767017	5767247	org_peak822
chr1	5770992	5771618	org_peak823
chr1	5774194	5774382	org_peak824
chr1	5777480	5777553	org_peak825
chr1	5787371	5787458	org_peak826
chr1	5787480	5787754	org_peak827
chr1	5787882	5787968	org_peak828
chr1	5788137	5788210	org_peak829
chr1	5794808	5794881	org_peak830
chr1	5796662	5796994	org_peak831
chr1	5798307	5798475	org_peak832
chr1	5826313	5826488	org_peak833
chr1	5827712	5827785	org_peak834
chr1	5831625	5831827	org_peak835
chr1	5839227	5839365	org_peak836
chr1	5839571	5840130	org_peak837
chr1	5840441	5840867	org_peak838
chr1	5847150	5847560	org_peak839
chr1	5848608	5848979	org_peak840
chr1	5849449	5849892	org_peak841
chr1	5857652	5857809	org_peak842
chr1	5860174	5860401	org_peak843
chr1	5885895	5885968	org_peak844
chr1	5891258	5891449	org_peak845
chr1	5896428	5896506	org_peak846
chr1	5896555	5897508	org_peak847
chr1	5915024	5915208	org_peak848
chr1	5915721	5916237	org_peak849
chr1	5937572	5937937	org_peak850
chr1	5938524	5938933	org_peak851
chr1	5943403	5943592	org_peak852
chr1	5949355	5949652	org_peak853
chr1	5967551	5968081	org_peak854
chr1	5970743	5970950	org_peak855
chr1	5973805	5974034	org_peak856
chr1	5975067	5975439	org_peak857
chr1	5980349	5980631	org_peak858
chr1	5984841	5985047	org_peak859
chr1	5991154	5993245	org_peak860
chr1	6002253	6002552	org_peak861
chr1	6003441	6004114	org_peak862
chr1	6014313	6014644	org_peak863
chr1	6016096	6016533	org_peak864
chr1	6033813	6034716	org_peak865
chr1	6041380	6041647	org_peak866
chr1	6045179	6045350	org_peak867
chr1	6052333	6053384	org_peak868
chr1	6058507	6059014	org_peak869
chr1	6064992	6065309	org_peak870
chr1	6071290	6071784	org_peak871
chr1	6074364	6074561	org_peak872
chr1	6075035	6075108	org_peak873
chr1	6075298	6075466	org_peak874
chr1	6077112	6077425	org_peak875
chr1	6080095	6080771	org_peak876
chr1	6082485	6082819	org_peak877
chr1	6083651	6084335	org_peak878
chr1	6084759	6084991	org_peak879
chr1	6086146	6086311	org_peak880
chr1	6100624	6101112	org_peak881
chr1	6108906	6109085	org_peak882
chr1	6111606	6111964	org_peak883
chr1	6112495	6112568	org_peak884
chr1	6127575	6128002	org_peak885
chr1	6148345	6148989	org_peak886
chr1	6157542	6158020	org_peak887
chr1	6161478	6161911	org_peak888
chr1	6162865	6163009	org_peak889
chr1	6163792	6164503	org_peak890
chr1	6171558	6171787	org_peak891
chr1	6179185	6179363	org_peak892
chr1	6179600	6180643	org_peak893
chr1	6185435	6185512	org_peak894
chr1	6185888	6185974	org_peak895
chr1	6187225	6187298	org_peak896
chr1	6198944	6200075	org_peak897
chr1	6205051	6205450	org_peak898
chr1	6208687	6209488	org_peak899
chr1	6221655	6221833	org_peak900
chr1	6235350	6236150	org_peak901
chr1	6240097	6240517	org_peak902
chr1	6242078	6242359	org_peak903
chr1	6245037	6246970	org_peak904
chr1	6259700	6261367	org_peak905
chr1	6261732	6261996	org_peak906
chr1	6267935	6268324	org_peak907
chr1	6270688	6271830	org_peak908
chr1	6273237	6273605	org_peak909
chr1	6276197	6276725	org_peak910
chr1	6286329	6286402	org_peak911
chr1	6287142	6287891	org_peak912
chr1	6293909	6294216	org_peak913
chr1	6302585	6302897	org_peak914
chr1	6303108	6303587	org_peak915
chr1	6311858	6312043	org_peak916
chr1	6312137	6312210	org_peak917
chr1	6315146	6315394	org_peak918
chr1	6329383	6330902	org_peak919
chr1	6332077	6332150	org_peak920
chr1	6335606	6336149	org_peak921
chr1	6336214	6336609	org_peak922
chr1	6338595	6339041	org_peak923
chr1	6343317	6343742	org_peak924
chr1	6348028	6348423	org_peak925
chr1	6350463	6350847	org_peak926
chr1	6351913	6351986	org_peak927
chr1	6353909	6354016	org_peak928
chr1	6358567	6359717	org_peak929
chr1	6363137	6363336	org_peak930
chr1	6367099	6367530	org_peak931
chr1	6368618	6368753	org_peak932
chr1	6369067	6369405	org_peak933
chr1	6374038	6374220	org_peak934
chr1	6376938	6377163	org_peak935
chr1	6380962	6381035	org_peak936
chr1	6384931	6385992	org_peak937
chr1	6392667	6394182	org_peak938
chr1	6402739	6403169	org_peak939
chr1	6404733	6404914	org_peak940
chr1	6406020	6406253	org_peak941
chr1	6414295	6414647	org_peak942
chr1	6419018	6419794	org_peak943
chr1	6423465	6424212	org_peak944
chr1	6424777	6424892	org_peak945
chr1	6429912	6430418	org_peak946
chr1	6436814	6437698	org_peak947
chr1	6437977	6438214	org_peak948
chr1	6440412	6440830	org_peak949
chr1	6447050	6447419	org_peak950
chr1	6448595	6449073	org_peak951
chr1	6454430	6455365	org_peak952
chr1	6460037	6460471	org_peak953
chr1	6475374	6475935	org_peak954
chr1	6485254	6485713	org_peak955
chr1	6486011	6486084	org_peak956
chr1	6486199	6486729	org_peak957
chr1	6489629	6490941	org_peak958
chr1	6494960	6495448	org_peak959
chr1	6495798	6495962	org_peak960
chr1	6497074	6497814	org_peak961
chr1	6507420	6507572	org_peak962
chr1	6510127	6510200	org_peak963
chr1	6511005	6511926	org_peak964
chr1	6519542	6520277	org_peak965
chr1	6534576	6534649	org_peak966
chr1	6547359	6547471	org_peak967
chr1	6553888	6554737	org_peak968
chr1	6561929	6562081	org_peak969
chr1	6579286	6580255	org_peak970
chr1	6587197	6587387	org_peak971
chr1	6600883	6601705	org_peak972
chr1	6601984	6603761	org_peak973
chr1	6612750	6614004	org_peak974
chr1	6614136	6614305	org_peak975
chr1	6618486	6618588	org_peak976
chr1	6624564	6625789	org_peak977
chr1	6634613	6634875	org_peak978
chr1	6637891	6638516	org_peak979
chr1	6646367	6646794	org_peak980
chr1	6652092	6652222	org_peak981
chr1	6653307	6653913	org_peak982
chr1	6691386	6691838	org_peak983
chr1	6693944	6694287	org_peak984
chr1	6701237	6702057	org_peak985
chr1	6719895	6720294	org_peak986
chr1	6724295	6724576	org_peak987
chr1	6725943	6726077	org_peak988
chr1	6727548	6727656	org_peak989
chr1	6734593	6734839	org_peak990
chr1	6734939	6735550	org_peak991
chr1	6742818	6742988	org_peak992
chr1	6743647	6743720	org_peak993
chr1	6746478	6746682	org_peak994
chr1	6761048	6761608	org_peak995
chr1	6770688	6771786	org_peak996
chr1	6784300	6785525	org_peak997
chr1	6786110	6786269	org_peak998
chr1	6794085	6794406	org_peak999
chr1	6795712	6795790	org_peak1000
chr1	6796010	6796392	org_peak1001
chr1	6805232	6805305	org_peak1002
chr1	6821865	6821984	org_peak1003
chr1	6822597	6822831	org_peak1004
chr1	6825917	6825990	org_peak1005
chr1	6827172	6827245	org_peak1006
chr1	6827551	6828170	org_peak1007
chr1	6831507	6831634	org_peak1008
chr1	6833001	6833122	org_peak1009
chr1	6837853	6837926	org_peak1010
chr1	6843969	6844042	org_peak1011
chr1	6866898	6867064	org_peak1012
chr1	6868803	6869277	org_peak1013
chr1	6870180	6870323	org_peak1014
chr1	6872773	6872978	org_peak1015
chr1	6875098	6875211	org_peak1016
chr1	6876683	6876756	org_peak1017
chr1	6878041	6878114	org_peak1018
chr1	6878310	6878383	org_peak1019
chr1	6881483	6881556	org_peak1020
chr1	6886674	6886747	org_peak1021
chr1	6888451	6888524	org_peak1022
chr1	6889960	6890071	org_peak1023
chr1	6894544	6894959	org_peak1024
chr1	6895567	6895804	org_peak1025
chr1	6897085	6897240	org_peak1026
chr1	6898987	6899447	org_peak1027
chr1	6905817	6906221	org_peak1028
chr1	6911673	6912823	org_peak1029
chr1	6914497	6915096	org_peak1030
chr1	6917853	6917926	org_peak1031
chr1	6922414	6922957	org_peak1032
chr1	6924017	6924230	org_peak1033
chr1	6924370	6924806	org_peak1034
chr1	6932103	6932176	org_peak1035
chr1	6935155	6935797	org_peak1036
chr1	6948917	6949194	org_peak1037
chr1	6949387	6949567	org_peak1038
chr1	6950461	6950564	org_peak1039
chr1	6954133	6954280	org_peak1040
chr1	6954539	6954899	org_peak1041
chr1	6958503	6958810	org_peak1042
chr1	6962362	6963614	org_peak1043
chr1	6964743	6964816	org_peak1044
chr1	6964991	6965577	org_peak1045
chr1	6970249	6970323	org_peak1046
chr1	6971122	6971357	org_peak1047
chr1	6973117	6973343	org_peak1048
chr1	6979365	6979595	org_peak1049
chr1	6984861	6985902	org_peak1050
chr1	6989280	6989358	org_peak1051
chr1	6989648	6989736	org_peak1052
chr1	7008556	7008752	org_peak1053
chr1	7018486	7018559	org_peak1054
chr1	7021122	7021253	org_peak1055
chr1	7024649	7024722	org_peak1056
chr1	7036232	7036895	org_peak1057
chr1	7039294	7039627	org_peak1058
chr1	7042241	7042989	org_peak1059
chr1	7043912	7044140	org_peak1060
chr1	7046339	7046471	org_peak1061
chr1	7050213	7050372	org_peak1062
chr1	7050954	7051383	org_peak1063
chr1	7060543	7061127	org_peak1064
chr1	7069709	7070674	org_peak1065
chr1	7075438	7075593	org_peak1066
chr1	7076966	7078305	org_peak1067
chr1	7089299	7089988	org_peak1068
chr1	7099941	7100242	org_peak1069
chr1	7104361	7104666	org_peak1070
chr1	7106598	7106961	org_peak1071
chr1	7107465	7107631	org_peak1072
chr1	7110079	7110699	org_peak1073
chr1	7117533	7117814	org_peak1074
chr1	7121328	7122028	org_peak1075
chr1	7127735	7127808	org_peak1076
chr1	7136456	7136538	org_peak1077
chr1	7136600	7136682	org_peak1078
chr1	7146066	7146139	org_peak1079
chr1	7150542	7151411	org_peak1080
chr1	7151466	7151561	org_peak1081
chr1	7156355	7156673	org_peak1082
chr1	7157402	7157826	org_peak1083
chr1	7171258	7171331	org_peak1084
chr1	7177543	7178240	org_peak1085
chr1	7186350	7186783	org_peak1086
chr1	7187729	7187802	org_peak1087
chr1	7193455	7193592	org_peak1088
chr1	7193813	7193960	org_peak1089
chr1	7196258	7196376	org_peak1090
chr1	7196790	7196863	org_peak1091
chr1	7198895	7199273	org_peak1092
chr1	7207960	7208197	org_peak1093
chr1	7209119	7209678	org_peak1094
chr1	7211137	7211210	org_peak1095
chr1	7218313	7218504	org_peak1096
chr1	7219110	7219334	org_peak1097
chr1	7221587	7222160	org_peak1098
chr1	7223381	7223938	org_peak1099
chr1	7227809	7228185	org_peak1100
chr1	7231656	7232096	org_peak1101
chr1	7236297	7236370	org_peak1102
chr1	7236992	7237348	org_peak1103
chr1	7247704	7249066	org_peak1104
chr1	7254522	7254626	org_peak1105
chr1	7257150	7257533	org_peak1106
chr1	7262796	7263303	org_peak1107
chr1	7263744	7263858	org_peak1108
chr1	7265781	7266330	org_peak1109
chr1	7280309	7280728	org_peak1110
chr1	7291291	7291701	org_peak1111
chr1	7292393	7292466	org_peak1112
chr1	7293714	7294048	org_peak1113
chr1	7299139	7299658	org_peak1114
chr1	7300124	7300197	org_peak1115
chr1	7300739	7301210	org_peak1116
chr1	7332352	7332508	org_peak1117
chr1	7334344	7334923	org_peak1118
chr1	7340053	7340147	org_peak1119
chr1	7341102	7341814	org_peak1120
chr1	7349048	7349190	org_peak1121
chr1	7358245	7358318	org_peak1122
chr1	7363467	7363721	org_peak1123
chr1	7370480	7370715	org_peak1124
chr1	7372573	7372646	org_peak1125
chr1	7374077	7374150	org_peak1126
chr1	7379444	7380186	org_peak1127
chr1	7383256	7383337	org_peak1128
chr1	7386673	7387019	org_peak1129
chr1	7388763	7389560	org_peak1130
chr1	7394104	7394177	org_peak1131
chr1	7401817	7402270	org_peak1132
chr1	7440387	7440582	org_peak1133
chr1	7444682	7444755	org_peak1134
chr1	7447136	7447298	org_peak1135
chr1	7450468	7451141	org_peak1136
chr1	7454159	7454266	org_peak1137
chr1	7455173	7455246	org_peak1138
chr1	7455391	7455464	org_peak1139
chr1	7470464	7470537	org_peak1140
chr1	7471017	7471200	org_peak1141
chr1	7471511	7472121	org_peak1142
chr1	7477465	7477555	org_peak1143
chr1	7478194	7478728	org_peak1144
chr1	7491168	7491251	org_peak1145
chr1	7491339	7491943	org_peak1146
chr1	7494051	7494327	org_peak1147
chr1	7496011	7496298	org_peak1148
chr1	7500463	7500759	org_peak1149
chr1	7502319	7502392	org_peak1150
chr1	7508328	7508467	org_peak1151
chr1	7508515	7508588	org_peak1152
chr1	7509045	7509243	org_peak1153
chr1	7516035	7516538	org_peak1154
chr1	7528829	7529139	org_peak1155
chr1	7536144	7536349	org_peak1156
chr1	7537404	7537477	org_peak1157
chr1	7537986	7538334	org_peak1158
chr1	7543347	7543599	org_peak1159
chr1	7543832	7543919	org_peak1160
chr1	7549431	7549544	org_peak1161
chr1	7554286	7555167	org_peak1162
chr1	7559046	7559202	org_peak1163
chr1	7559423	7559539	org_peak1164
chr1	7561536	7561676	org_peak1165
chr1	7574110	7574730	org_peak1166
chr1	7581245	7581318	org_peak1167
chr1	7581807	7582331	org_peak1168
chr1	7584880	7585038	org_peak1169
chr1	7587327	7587475	org_peak1170
chr1	7588717	7589009	org_peak1171
chr1	7589395	7589510	org_peak1172
chr1	7591155	7591666	org_peak1173
chr1	7594405	7594538	org_peak1174
chr1	7595295	7595474	org_peak1175
chr1	7596610	7596820	org_peak1176
chr1	7602809	7602882	org_peak1177
chr1	7609157	7609477	org_peak1178
chr1	7609979	7610281	org_peak1179
chr1	7615225	7615402	org_peak1180
chr1	7616177	7616264	org_peak1181
chr1	7616444	7616545	org_peak1182
chr1	7616827	7617040	org_peak1183
chr1	7623790	7624247	org_peak1184
chr1	7630415	7630600	org_peak1185
chr1	7631997	7632196	org_peak1186
chr1	7637715	7638080	org_peak1187
chr1	7638230	7638303	org_peak1188
chr1	7640887	7641209	org_peak1189
chr1	7645266	7645428	org_peak1190
chr1	7646961	7647493	org_peak1191
chr1	7650566	7651109	org_peak1192
chr1	7657275	7658422	org_peak1193
chr1	7662193	7662423	org_peak1194
chr1	7667471	7669109	org_peak1195
chr1	7669318	7669789	org_peak1196
chr1	7679953	7681109	org_peak1197
chr1	7687728	7688025	org_peak1198
chr1	7690445	7690549	org_peak1199
chr1	7692849	7692922	org_peak1200
chr1	7694921	7695542	org_peak1201
chr1	7695842	7696033	org_peak1202
chr1	7697591	7697878	org_peak1203
chr1	7702459	7702626	org_peak1204
chr1	7703846	7705554	org_peak1205
chr1	7705707	7705800	org_peak1206
chr1	7710669	7710838	org_peak1207
chr1	7716518	7716956	org_peak1208
chr1	7719610	7720100	org_peak1209
chr1	7722000	7722186	org_peak1210
chr1	7722717	7722826	org_peak1211
chr1	7727464	7727576	org_peak1212
chr1	7727637	7728372	org_peak1213
chr1	7743528	7743601	org_peak1214
chr1	7752126	7753133	org_peak1215
chr1	7755573	7755681	org_peak1216
chr1	7760252	7760790	org_peak1217
chr1	7769711	7770005	org_peak1218
chr1	7770771	7771728	org_peak1219
chr1	7783366	7784374	org_peak1220
chr1	7802527	7802600	org_peak1221
chr1	7808145	7808518	org_peak1222
chr1	7821522	7821595	org_peak1223
chr1	7823471	7823938	org_peak1224
chr1	7824766	7824849	org_peak1225
chr1	7843643	7843765	org_peak1226
chr1	7850804	7851614	org_peak1227
chr1	7858009	7858317	org_peak1228
chr1	7869548	7869748	org_peak1229
chr1	7869949	7870022	org_peak1230
chr1	7883251	7883454	org_peak1231
chr1	7886127	7886748	org_peak1232
chr1	7893957	7894056	org_peak1233
chr1	7902412	7902499	org_peak1234
chr1	7902521	7903012	org_peak1235
chr1	7910851	7911492	org_peak1236
chr1	7916276	7916737	org_peak1237
chr1	7920580	7920783	org_peak1238
chr1	7921932	7922244	org_peak1239
chr1	7932576	7932670	org_peak1240
chr1	7935221	7935372	org_peak1241
chr1	7940948	7941072	org_peak1242
chr1	7942167	7942563	org_peak1243
chr1	7943290	7943508	org_peak1244
chr1	7945153	7945450	org_peak1245
chr1	7948012	7948314	org_peak1246
chr1	7961052	7961946	org_peak1247
chr1	7966878	7967481	org_peak1248
chr1	7975170	7975545	org_peak1249
chr1	7982218	7982564	org_peak1250
chr1	7984409	7985058	org_peak1251
chr1	7986682	7986755	org_peak1252
chr1	8004155	8004552	org_peak1253
chr1	8004735	8004853	org_peak1254
chr1	8015045	8015278	org_peak1255
chr1	8015934	8016046	org_peak1256
chr1	8016685	8016760	org_peak1257
chr1	8017670	8017822	org_peak1258
chr1	8018815	8019035	org_peak1259
chr1	8025488	8026870	org_peak1260
chr1	8040663	8040822	org_peak1261
chr1	8061320	8061393	org_peak1262
chr1	8075989	8076062	org_peak1263
chr1	8090208	8090358	org_peak1264
chr1	8096540	8096940	org_peak1265
chr1	8097353	8097935	org_peak1266
chr1	8112962	8113073	org_peak1267
chr1	8113292	8113496	org_peak1268
chr1	8113602	8114104	org_peak1269
chr1	8120971	8121560	org_peak1270
chr1	8122805	8122878	org_peak1271
chr1	8133429	8133529	org_peak1272
chr1	8133793	8133961	org_peak1273
chr1	8141837	8142010	org_peak1274
chr1	8146031	8146173	org_peak1275
chr1	8154734	8154923	org_peak1276
chr1	8166385	8166666	org_peak1277
chr1	8169358	8170040	org_peak1278
chr1	8173196	8173283	org_peak1279
chr1	8174229	8174607	org_peak1280
chr1	8202047	8202474	org_peak1281
chr1	8217091	8217610	org_peak1282
chr1	8222834	8223040	org_peak1283
chr1	8238415	8238488	org_peak1284
chr1	8244681	8244754	org_peak1285
chr1	8260936	8261009	org_peak1286
chr1	8266434	8266901	org_peak1287
chr1	8267103	8267270	org_peak1288
chr1	8274372	8274541	org_peak1289
chr1	8276568	8276681	org_peak1290
chr1	8284261	8284389	org_peak1291
chr1	8296780	8297548	org_peak1292
chr1	8301785	8302501	org_peak1293
chr1	8302899	8303036	org_peak1294
chr1	8314179	8314570	org_peak1295
chr1	8317670	8318429	org_peak1296
chr1	8343228	8343676	org_peak1297
chr1	8348570	8348839	org_peak1298
chr1	8348914	8349237	org_peak1299
chr1	8351802	8351898	org_peak1300
chr1	8354705	8354879	org_peak1301
chr1	8358857	8359075	org_peak1302
chr1	8363777	8363883	org_peak1303
chr1	8370247	8371235	org_peak1304
chr1	8373631	8374088	org_peak1305
chr1	8381875	8382496	org_peak1306
chr1	8395993	8397332	org_peak1307
chr1	8397421	8397714	org_peak1308
chr1	8408023	8408685	org_peak1309
chr1	8409051	8409407	org_peak1310
chr1	8412181	8412572	org_peak1311
chr1	8415658	8415956	org_peak1312
chr1	8421872	8421945	org_peak1313
chr1	8422959	8424860	org_peak1314
chr1	8435867	8435989	org_peak1315
chr1	8437217	8437696	org_peak1316
chr1	8438930	8439333	org_peak1317
chr1	8443540	8443613	org_peak1318
chr1	8448914	8449394	org_peak1319
chr1	8449428	8449501	org_peak1320
chr1	8458502	8458602	org_peak1321
chr1	8460014	8460367	org_peak1322
chr1	8460808	8461155	org_peak1323
chr1	8462389	8462662	org_peak1324
chr1	8463021	8463288	org_peak1325
chr1	8463494	8463730	org_peak1326
chr1	8464907	8465206	org_peak1327
chr1	8466748	8466848	org_peak1328
chr1	8472683	8472871	org_peak1329
chr1	8473872	8473961	org_peak1330
chr1	8474324	8474596	org_peak1331
chr1	8475980	8476192	org_peak1332
chr1	8479428	8479751	org_peak1333
chr1	8480970	8481120	org_peak1334
chr1	8482949	8483294	org_peak1335
chr1	8483317	8483857	org_peak1336
chr1	8495909	8496297	org_peak1337
chr1	8496416	8496754	org_peak1338
chr1	8503118	8503500	org_peak1339
chr1	8503763	8503836	org_peak1340
chr1	8510245	8510713	org_peak1341
chr1	8511457	8511854	org_peak1342
chr1	8516897	8516986	org_peak1343
chr1	8517660	8518223	org_peak1344
chr1	8520553	8520741	org_peak1345
chr1	8525194	8526228	org_peak1346
chr1	8540412	8540485	org_peak1347
chr1	8551076	8551250	org_peak1348
chr1	8552000	8552364	org_peak1349
chr1	8552677	8552864	org_peak1350
chr1	8560797	8561540	org_peak1351
chr1	8563315	8563502	org_peak1352
chr1	8570504	8570727	org_peak1353
chr1	8571270	8571406	org_peak1354
chr1	8571749	8571888	org_peak1355
chr1	8578056	8578837	org_peak1356
chr1	8579060	8579133	org_peak1357
chr1	8580630	8580873	org_peak1358
chr1	8591360	8591433	org_peak1359
chr1	8591515	8591926	org_peak1360
chr1	8594738	8594951	org_peak1361
chr1	8597609	8598696	org_peak1362
chr1	8598903	8599071	org_peak1363
chr1	8599790	8599863	org_peak1364
chr1	8611753	8612422	org_peak1365
chr1	8612910	8613093	org_peak1366
chr1	8620029	8620333	org_peak1367
chr1	8620996	8621390	org_peak1368
chr1	8622035	8622130	org_peak1369
chr1	8628793	8629044	org_peak1370
chr1	8629178	8629791	org_peak1371
chr1	8631278	8631351	org_peak1372
chr1	8632023	8632550	org_peak1373
chr1	8639209	8639363	org_peak1374
chr1	8641057	8641221	org_peak1375
chr1	8641381	8641757	org_peak1376
chr1	8643407	8643692	org_peak1377
chr1	8648977	8649210	org_peak1378
chr1	8652252	8652389	org_peak1379
chr1	8660125	8660817	org_peak1380
chr1	8661673	8661836	org_peak1381
chr1	8663868	8663941	org_peak1382
chr1	8668329	8668402	org_peak1383
chr1	8669488	8669846	org_peak1384
chr1	8671393	8671513	org_peak1385
chr1	8672611	8672760	org_peak1386
chr1	8674861	8675189	org_peak1387
chr1	8676139	8676268	org_peak1388
chr1	8679266	8679638	org_peak1389
chr1	8680342	8680545	org_peak1390
chr1	8682666	8682835	org_peak1391
chr1	8686870	8687336	org_peak1392
chr1	8701003	8701586	org_peak1393
chr1	8702858	8703854	org_peak1394
chr1	8707004	8707273	org_peak1395
chr1	8711987	8712956	org_peak1396
chr1	8717856	8717946	org_peak1397
chr1	8718844	8719503	org_peak1398
chr1	8726238	8726915	org_peak1399
chr1	8727769	8728204	org_peak1400
chr1	8728257	8728436	org_peak1401
chr1	8742179	8742252	org_peak1402
chr1	8748237	8748670	org_peak1403
chr1	8753589	8754618	org_peak1404
chr1	8755052	8755185	org_peak1405
chr1	8764098	8764254	org_peak1406
chr1	8786765	8787002	org_peak1407
chr1	8806764	8806837	org_peak1408
chr1	8807374	8807447	org_peak1409
chr1	8814989	8815076	org_peak1410
chr1	8815622	8815896	org_peak1411
chr1	8817067	8818224	org_peak1412
chr1	8822727	8823022	org_peak1413
chr1	8826006	8826201	org_peak1414
chr1	8829537	8830031	org_peak1415
chr1	8831260	8831575	org_peak1416
chr1	8837113	8837421	org_peak1417
chr1	8837502	8837771	org_peak1418
chr1	8848637	8849281	org_peak1419
chr1	8859453	8859673	org_peak1420
chr1	8862434	8862708	org_peak1421
chr1	8869078	8869310	org_peak1422
chr1	8873486	8873809	org_peak1423
chr1	8877775	8879378	org_peak1424
chr1	8880010	8880251	org_peak1425
chr1	8889472	8890484	org_peak1426
chr1	8890518	8890644	org_peak1427
chr1	8899424	8899497	org_peak1428
chr1	8903935	8904225	org_peak1429
chr1	8908139	8908212	org_peak1430
chr1	8914344	8914651	org_peak1431
chr1	8915157	8915705	org_peak1432
chr1	8917950	8918388	org_peak1433
chr1	8925534	8925779	org_peak1434
chr1	8929892	8930390	org_peak1435
chr1	8938479	8938965	org_peak1436
chr1	8941915	8942197	org_peak1437
chr1	8943255	8943694	org_peak1438
chr1	8943920	8944309	org_peak1439
chr1	8951268	8951565	org_peak1440
chr1	8955252	8955785	org_peak1441
chr1	8960943	8961047	org_peak1442
chr1	8986010	8986495	org_peak1443
chr1	8987776	8988284	org_peak1444
chr1	9004418	9004491	org_peak1445
chr1	9004856	9005361	org_peak1446
chr1	9010101	9010298	org_peak1447
chr1	9015944	9016167	org_peak1448
chr1	9029024	9029105	org_peak1449
chr1	9029380	9029586	org_peak1450
chr1	9031553	9032175	org_peak1451
chr1	9040635	9040708	org_peak1452
chr1	9040963	9041211	org_peak1453
chr1	9045733	9046504	org_peak1454
chr1	9050973	9051051	org_peak1455
chr1	9051313	9051641	org_peak1456
chr1	9051708	9051823	org_peak1457
chr1	9052122	9052544	org_peak1458
chr1	9060682	9060755	org_peak1459
chr1	9068722	9069772	org_peak1460
chr1	9070512	9070823	org_peak1461
chr1	9074482	9074634	org_peak1462
chr1	9078005	9078263	org_peak1463
chr1	9080780	9080897	org_peak1464
chr1	9088833	9088958	org_peak1465
chr1	9095443	9095681	org_peak1466
chr1	9101292	9101795	org_peak1467
chr1	9107072	9107323	org_peak1468
chr1	9110643	9111053	org_peak1469
chr1	9128604	9129859	org_peak1470
chr1	9142167	9142503	org_peak1471
chr1	9143194	9143395	org_peak1472
chr1	9150612	9151711	org_peak1473
chr1	9161468	9161627	org_peak1474
chr1	9163740	9164229	org_peak1475
chr1	9165537	9165679	org_peak1476
chr1	9166510	9166583	org_peak1477
chr1	9166868	9166950	org_peak1478
chr1	9167565	9167638	org_peak1479
chr1	9176450	9176806	org_peak1480
chr1	9181221	9181534	org_peak1481
chr1	9181997	9182653	org_peak1482
chr1	9182773	9183180	org_peak1483
chr1	9196368	9196720	org_peak1484
chr1	9198558	9198934	org_peak1485
chr1	9201313	9201925	org_peak1486
chr1	9225137	9225721	org_peak1487
chr1	9228659	9228743	org_peak1488
chr1	9234142	9235295	org_peak1489
chr1	9252802	9253442	org_peak1490
chr1	9253873	9253960	org_peak1491
chr1	9266930	9267403	org_peak1492
chr1	9280447	9280759	org_peak1493
chr1	9291995	9292161	org_peak1494
chr1	9292341	9293220	org_peak1495
chr1	9293379	9293951	org_peak1496
chr1	9308120	9308936	org_peak1497
chr1	9315681	9316003	org_peak1498
chr1	9317954	9318061	org_peak1499
chr1	9318209	9318282	org_peak1500
chr1	9321426	9321646	org_peak1501
chr1	9322886	9323105	org_peak1502
chr1	9324492	9324956	org_peak1503
chr1	9326712	9327434	org_peak1504
chr1	9338102	9338235	org_peak1505
chr1	9338948	9339069	org_peak1506
chr1	9345618	9345968	org_peak1507
chr1	9347090	9347238	org_peak1508
chr1	9347484	9347715	org_peak1509
chr1	9350157	9350230	org_peak1510
chr1	9352354	9352922	org_peak1511
chr1	9371433	9371816	org_peak1512
chr1	9383045	9383118	org_peak1513
chr1	9385074	9385147	org_peak1514
chr1	9388401	9388644	org_peak1515
chr1	9406198	9406477	org_peak1516
chr1	9410713	9411162	org_peak1517
chr1	9413223	9413468	org_peak1518
chr1	9428486	9429208	org_peak1519
chr1	9437955	9438588	org_peak1520
chr1	9438613	9438686	org_peak1521
chr1	9441498	9441947	org_peak1522
chr1	9443746	9443819	org_peak1523
chr1	9444363	9444910	org_peak1524
chr1	9449207	9449530	org_peak1525
chr1	9452571	9453156	org_peak1526
chr1	9455853	9456020	org_peak1527
chr1	9473063	9473343	org_peak1528
chr1	9490791	9490864	org_peak1529
chr1	9490932	9491316	org_peak1530
chr1	9495065	9495541	org_peak1531
chr1	9519491	9519603	org_peak1532
chr1	9532656	9533243	org_peak1533
chr1	9538843	9539937	org_peak1534
chr1	9539946	9540123	org_peak1535
chr1	9542254	9542631	org_peak1536
chr1	9552070	9552301	org_peak1537
chr1	9555420	9555589	org_peak1538
chr1	9558240	9558613	org_peak1539
chr1	9559201	9559432	org_peak1540
chr1	9561058	9561236	org_peak1541
chr1	9561318	9561815	org_peak1542
chr1	9572649	9573070	org_peak1543
chr1	9573481	9574049	org_peak1544
chr1	9588255	9589060	org_peak1545
chr1	9589110	9589512	org_peak1546
chr1	9593438	9594041	org_peak1547
chr1	9603858	9604349	org_peak1548
chr1	9604668	9605155	org_peak1549
chr1	9607099	9607232	org_peak1550
chr1	9615694	9615834	org_peak1551
chr1	9618945	9619054	org_peak1552
chr1	9623557	9623813	org_peak1553
chr1	9626852	9627460	org_peak1554
chr1	9648218	9648470	org_peak1555
chr1	9651575	9652500	org_peak1556
chr1	9655183	9655320	org_peak1557
chr1	9677085	9677322	org_peak1558
chr1	9680724	9680975	org_peak1559
chr1	9687169	9688039	org_peak1560
chr1	9688888	9689781	org_peak1561
chr1	9690019	9690131	org_peak1562
chr1	9702342	9702448	org_peak1563
chr1	9707502	9707579	org_peak1564
chr1	9719298	9719620	org_peak1565
chr1	9721701	9721983	org_peak1566
chr1	9724998	9725280	org_peak1567
chr1	9751651	9752082	org_peak1568
chr1	9753042	9753554	org_peak1569
chr1	9755343	9755781	org_peak1570
chr1	9758902	9758975	org_peak1571
chr1	9766768	9767084	org_peak1572
chr1	9780927	9781094	org_peak1573
chr1	9782876	9783099	org_peak1574
chr1	9784419	9784854	org_peak1575
chr1	9792243	9792665	org_peak1576
chr1	9793872	9794043	org_peak1577
chr1	9796537	9797064	org_peak1578
chr1	9798447	9798617	org_peak1579
chr1	9809085	9809158	org_peak1580
chr1	9809165	9809365	org_peak1581
chr1	9811288	9811509	org_peak1582
chr1	9812086	9812232	org_peak1583
chr1	9820460	9820759	org_peak1584
chr1	9822927	9824431	org_peak1585
chr1	9835525	9836406	org_peak1586
chr1	9836652	9837073	org_peak1587
chr1	9841990	9842499	org_peak1588
chr1	9842753	9843165	org_peak1589
chr1	9844161	9844368	org_peak1590
chr1	9852045	9852813	org_peak1591
chr1	9859229	9859657	org_peak1592
chr1	9861394	9861567	org_peak1593
chr1	9866827	9867737	org_peak1594
chr1	9872646	9873038	org_peak1595
chr1	9874741	9875223	org_peak1596
chr1	9884041	9884384	org_peak1597
chr1	9886270	9886343	org_peak1598
chr1	9890207	9890701	org_peak1599
chr1	9891161	9891529	org_peak1600
chr1	9892693	9893053	org_peak1601
chr1	9898995	9899068	org_peak1602
chr1	9901937	9902295	org_peak1603
chr1	9909254	9909327	org_peak1604
chr1	9909790	9910977	org_peak1605
chr1	9916470	9916710	org_peak1606
chr1	9922218	9922982	org_peak1607
chr1	9929230	9929440	org_peak1608
chr1	9929523	9929653	org_peak1609
chr1	9942428	9942645	org_peak1610
chr1	9942838	9943560	org_peak1611
chr1	9949652	9950750	org_peak1612
chr1	9984412	9984622	org_peak1613
chr1	9996530	9996610	org_peak1614
chr1	9996648	9997364	org_peak1615
chr1	9997589	9998053	org_peak1616
chr1	10001017	10001280	org_peak1617
chr1	10007306	10007379	org_peak1618
chr1	10030663	10030982	org_peak1619
chr1	10032276	10033609	org_peak1620
chr1	10045875	10046453	org_peak1621
chr1	10046477	10046670	org_peak1622
chr1	10054578	10054655	org_peak1623
chr1	10059101	10059174	org_peak1624
chr1	10059351	10059479	org_peak1625
chr1	10061812	10061898	org_peak1626
chr1	10065364	10065634	org_peak1627
chr1	10067143	10067216	org_peak1628
chr1	10071483	10071784	org_peak1629
chr1	10074465	10074599	org_peak1630
chr1	10074685	10074910	org_peak1631
chr1	10075144	10075217	org_peak1632
chr1	10082275	10082348	org_peak1633
chr1	10085196	10085403	org_peak1634
chr1	10105536	10105831	org_peak1635
chr1	10108072	10108556	org_peak1636
chr1	10111908	10112195	org_peak1637
chr1	10115784	10115857	org_peak1638
chr1	10128181	10128484	org_peak1639
chr1	10132078	10132212	org_peak1640
chr1	10136029	10136102	org_peak1641
chr1	10136434	10136507	org_peak1642
chr1	10148793	10149593	org_peak1643
chr1	10153045	10153154	org_peak1644
chr1	10155253	10155331	org_peak1645
chr1	10160893	10161146	org_peak1646
chr1	10161435	10161930	org_peak1647
chr1	10170985	10171186	org_peak1648
chr1	10178697	10180110	org_peak1649
chr1	10182283	10182750	org_peak1650
chr1	10196720	10197314	org_peak1651
chr1	10201353	10201447	org_peak1652
chr1	10203813	10203896	org_peak1653
chr1	10209322	10209417	org_peak1654
chr1	10209774	10210714	org_peak1655
chr1	10210967	10211652	org_peak1656
chr1	10217956	10218243	org_peak1657
chr1	10225186	10225259	org_peak1658
chr1	10228756	10229042	org_peak1659
chr1	10232390	10232463	org_peak1660
chr1	10241808	10241912	org_peak1661
chr1	10243288	10243590	org_peak1662
chr1	10250890	10250963	org_peak1663
chr1	10253539	10254113	org_peak1664
chr1	10257913	10258060	org_peak1665
chr1	10258482	10258562	org_peak1666
chr1	10267435	10268301	org_peak1667
chr1	10270799	10270928	org_peak1668
chr1	10272009	10272082	org_peak1669
chr1	10279269	10279342	org_peak1670
chr1	10280833	10281123	org_peak1671
chr1	10281475	10281630	org_peak1672
chr1	10283344	10283893	org_peak1673
chr1	10288082	10288476	org_peak1674
chr1	10295429	10296031	org_peak1675
chr1	10297775	10297922	org_peak1676
chr1	10298356	10298719	org_peak1677
chr1	10299760	10299849	org_peak1678
chr1	10302255	10302328	org_peak1679
chr1	10307796	10307928	org_peak1680
chr1	10309364	10309470	org_peak1681
chr1	10310831	10310904	org_peak1682
chr1	10318185	10318258	org_peak1683
chr1	10331886	10332041	org_peak1684
chr1	10337721	10337802	org_peak1685
chr1	10337962	10338267	org_peak1686
chr1	10339730	10340046	org_peak1687
chr1	10352266	10352433	org_peak1688
chr1	10367847	10367920	org_peak1689
chr1	10377288	10377669	org_peak1690
chr1	10380638	10380798	org_peak1691
chr1	10387466	10388352	org_peak1692
chr1	10398304	10399621	org_peak1693
chr1	10415517	10415590	org_peak1694
chr1	10427990	10428246	org_peak1695
chr1	10429928	10431170	org_peak1696
chr1	10440353	10440521	org_peak1697
chr1	10449686	10449982	org_peak1698
chr1	10450616	10450696	org_peak1699
chr1	10450918	10451642	org_peak1700
chr1	10456663	10456821	org_peak1701
chr1	10459189	10459262	org_peak1702
chr1	10459269	10459393	org_peak1703
chr1	10461137	10461418	org_peak1704
chr1	10471927	10472759	org_peak1705
chr1	10474629	10475554	org_peak1706
chr1	10490282	10490705	org_peak1707
chr1	10493209	10493322	org_peak1708
chr1	10494562	10495340	org_peak1709
chr1	10504362	10504435	org_peak1710
chr1	10507163	10507694	org_peak1711
chr1	10508658	10508738	org_peak1712
chr1	10508779	10508917	org_peak1713
chr1	10509859	10510077	org_peak1714
chr1	10510411	10510857	org_peak1715
chr1	10514323	10514676	org_peak1716
chr1	10515020	10515320	org_peak1717
chr1	10517354	10517484	org_peak1718
chr1	10518829	10519330	org_peak1719
chr1	10522588	10522661	org_peak1720
chr1	10525211	10525405	org_peak1721
chr1	10528368	10528905	org_peak1722
chr1	10530370	10530566	org_peak1723
chr1	10532467	10532643	org_peak1724
chr1	10537308	10537575	org_peak1725
chr1	10539415	10539881	org_peak1726
chr1	10540699	10540838	org_peak1727
chr1	10541515	10541588	org_peak1728
chr1	10544036	10544109	org_peak1729
chr1	10548231	10548498	org_peak1730
chr1	10553236	10553404	org_peak1731
chr1	10554510	10554583	org_peak1732
chr1	10555318	10555407	org_peak1733
chr1	10555473	10556548	org_peak1734
chr1	10559444	10559563	org_peak1735
chr1	10567001	10567204	org_peak1736
chr1	10579434	10579745	org_peak1737
chr1	10590701	10591294	org_peak1738
chr1	10592484	10592589	org_peak1739
chr1	10592809	10593022	org_peak1740
chr1	10594794	10594950	org_peak1741
chr1	10598338	10598633	org_peak1742
chr1	10606258	10606331	org_peak1743
chr1	10612526	10613187	org_peak1744
chr1	10615042	10615621	org_peak1745
chr1	10623025	10623418	org_peak1746
chr1	10628728	10628982	org_peak1747
chr1	10630600	10630812	org_peak1748
chr1	10631965	10632116	org_peak1749
chr1	10634779	10634852	org_peak1750
chr1	10635176	10635342	org_peak1751
chr1	10635513	10635586	org_peak1752
chr1	10640074	10640626	org_peak1753
chr1	10646456	10646648	org_peak1754
chr1	10649125	10649996	org_peak1755
chr1	10651419	10651659	org_peak1756
chr1	10657068	10657374	org_peak1757
chr1	10663332	10664205	org_peak1758
chr1	10664386	10664501	org_peak1759
chr1	10668337	10668567	org_peak1760
chr1	10671206	10671425	org_peak1761
chr1	10671713	10671898	org_peak1762
chr1	10673087	10673363	org_peak1763
chr1	10676946	10677230	org_peak1764
chr1	10677682	10677800	org_peak1765
chr1	10679660	10679835	org_peak1766
chr1	10682467	10682766	org_peak1767
chr1	10685207	10685624	org_peak1768
chr1	10686547	10686721	org_peak1769
chr1	10693661	10695111	org_peak1770
chr1	10700295	10700499	org_peak1771
chr1	10701296	10701369	org_peak1772
chr1	10702864	10702981	org_peak1773
chr1	10704271	10704840	org_peak1774
chr1	10708662	10709521	org_peak1775
chr1	10709685	10709758	org_peak1776
chr1	10714392	10714922	org_peak1777
chr1	10717889	10717962	org_peak1778
chr1	10721177	10721444	org_peak1779
chr1	10724933	10725956	org_peak1780
chr1	10726481	10726664	org_peak1781
chr1	10727774	10728265	org_peak1782
chr1	10728617	10729231	org_peak1783
chr1	10731057	10731190	org_peak1784
chr1	10734093	10734210	org_peak1785
chr1	10734424	10735491	org_peak1786
chr1	10737194	10737420	org_peak1787
chr1	10738519	10738988	org_peak1788
chr1	10749060	10749186	org_peak1789
chr1	10753361	10753522	org_peak1790
chr1	10754629	10754861	org_peak1791
chr1	10756035	10756432	org_peak1792
chr1	10756866	10757073	org_peak1793
chr1	10761927	10762110	org_peak1794
chr1	10765256	10765368	org_peak1795
chr1	10765671	10766227	org_peak1796
chr1	10775980	10776344	org_peak1797
chr1	10779914	10780107	org_peak1798
chr1	10780340	10780413	org_peak1799
chr1	10781694	10781775	org_peak1800
chr1	10782567	10783121	org_peak1801
chr1	10787221	10787726	org_peak1802
chr1	10788621	10788952	org_peak1803
chr1	10793673	10794322	org_peak1804
chr1	10795978	10796869	org_peak1805
chr1	10803089	10803162	org_peak1806
chr1	10809214	10809319	org_peak1807
chr1	10813681	10814053	org_peak1808
chr1	10814902	10815164	org_peak1809
chr1	10822824	10823270	org_peak1810
chr1	10825030	10825138	org_peak1811
chr1	10829680	10829753	org_peak1812
chr1	10834807	10834899	org_peak1813
chr1	10835192	10835299	org_peak1814
chr1	10835736	10836211	org_peak1815
chr1	10841064	10841442	org_peak1816
chr1	10851393	10851466	org_peak1817
chr1	10860104	10860447	org_peak1818
chr1	10866576	10867530	org_peak1819
chr1	10867962	10868205	org_peak1820
chr1	10877349	10877506	org_peak1821
chr1	10888407	10889210	org_peak1822
chr1	10901189	10901943	org_peak1823
chr1	10903769	10903842	org_peak1824
chr1	10905564	10905637	org_peak1825
chr1	10907756	10907836	org_peak1826
chr1	10909970	10910191	org_peak1827
chr1	10911077	10911422	org_peak1828
chr1	10916075	10916376	org_peak1829
chr1	10917853	10918139	org_peak1830
chr1	10922492	10923029	org_peak1831
chr1	10937251	10937737	org_peak1832
chr1	10941875	10942264	org_peak1833
chr1	10943899	10944604	org_peak1834
chr1	10952143	10952255	org_peak1835
chr1	10952591	10953104	org_peak1836
chr1	10960734	10961267	org_peak1837
chr1	10962302	10962811	org_peak1838
chr1	10968005	10968529	org_peak1839
chr1	10969724	10969809	org_peak1840
chr1	10975659	10976020	org_peak1841
chr1	10979463	10979818	org_peak1842
chr1	10980041	10981161	org_peak1843
chr1	11011862	11013173	org_peak1844
chr1	11027041	11027114	org_peak1845
chr1	11037642	11037897	org_peak1846
chr1	11045543	11045965	org_peak1847
chr1	11046564	11046637	org_peak1848
chr1	11051938	11052058	org_peak1849
chr1	11052186	11052259	org_peak1850
chr1	11052954	11053048	org_peak1851
chr1	11053744	11054013	org_peak1852
chr1	11059242	11060460	org_peak1853
chr1	11060520	11060665	org_peak1854
chr1	11068319	11068521	org_peak1855
chr1	11080503	11080773	org_peak1856
chr1	11099174	11100000	org_peak1857
chr1	11106423	11106524	org_peak1858
chr1	11134199	11134853	org_peak1859
chr1	11144576	11145029	org_peak1860
chr1	11147137	11147584	org_peak1861
chr1	11153262	11153456	org_peak1862
chr1	11157353	11157431	org_peak1863
chr1	11157621	11158116	org_peak1864
chr1	11158675	11158968	org_peak1865
chr1	11174440	11174561	org_peak1866
chr1	11177986	11178669	org_peak1867
chr1	11180264	11180498	org_peak1868
chr1	11182938	11183177	org_peak1869
chr1	11186710	11186958	org_peak1870
chr1	11187388	11188166	org_peak1871
chr1	11199013	11199707	org_peak1872
chr1	11212314	11212482	org_peak1873
chr1	11214804	11215067	org_peak1874
chr1	11215302	11215375	org_peak1875
chr1	11216669	11216805	org_peak1876
chr1	11236238	11236470	org_peak1877
chr1	11237402	11237575	org_peak1878
chr1	11241645	11242121	org_peak1879
chr1	11246082	11246666	org_peak1880
chr1	11262051	11262901	org_peak1881
chr1	11272576	11273748	org_peak1882
chr1	11281252	11281374	org_peak1883
chr1	11281961	11282253	org_peak1884
chr1	11285925	11286077	org_peak1885
chr1	11286179	11287086	org_peak1886
chr1	11292409	11293146	org_peak1887
chr1	11298782	11298966	org_peak1888
chr1	11298999	11299072	org_peak1889
chr1	11301688	11301906	org_peak1890
chr1	11302760	11302833	org_peak1891
chr1	11312138	11312734	org_peak1892
chr1	11314829	11315229	org_peak1893
chr1	11316574	11317071	org_peak1894
chr1	11320128	11320354	org_peak1895
chr1	11321741	11322247	org_peak1896
chr1	11331497	11331580	org_peak1897
chr1	11337456	11337788	org_peak1898
chr1	11339522	11340165	org_peak1899
chr1	11345890	11346517	org_peak1900
chr1	11354976	11356208	org_peak1901
chr1	11358956	11359207	org_peak1902
chr1	11361550	11361623	org_peak1903
chr1	11361663	11361966	org_peak1904
chr1	11362809	11362882	org_peak1905
chr1	11374293	11374411	org_peak1906
chr1	11374441	11374655	org_peak1907
chr1	11375587	11376089	org_peak1908
chr1	11377038	11377278	org_peak1909
chr1	11379924	11380172	org_peak1910
chr1	11383565	11384244	org_peak1911
chr1	11391720	11392216	org_peak1912
chr1	11403783	11403919	org_peak1913
chr1	11411916	11412541	org_peak1914
chr1	11413007	11414348	org_peak1915
chr1	11417024	11417512	org_peak1916
chr1	11434401	11434809	org_peak1917
chr1	11435036	11435145	org_peak1918
chr1	11438684	11439387	org_peak1919
chr1	11441412	11441750	org_peak1920
chr1	11448408	11449100	org_peak1921
chr1	11451848	11451921	org_peak1922
chr1	11454145	11454459	org_peak1923
chr1	11456202	11456369	org_peak1924
chr1	11456868	11457133	org_peak1925
chr1	11458536	11459263	org_peak1926
chr1	11461574	11461894	org_peak1927
chr1	11462374	11462808	org_peak1928
chr1	11463264	11463399	org_peak1929
chr1	11472692	11473011	org_peak1930
chr1	11473728	11473840	org_peak1931
chr1	11474709	11475108	org_peak1932
chr1	11475874	11476033	org_peak1933
chr1	11478311	11479463	org_peak1934
chr1	11479976	11480264	org_peak1935
chr1	11482792	11482985	org_peak1936
chr1	11485286	11485405	org_peak1937
chr1	11486417	11486490	org_peak1938
chr1	11487464	11487537	org_peak1939
chr1	11498039	11498147	org_peak1940
chr1	11499071	11500390	org_peak1941
chr1	11507292	11507713	org_peak1942
chr1	11513756	11513921	org_peak1943
chr1	11520095	11520374	org_peak1944
chr1	11537300	11537533	org_peak1945
chr1	11538263	11538660	org_peak1946
chr1	11538670	11538743	org_peak1947
chr1	11541227	11541478	org_peak1948
chr1	11545898	11545971	org_peak1949
chr1	11550570	11550907	org_peak1950
chr1	11563360	11563980	org_peak1951
chr1	11566509	11566697	org_peak1952
chr1	11573170	11573324	org_peak1953
chr1	11584768	11585092	org_peak1954
chr1	11594250	11594533	org_peak1955
chr1	11599876	11600447	org_peak1956
chr1	11611702	11611900	org_peak1957
chr1	11614981	11615374	org_peak1958
chr1	11617344	11617477	org_peak1959
chr1	11620341	11620571	org_peak1960
chr1	11620907	11621007	org_peak1961
chr1	11624341	11624487	org_peak1962
chr1	11626262	11626747	org_peak1963
chr1	11629380	11629738	org_peak1964
chr1	11634330	11634802	org_peak1965
chr1	11635872	11636054	org_peak1966
chr1	11642299	11642683	org_peak1967
chr1	11645613	11645928	org_peak1968
chr1	11648251	11648324	org_peak1969
chr1	11650303	11650857	org_peak1970
chr1	11654244	11655267	org_peak1971
chr1	11663769	11664994	org_peak1972
chr1	11665850	11665935	org_peak1973
chr1	11680451	11681683	org_peak1974
chr1	11690422	11691872	org_peak1975
chr1	11693524	11693597	org_peak1976
chr1	11700162	11700943	org_peak1977
chr1	11701002	11701079	org_peak1978
chr1	11701128	11702660	org_peak1979
chr1	11704168	11704499	org_peak1980
chr1	11707704	11708058	org_peak1981
chr1	11710990	11711331	org_peak1982
chr1	11714953	11715775	org_peak1983
chr1	11719353	11720043	org_peak1984
chr1	11721970	11722247	org_peak1985
chr1	11722439	11722818	org_peak1986
chr1	11729845	11729918	org_peak1987
chr1	11731586	11732022	org_peak1988
chr1	11735580	11736568	org_peak1989
chr1	11736841	11736922	org_peak1990
chr1	11746751	11747357	org_peak1991
chr1	11749237	11749310	org_peak1992
chr1	11752590	11752860	org_peak1993
chr1	11766919	11766992	org_peak1994
chr1	11784852	11785402	org_peak1995
chr1	11790867	11790940	org_peak1996
chr1	11803366	11803832	org_peak1997
chr1	11804825	11805063	org_peak1998
chr1	11805533	11806487	org_peak1999
[truncated: 375,449+ more rows]

## Sheet: ST17 OrgClustSpecific FDR5e-2
peakname	cluster_1	cluster_2	cluster_3	cluster_4	cluster_5	cluster_6	cluster_7	cluster_8	cluster_9	cluster_10	cluster_11	cluster_12	cluster_13	cluster_14	cluster_15	cluster_16
org_peak7	1	0	0	0	0	0	0	0	0	0	0	0	0	0	0	0
org_peak53	0	1	0	0	0	0	0	0	0	0	0	0	0	0	0	0
org_peak107	0	0	0	0	0	1	0	0	0	0	0	0	0	0	0	0
org_peak149	0	0	0	0	0	0	1	0	0	0	0	0	0	0	0	0
org_peak177	0	1	0	0	0	0	0	0	0	0	0	0	0	0	0	0
org_peak210	0	0	0	1	0	0	0	0	0	0	0	0	0	0	0	0
org_peak278	0	0	0	1	0	0	0	0	0	0	0	0	0	0	0	0
org_peak284	0	0	0	1	0	0	0	0	0	0	0	0	0	0	0	0
org_peak308	0	1	0	0	0	0	0	0	0	0	0	0	0	0	0	0
org_peak312	1	0	0	0	0	0	0	0	0	0	0	0	0	0	0	0
org_peak328	0	1	0	0	0	0	0	0	0	0	0	0	0	0	0	0
org_peak334	0	1	0	0	0	0	0	0	0	0	0	0	0	0	0	0
org_peak335	0	1	0	0	0	0	0	0	0	0	0	0	0	0	0	0
org_peak342	0	0	0	1	0	0	0	0	0	0	0	0	0	0	0	0
org_peak343	0	0	0	1	0	0	0	0	0	0	0	0	0	0	0	0
org_peak344	0	1	0	0	0	0	0	0	0	0	0	0	0	0	0	0
org_peak380	0	0	0	1	0	0	0	0	0	0	0	0	0	0	0	0
org_peak407	0	0	0	1	0	0	0	0	0	0	0	0	0	0	0	0
org_peak414	0	1	0	0	0	0	0	0	0	0	0	0	0	0	0	0
org_peak425	0	0	0	1	0	0	0	0	0	0	0	0	0	0	0	0
org_peak447	0	0	0	1	0	0	0	0	0	0	0	0	0	0	0	0
org_peak448	0	1	0	0	0	0	0	0	0	0	0	0	0	0	0	0
org_peak458	0	0	0	1	0	0	0	0	0	0	0	0	0	0	0	0
org_peak462	0	1	0	0	0	0	0	0	0	0	0	0	0	0	0	0
org_peak499	0	1	0	0	0	0	0	0	0	0	0	0	0	0	0	0
org_peak523	0	0	0	1	0	0	0	0	0	0	0	0	0	0	0	0
org_peak529	0	1	0	0	0	0	0	0	0	0	0	0	0	0	0	0
org_peak539	0	0	0	0	0	1	0	0	0	0	0	0	0	0	0	0
org_peak544	0	1	0	0	0	0	0	0	0	0	0	0	0	0	0	0
org_peak545	0	1	0	0	0	0	0	0	0	0	0	0	0	0	0	0
org_peak557	0	1	0	0	0	0	0	0	0	0	0	0	0	0	0	0
org_peak558	0	1	0	0	0	0	0	0	0	0	0	0	0	0	0	0
org_peak580	0	1	0	0	0	0	0	0	0	0	0	0	0	0	0	0
org_peak592	0	0	0	0	0	0	0	1	0	0	0	0	0	0	0	0
org_peak606	0	1	0	0	0	0	0	0	0	0	0	0	0	0	0	0
org_peak618	0	1	0	0	0	0	0	0	0	0	0	0	0	0	0	0
org_peak624	0	1	0	0	0	0	0	0	0	0	0	0	0	0	0	0
org_peak634	0	1	0	0	0	0	0	0	0	0	0	0	0	0	0	0
org_peak673	0	1	0	0	0	0	0	0	0	0	0	0	0	0	0	0
org_peak680	0	0	0	0	0	0	0	1	0	0	0	0	0	0	0	0
org_peak709	0	1	0	0	0	0	0	0	0	0	0	0	0	0	0	0
org_peak713	0	1	0	0	0	0	0	0	0	0	0	0	0	0	0	0
org_peak733	0	1	0	0	0	0	0	0	0	0	0	0	0	0	0	0
org_peak736	0	0	0	0	0	1	0	0	0	0	0	0	0	0	0	0
org_peak740	0	1	0	0	0	0	0	0	0	0	0	0	0	0	0	0
org_peak799	0	1	0	0	0	0	0	0	0	0	0	0	0	0	0	0
org_peak821	0	1	0	0	0	0	0	0	0	0	0	0	0	0	0	0
org_peak854	0	1	0	0	0	0	0	0	0	0	0	0	0	0	0	0
org_peak872	0	1	0	0	0	0	0	0	0	0	0	0	0	0	0	0
org_peak902	0	0	0	0	0	1	0	0	0	0	0	0	0	0	0	0
org_peak935	0	1	0	0	0	0	0	0	0	0	0	0	0	0	0	0
org_peak952	1	0	0	0	0	0	0	0	0	0	0	0	0	0	0	0
org_peak960	0	1	0	0	0	0	0	0	0	0	0	0	0	0	0	0
org_peak983	0	1	0	0	0	0	0	0	0	0	0	0	0	0	0	0
org_peak988	0	1	0	0	0	0	0	0	0	0	0	0	0	0	0	0
org_peak1007	0	1	0	0	0	0	0	0	0	0	0	0	0	0	0	0
org_peak1030	0	0	0	1	0	0	0	0	0	0	0	0	0	0	0	0
org_peak1043	0	0	0	0	0	1	0	0	0	0	0	0	0	0	0	0
org_peak1083	0	1	0	0	0	0	0	0	0	0	0	0	0	0	0	0
org_peak1098	0	1	0	0	0	0	0	0	0	0	0	0	0	0	0	0
org_peak1100	0	1	0	0	0	0	0	0	0	0	0	0	0	0	0	0
org_peak1124	0	1	0	0	0	0	0	0	0	0	0	0	0	0	0	0
org_peak1129	0	1	0	0	0	0	0	0	0	0	0	0	0	0	0	0
org_peak1155	0	1	0	0	0	0	0	0	0	0	0	0	0	0	0	0
org_peak1189	0	0	0	0	0	0	0	1	0	0	0	0	0	0	0	0
org_peak1192	0	0	0	0	0	0	0	1	0	0	0	0	0	0	0	0
org_peak1208	0	1	0	0	0	0	0	0	0	0	0	0	0	0	0	0
org_peak1209	0	1	0	0	0	0	0	0	0	0	0	0	0	0	0	0
org_peak1210	0	1	0	0	0	0	0	0	0	0	0	0	0	0	0	0
org_peak1211	0	1	0	0	0	0	0	0	0	0	0	0	0	0	0	0
org_peak1218	0	0	0	0	0	0	1	0	0	0	0	0	0	0	0	0
org_peak1224	0	1	0	0	0	0	0	0	0	0	0	0	0	0	0	0
org_peak1227	0	1	0	0	0	0	0	0	0	0	0	0	0	0	0	0
org_peak1251	0	0	0	0	0	0	0	1	0	0	0	0	0	0	0	0
org_peak1280	0	1	0	0	0	0	0	0	0	0	0	0	0	0	0	0
org_peak1292	0	1	0	0	0	0	0	0	0	0	0	0	0	0	0	0
org_peak1311	0	1	0	0	0	0	0	0	0	0	0	0	0	0	0	0
org_peak1333	0	1	0	0	0	0	0	0	0	0	0	0	0	0	0	0
org_peak1358	0	1	0	0	0	0	0	0	0	0	0	0	0	0	0	0
org_peak1360	0	1	0	0	0	0	0	0	0	0	0	0	0	0	0	0
org_peak1391	0	0	0	0	0	0	1	0	0	0	0	0	0	0	0	0
org_peak1453	0	1	0	0	0	0	0	0	0	0	0	0	0	0	0	0
org_peak1454	0	1	0	0	0	0	0	0	0	0	0	0	0	0	0	0
org_peak1473	0	0	0	1	0	0	0	0	0	0	0	0	0	0	0	0
org_peak1475	0	0	0	1	0	0	0	0	0	0	0	0	0	0	0	0
org_peak1487	0	1	0	0	0	0	0	0	0	0	0	0	0	0	0	0
org_peak1497	0	1	0	0	0	0	0	0	0	0	0	0	0	0	0	0
org_peak1498	0	0	0	1	0	0	0	0	0	0	0	0	0	0	0	0
org_peak1501	0	1	0	0	0	0	0	0	0	0	0	0	0	0	0	0
org_peak1504	0	1	0	0	0	0	0	0	0	0	0	0	0	0	0	0
org_peak1520	0	1	0	0	0	0	0	0	0	0	0	0	0	0	0	0
org_peak1538	0	1	0	0	0	0	0	0	0	0	0	0	0	0	0	0
org_peak1574	0	1	0	0	0	0	0	0	0	0	0	0	0	0	0	0
org_peak1595	0	1	0	0	0	0	0	0	0	0	0	0	0	0	0	0
org_peak1600	0	0	0	1	0	0	0	0	0	0	0	0	0	0	0	0
org_peak1619	0	1	0	0	0	0	0	0	0	0	0	0	0	0	0	0
org_peak1629	0	1	0	0	0	0	0	0	0	0	0	0	0	0	0	0
org_peak1647	0	1	0	0	0	0	0	0	0	0	0	0	0	0	0	0
org_peak1651	0	0	0	1	0	0	0	0	0	0	0	0	0	0	0	0
org_peak1686	0	0	0	1	0	0	0	0	0	0	0	0	0	0	0	0
org_peak1707	0	0	0	1	0	0	0	0	0	0	0	0	0	0	0	0
org_peak1715	0	1	0	0	0	0	0	0	0	0	0	0	0	0	0	0
org_peak1721	0	1	0	0	0	0	0	0	0	0	0	0	0	0	0	0
org_peak1726	0	1	0	0	0	0	0	0	0	0	0	0	0	0	0	0
org_peak1744	0	1	0	0	0	0	0	0	0	0	0	0	0	0	0	0
org_peak1768	0	1	0	0	0	0	0	0	0	0	0	0	0	0	0	0
org_peak1774	0	0	0	0	0	1	0	0	0	0	0	0	0	0	0	0
org_peak1783	0	0	0	1	0	0	0	0	0	0	0	0	0	0	0	0
org_peak1784	0	1	0	0	0	0	0	0	0	0	0	0	0	0	0	0
org_peak1812	0	1	0	0	0	0	0	0	0	0	0	0	0	0	0	0
org_peak1836	0	1	0	0	0	0	0	0	0	0	0	0	0	0	0	0
org_peak1842	0	0	0	1	0	0	0	0	0	0	0	0	0	0	0	0
org_peak1843	0	0	0	0	0	1	0	0	0	0	0	0	0	0	0	0
org_peak1864	0	1	0	0	0	0	0	0	0	0	0	0	0	0	0	0
org_peak1877	0	1	0	0	0	0	0	0	0	0	0	0	0	0	0	0
org_peak1878	0	1	0	0	0	0	0	0	0	0	0	0	0	0	0	0
org_peak1892	0	0	0	0	0	0	0	0	1	0	0	0	0	0	0	0
org_peak1910	0	1	0	0	0	0	0	0	0	0	0	0	0	0	0	0
org_peak1911	0	1	0	0	0	0	0	0	0	0	0	0	0	0	0	0
org_peak1925	0	1	0	0	0	0	0	0	0	0	0	0	0	0	0	0
org_peak1930	0	1	0	0	0	0	0	0	0	0	0	0	0	0	0	0
org_peak1944	0	0	0	0	0	0	0	1	0	0	0	0	0	0	0	0
org_peak1956	0	1	0	0	0	0	0	0	0	0	0	0	0	0	0	0
org_peak1983	0	1	0	0	0	0	0	0	0	0	0	0	0	0	0	0
org_peak1985	0	1	0	0	0	0	0	0	0	0	0	0	0	0	0	0
org_peak2005	0	1	0	0	0	0	0	0	0	0	0	0	0	0	0	0
org_peak2013	0	1	0	0	0	0	0	0	0	0	0	0	0	0	0	0
org_peak2064	0	1	0	0	0	0	0	0	0	0	0	0	0	0	0	0
org_peak2081	0	1	0	0	0	0	0	0	0	0	0	0	0	0	0	0
org_peak2090	0	1	0	0	0	0	0	0	0	0	0	0	0	0	0	0
org_peak2091	0	1	0	0	0	0	0	0	0	0	0	0	0	0	0	0
org_peak2092	0	1	0	0	0	0	0	0	0	0	0	0	0	0	0	0
org_peak2179	0	0	0	0	0	0	1	0	0	0	0	0	0	0	0	0
org_peak2180	0	1	0	0	0	0	0	0	0	0	0	0	0	0	0	0
org_peak2211	0	0	0	0	0	0	1	0	0	0	0	0	0	0	0	0
org_peak2220	0	1	0	0	0	0	0	0	0	0	0	0	0	0	0	0
org_peak2225	0	1	0	0	0	0	0	0	0	0	0	0	0	0	0	0
org_peak2238	0	1	0	0	0	0	0	0	0	0	0	0	0	0	0	0
org_peak2241	0	1	0	0	0	0	0	0	0	0	0	0	0	0	0	0
org_peak2242	0	0	0	1	0	0	0	0	0	0	0	0	0	0	0	0
org_peak2244	0	0	0	0	0	0	0	1	0	0	0	0	0	0	0	0
org_peak2247	0	1	0	0	0	0	0	0	0	0	0	0	0	0	0	0
org_peak2285	0	1	0	0	0	0	0	0	0	0	0	0	0	0	0	0
org_peak2299	0	1	0	0	0	0	0	0	0	0	0	0	0	0	0	0
org_peak2305	0	1	0	0	0	0	0	0	0	0	0	0	0	0	0	0
org_peak2312	0	1	0	0	0	0	0	0	0	0	0	0	0	0	0	0
org_peak2321	0	1	0	0	0	0	0	0	0	0	0	0	0	0	0	0
org_peak2324	0	0	0	1	0	0	0	0	0	0	0	0	0	0	0	0
org_peak2332	0	1	0	0	0	0	0	0	0	0	0	0	0	0	0	0
org_peak2348	0	1	0	0	0	0	0	0	0	0	0	0	0	0	0	0
org_peak2391	0	1	0	0	0	0	0	0	0	0	0	0	0	0	0	0
org_peak2392	0	1	0	0	0	0	0	0	0	0	0	0	0	0	0	0
org_peak2394	0	1	0	0	0	0	0	0	0	0	0	0	0	0	0	0
org_peak2397	0	0	0	1	0	0	0	0	0	0	0	0	0	0	0	0
org_peak2404	0	0	0	0	0	0	0	1	0	0	0	0	0	0	0	0
org_peak2409	0	0	0	1	0	0	0	0	0	0	0	0	0	0	0	0
org_peak2413	0	0	0	0	0	1	0	0	0	0	0	0	0	0	0	0
org_peak2416	0	0	0	0	0	0	0	1	0	0	0	0	0	0	0	0
org_peak2428	0	0	0	0	0	0	1	0	0	0	0	0	0	0	0	0
org_peak2431	0	1	0	0	0	0	0	0	0	0	0	0	0	0	0	0
org_peak2449	0	1	0	0	0	0	0	0	0	0	0	0	0	0	0	0
org_peak2453	0	0	0	1	0	0	0	0	0	0	0	0	0	0	0	0
org_peak2491	0	0	0	1	0	0	0	0	0	0	0	0	0	0	0	0
org_peak2498	0	1	0	0	0	0	0	0	0	0	0	0	0	0	0	0
org_peak2521	0	1	0	0	0	0	0	0	0	0	0	0	0	0	0	0
org_peak2526	0	1	0	0	0	0	0	0	0	0	0	0	0	0	0	0
org_peak2530	0	1	0	0	0	0	0	0	0	0	0	0	0	0	0	0
org_peak2546	0	1	0	0	0	0	0	0	0	0	0	0	0	0	0	0
org_peak2547	0	1	0	0	0	0	0	0	0	0	0	0	0	0	0	0
org_peak2568	0	1	0	0	0	0	0	0	0	0	0	0	0	0	0	0
org_peak2573	0	1	0	0	0	0	0	0	0	0	0	0	0	0	0	0
org_peak2649	0	1	0	0	0	0	0	0	0	0	0	0	0	0	0	0
org_peak2652	0	0	0	0	0	1	0	0	0	0	0	0	0	0	0	0
org_peak2657	0	0	0	1	0	0	0	0	0	0	0	0	0	0	0	0
org_peak2661	0	1	0	0	0	0	0	0	0	0	0	0	0	0	0	0
org_peak2684	0	1	0	0	0	0	0	0	0	0	0	0	0	0	0	0
org_peak2693	0	0	0	1	0	0	0	0	0	0	0	0	0	0	0	0
org_peak2701	0	0	0	1	0	0	0	0	0	0	0	0	0	0	0	0
org_peak2746	0	0	0	1	0	0	0	0	0	0	0	0	0	0	0	0
org_peak2772	0	1	0	0	0	0	0	0	0	0	0	0	0	0	0	0
org_peak2774	0	0	0	1	0	0	0	0	0	0	0	0	0	0	0	0
org_peak2798	0	1	0	0	0	0	0	0	0	0	0	0	0	0	0	0
org_peak2804	0	1	0	0	0	0	0	0	0	0	0	0	0	0	0	0
org_peak2827	0	0	0	1	0	0	0	0	0	0	0	0	0	0	0	0
org_peak2831	0	1	0	0	0	0	0	0	0	0	0	0	0	0	0	0
org_peak2841	0	1	0	0	0	0	0	0	0	0	0	0	0	0	0	0
org_peak2876	0	0	0	1	0	0	0	0	0	0	0	0	0	0	0	0
org_peak2883	0	1	0	0	0	0	0	0	0	0	0	0	0	0	0	0
org_peak2884	0	1	0	0	0	0	0	0	0	0	0	0	0	0	0	0
org_peak2893	0	1	0	0	0	0	0	0	0	0	0	0	0	0	0	0
org_peak2903	0	1	0	0	0	0	0	0	0	0	0	0	0	0	0	0
org_peak2936	0	1	0	0	0	0	0	0	0	0	0	0	0	0	0	0
org_peak2945	0	1	0	0	0	0	0	0	0	0	0	0	0	0	0	0
org_peak2946	0	1	0	0	0	0	0	0	0	0	0	0	0	0	0	0
org_peak2950	0	1	0	0	0	0	0	0	0	0	0	0	0	0	0	0
org_peak2958	0	1	0	0	0	0	0	0	0	0	0	0	0	0	0	0
org_peak2959	0	1	0	0	0	0	0	0	0	0	0	0	0	0	0	0
org_peak2984	0	1	0	0	0	0	0	0	0	0	0	0	0	0	0	0
org_peak3007	0	1	0	0	0	0	0	0	0	0	0	0	0	0	0	0
org_peak3014	0	1	0	0	0	0	0	0	0	0	0	0	0	0	0	0
org_peak3049	0	1	0	0	0	0	0	0	0	0	0	0	0	0	0	0
org_peak3059	0	1	0	0	0	0	0	0	0	0	0	0	0	0	0	0
org_peak3075	0	0	0	1	0	0	0	0	0	0	0	0	0	0	0	0
org_peak3103	0	1	0	0	0	0	0	0	0	0	0	0	0	0	0	0
org_peak3107	0	1	0	0	0	0	0	0	0	0	0	0	0	0	0	0
org_peak3112	0	0	0	1	0	0	0	0	0	0	0	0	0	0	0	0
org_peak3126	0	0	0	1	0	0	0	0	0	0	0	0	0	0	0	0
org_peak3134	0	0	0	1	0	0	0	0	0	0	0	0	0	0	0	0
org_peak3138	0	0	0	1	0	0	0	0	0	0	0	0	0	0	0	0
org_peak3140	0	1	0	0	0	0	0	0	0	0	0	0	0	0	0	0
org_peak3142	0	1	0	0	0	0	0	0	0	0	0	0	0	0	0	0
org_peak3155	0	0	0	1	0	0	0	0	0	0	0	0	0	0	0	0
org_peak3180	0	1	0	0	0	0	0	0	0	0	0	0	0	0	0	0
org_peak3196	0	1	0	0	0	0	0	0	0	0	0	0	0	0	0	0
org_peak3209	0	1	0	0	0	0	0	0	0	0	0	0	0	0	0	0
org_peak3210	0	1	0	0	0	0	0	0	0	0	0	0	0	0	0	0
org_peak3243	0	1	0	0	0	0	0	0	0	0	0	0	0	0	0	0
org_peak3250	0	1	0	0	0	0	0	0	0	0	0	0	0	0	0	0
org_peak3259	0	1	0	0	0	0	0	0	0	0	0	0	0	0	0	0
org_peak3263	0	1	0	0	0	0	0	0	0	0	0	0	0	0	0	0
org_peak3278	0	0	0	1	0	0	0	0	0	0	0	0	0	0	0	0
org_peak3293	0	1	0	0	0	0	0	0	0	0	0	0	0	0	0	0
org_peak3303	0	0	0	1	0	0	0	0	0	0	0	0	0	0	0	0
org_peak3383	0	1	0	0	0	0	0	0	0	0	0	0	0	0	0	0
org_peak3384	0	1	0	0	0	0	0	0	0	0	0	0	0	0	0	0
org_peak3419	0	1	0	0	0	0	0	0	0	0	0	0	0	0	0	0
org_peak3425	0	1	0	0	0	0	0	0	0	0	0	0	0	0	0	0
org_peak3433	0	1	0	0	0	0	1	0	0	0	0	0	0	0	0	0
org_peak3450	0	1	0	0	0	0	0	0	0	0	0	0	0	0	0	0
org_peak3461	0	1	0	0	0	0	0	0	0	0	0	0	0	0	0	0
org_peak3462	0	0	0	1	0	0	0	0	0	0	0	0	0	0	0	0
org_peak3476	0	0	0	0	0	1	0	0	0	0	0	0	0	0	0	0
org_peak3484	0	0	0	1	0	0	0	0	0	0	0	0	0	0	0	0
org_peak3510	0	1	0	0	0	0	0	0	0	0	0	0	0	0	0	0
org_peak3535	0	1	0	0	0	0	0	0	0	0	0	0	0	0	0	0
org_peak3545	0	1	0	0	0	0	0	0	0	0	0	0	0	0	0	0
org_peak3554	0	1	0	0	0	0	0	0	0	0	0	0	0	0	0	0
org_peak3557	0	0	0	1	0	0	0	0	0	0	0	0	0	0	0	0
org_peak3559	0	1	0	0	0	0	0	0	0	0	0	0	0	0	0	0
org_peak3560	0	0	0	0	0	0	1	0	0	0	0	0	0	0	0	0
org_peak3600	0	1	0	0	0	0	0	0	0	0	0	0	0	0	0	0
org_peak3606	0	1	0	0	0	0	0	0	0	0	0	0	0	0	0	0
org_peak3643	0	1	0	0	0	0	0	0	0	0	0	0	0	0	0	0
org_peak3650	0	1	0	0	0	0	0	0	0	0	0	0	0	0	0	0
org_peak3666	0	1	0	0	0	0	0	1	0	0	0	0	0	0	0	0
org_peak3670	0	1	0	0	0	0	0	0	0	0	0	0	0	0	0	0
org_peak3681	0	1	0	0	0	0	0	0	0	0	0	0	0	0	0	0
org_peak3682	0	1	0	0	0	0	0	0	0	0	0	0	0	0	0	0
org_peak3683	0	1	0	0	0	0	0	0	0	0	0	0	0	0	0	0
org_peak3688	0	1	0	0	0	0	0	0	0	0	0	0	0	0	0	0
org_peak3700	0	1	0	0	0	0	0	0	0	0	0	0	0	0	0	0
org_peak3702	0	1	0	0	0	0	0	0	0	0	0	0	0	0	0	0
org_peak3704	0	1	0	0	0	0	0	0	0	0	0	0	0	0	0	0
org_peak3715	0	0	0	0	0	0	0	0	1	0	0	0	0	0	0	0
org_peak3716	0	1	0	0	0	0	0	0	0	0	0	0	0	0	0	0
org_peak3717	0	1	0	0	0	0	0	0	0	0	0	0	0	0	0	0
org_peak3719	0	1	0	0	0	0	0	0	0	0	0	0	0	0	0	0
org_peak3722	0	1	0	0	0	0	0	0	0	0	0	0	0	0	0	0
org_peak3729	0	0	0	0	0	1	0	0	0	0	0	0	0	0	0	0
org_peak3736	0	1	0	0	0	0	0	0	0	0	0	0	0	0	0	0
org_peak3740	0	1	0	0	0	0	0	0	0	0	0	0	0	0	0	0
org_peak3743	0	0	0	0	0	1	0	0	0	0	0	0	0	0	0	0
org_peak3745	0	1	0	0	0	0	0	0	0	0	0	0	0	0	0	0
org_peak3751	0	1	0	0	0	0	0	0	0	0	0	0	0	0	0	0
org_peak3757	0	0	0	0	0	1	0	0	0	0	0	0	0	0	0	0
org_peak3812	0	1	0	0	0	0	0	0	0	0	0	0	0	0	0	0
org_peak3817	0	1	0	0	0	0	0	0	0	0	0	0	0	0	0	0
org_peak3821	0	0	0	1	0	0	0	0	0	0	0	0	0	0	0	0
org_peak3841	0	0	0	0	0	1	0	0	0	0	0	0	0	0	0	0
org_peak3852	0	0	0	1	0	0	0	0	0	0	0	0	0	0	0	0
org_peak3855	0	1	0	0	0	0	0	0	0	0	0	0	0	0	0	0
org_peak3860	0	1	0	0	0	0	0	0	0	0	0	0	0	0	0	0
org_peak3866	0	1	0	0	0	0	0	0	0	0	0	0	0	0	0	0
org_peak3868	0	1	0	0	0	0	0	0	0	0	0	0	0	0	0	0
org_peak3881	0	0	0	1	0	0	0	0	0	0	0	0	0	0	0	0
org_peak3923	0	0	0	1	0	0	0	0	0	0	0	0	0	0	0	0
org_peak3934	0	1	0	0	0	0	0	0	0	0	0	0	0	0	0	0
org_peak3936	0	0	0	0	0	0	1	0	0	0	0	0	0	0	0	0
org_peak3962	0	1	0	0	0	0	0	0	0	0	0	0	0	0	0	0
org_peak3963	0	1	0	0	0	0	0	0	0	0	0	0	0	0	0	0
org_peak3966	0	1	0	0	0	0	0	0	0	0	0	0	0	0	0	0
org_peak3967	0	1	0	0	0	0	0	0	0	0	0	0	0	0	0	0
org_peak3968	0	1	0	0	0	0	0	0	0	0	0	0	0	0	0	0
org_peak3977	0	0	0	1	0	0	0	0	0	0	0	0	0	0	0	0
org_peak4011	0	0	0	1	0	0	0	0	0	0	0	0	0	0	0	0
org_peak4016	0	1	0	0	0	0	0	0	0	0	0	0	0	0	0	0
org_peak4022	0	0	0	1	0	0	0	0	0	0	0	0	0	0	0	0
org_peak4064	0	1	0	0	0	0	0	0	0	0	0	0	0	0	0	0
org_peak4089	1	0	0	0	0	0	0	0	0	0	0	0	0	0	0	0
org_peak4116	0	0	0	1	0	0	0	0	0	0	0	0	0	0	0	0
org_peak4141	0	1	0	0	0	0	0	0	0	0	0	0	0	0	0	0
org_peak4142	0	1	0	0	0	0	0	0	0	0	0	0	0	0	0	0
org_peak4147	0	1	0	0	0	0	0	0	0	0	0	0	0	0	0	0
org_peak4156	0	1	0	0	0	0	0	0	0	0	0	0	0	0	0	0
org_peak4160	0	1	0	0	0	0	0	0	0	0	0	0	0	0	0	0
org_peak4167	0	0	0	1	0	0	0	0	0	0	0	0	0	0	0	0
org_peak4174	0	1	0	0	0	0	0	0	0	0	0	0	0	0	0	0
org_peak4178	0	1	0	0	0	0	0	0	0	0	0	0	0	0	0	0
org_peak4181	0	1	0	0	0	0	0	0	0	0	0	0	0	0	0	0
org_peak4182	0	0	0	1	0	0	0	0	0	0	0	0	0	0	0	0
org_peak4184	0	0	0	1	0	0	0	0	0	0	0	0	0	0	0	0
org_peak4201	0	1	0	0	0	0	0	0	0	0	0	0	0	0	0	0
org_peak4209	0	1	0	0	0	0	0	0	0	0	0	0	0	0	0	0
org_peak4231	0	1	0	0	0	0	0	0	0	0	0	0	0	0	0	0
org_peak4236	0	1	0	0	0	0	0	0	0	0	0	0	0	0	0	0
org_peak4244	0	1	0	0	0	0	0	0	0	0	0	0	0	0	0	0
org_peak4245	0	1	0	0	0	0	0	0	0	0	0	0	0	0	0	0
org_peak4247	0	1	0	0	0	0	0	0	0	0	0	0	0	0	0	0
org_peak4264	0	1	0	0	0	0	0	0	0	0	0	0	0	0	0	0
org_peak4290	0	0	0	0	0	1	0	0	0	0	0	0	0	0	0	0
org_peak4291	0	0	0	0	0	1	0	0	0	0	0	0	0	0	0	0
org_peak4296	0	0	0	0	0	1	0	0	0	0	0	0	0	0	0	0
org_peak4297	0	0	0	1	0	0	0	0	0	0	0	0	0	0	0	0
org_peak4317	0	1	0	0	0	0	0	0	0	0	0	0	0	0	0	0
org_peak4335	0	1	0	0	0	0	0	0	0	0	0	0	0	0	0	0
org_peak4341	0	0	0	1	0	0	0	0	0	0	0	0	0	0	0	0
org_peak4374	0	0	0	0	0	0	1	0	0	0	0	0	0	0	0	0
org_peak4393	0	0	0	1	0	0	0	0	0	0	0	0	0	0	0	0
org_peak4409	0	1	0	0	0	0	0	0	0	0	0	0	0	0	0	0
org_peak4413	0	1	0	0	0	0	0	0	0	0	0	0	0	0	0	0
org_peak4417	0	1	0	0	0	0	0	0	0	0	0	0	0	0	0	0
org_peak4482	0	0	0	1	0	0	0	0	0	0	0	0	0	0	0	0
org_peak4484	0	1	0	0	0	0	0	0	0	0	0	0	0	0	0	0
org_peak4491	0	1	0	0	0	0	0	0	0	0	0	0	0	0	0	0
org_peak4506	0	0	0	0	0	1	0	0	0	0	0	0	0	0	0	0
org_peak4509	0	1	0	0	0	0	0	0	0	0	0	0	0	0	0	0
org_peak4544	0	1	0	0	0	0	0	0	0	0	0	0	0	0	0	0
org_peak4547	0	1	0	0	0	0	0	0	0	0	0	0	0	0	0	0
org_peak4555	0	0	0	1	0	0	0	0	0	0	0	0	0	0	0	0
org_peak4617	0	1	0	0	0	0	0	0	0	0	0	0	0	0	0	0
org_peak4620	0	1	0	0	0	0	0	0	0	0	0	0	0	0	0	0
org_peak4646	0	1	0	0	0	0	0	0	0	0	0	0	0	0	0	0
org_peak4647	0	1	0	0	0	0	0	0	0	0	0	0	0	0	0	0
org_peak4654	0	1	0	0	0	0	0	0	0	0	0	0	0	0	0	0
org_peak4662	0	1	0	0	0	0	0	0	0	0	0	0	0	0	0	0
org_peak4685	0	1	0	0	0	0	0	0	0	0	0	0	0	0	0	0
org_peak4693	0	1	0	0	0	0	0	0	0	0	0	0	0	0	0	0
org_peak4697	0	1	0	0	0	0	0	0	0	0	0	0	0	0	0	0
org_peak4702	0	1	0	0	0	0	0	0	0	0	0	0	0	0	0	0
org_peak4703	0	1	0	0	0	0	0	0	0	0	0	0	0	0	0	0
org_peak4706	0	1	0	0	0	0	0	0	0	0	0	0	0	0	0	0
org_peak4716	0	1	0	0	0	0	0	0	0	0	0	0	0	0	0	0
org_peak4737	0	1	0	0	0	0	0	0	0	0	0	0	0	0	0	0
org_peak4753	0	1	0	0	0	0	0	0	0	0	0	0	0	0	0	0
org_peak4756	0	1	0	0	0	0	0	0	0	0	0	0	0	0	0	0
org_peak4766	0	1	0	0	0	0	0	0	0	0	0	0	0	0	0	0
org_peak4767	0	1	0	0	0	0	0	0	0	0	0	0	0	0	0	0
org_peak4773	0	1	0	0	0	0	0	0	0	0	0	0	0	0	0	0
org_peak4774	0	1	0	0	0	0	0	0	0	0	0	0	0	0	0	0
org_peak4776	0	1	0	0	0	0	0	0	0	0	0	0	0	0	0	0
org_peak4797	0	0	0	0	0	0	1	0	0	0	0	0	0	0	0	0
org_peak4809	0	1	0	0	0	0	0	0	0	0	0	0	0	0	0	0
org_peak4812	0	1	0	0	0	0	0	0	0	0	0	0	0	0	0	0
org_peak4817	0	0	0	0	0	0	1	0	0	0	0	0	0	0	0	0
org_peak4820	0	0	0	0	0	0	0	1	0	0	0	0	0	0	0	0
org_peak4828	0	0	0	0	0	0	0	1	0	0	0	0	0	0	0	0
org_peak4836	0	1	0	0	0	0	0	0	0	0	0	0	0	0	0	0
org_peak4843	0	1	0	0	0	0	0	0	0	0	0	0	0	0	0	0
org_peak4845	0	1	0	0	0	0	0	0	0	0	0	0	0	0	0	0
org_peak4847	0	1	0	0	0	0	0	0	0	0	0	0	0	0	0	0
org_peak4851	0	1	0	0	0	0	0	0	0	0	0	0	0	0	0	0
org_peak4855	0	1	0	0	0	0	0	0	0	0	0	0	0	0	0	0
org_peak4856	0	0	0	0	0	0	1	0	0	0	0	0	0	0	0	0
org_peak4858	0	1	0	0	0	0	0	0	0	0	0	0	0	0	0	0
org_peak4864	0	1	0	0	0	0	0	0	0	0	0	0	0	0	0	0
org_peak4866	0	1	0	0	0	0	0	0	0	0	0	0	0	0	0	0
org_peak4868	0	1	0	0	0	0	0	0	0	0	0	0	0	0	0	0
org_peak4886	0	1	0	0	0	0	0	0	0	0	0	0	0	0	0	0
org_peak4897	0	1	0	0	0	0	0	0	0	0	0	0	0	0	0	0
org_peak4899	0	0	0	0	0	0	0	1	0	0	0	0	0	0	0	0
org_peak4908	0	1	0	0	0	0	0	0	0	0	0	0	0	0	0	0
org_peak4910	0	1	0	0	0	0	0	0	0	0	0	0	0	0	0	0
org_peak4914	0	1	0	0	0	0	0	0	0	0	0	0	0	0	0	0
org_peak4920	0	1	0	0	0	0	0	0	0	0	0	0	0	0	0	0
org_peak4921	0	1	0	0	0	0	0	0	0	0	0	0	0	0	0	0
org_peak4931	0	1	0	0	0	0	0	0	0	0	0	0	0	0	0	0
org_peak4940	0	1	0	0	0	0	0	0	0	0	0	0	0	0	0	0
org_peak4943	0	1	0	0	0	0	0	0	0	0	0	0	0	0	0	0
org_peak4955	0	1	0	0	0	0	0	0	0	0	0	0	0	0	0	0
org_peak4968	0	1	0	0	0	0	0	0	0	0	0	0	0	0	0	0
org_peak4980	0	1	0	0	0	0	0	0	0	0	0	0	0	0	0	0
org_peak4990	0	0	0	1	0	0	0	0	0	0	0	0	0	0	0	0
org_peak4991	0	0	0	1	0	0	0	0	0	0	0	0	0	0	0	0
org_peak5012	0	1	0	0	0	0	0	0	0	0	0	0	0	0	0	0
org_peak5044	0	1	0	0	0	0	0	0	0	0	0	0	0	0	0	0
org_peak5048	0	1	0	0	0	0	0	0	0	0	0	0	0	0	0	0
org_peak5049	0	1	0	0	0	0	0	0	0	0	0	0	0	0	0	0
org_peak5067	0	1	0	0	0	0	0	0	0	0	0	0	0	0	0	0
org_peak5068	0	1	0	0	0	0	0	0	0	0	0	0	0	0	0	0
org_peak5074	0	0	0	0	0	0	1	0	0	0	0	0	0	0	0	0
org_peak5076	0	1	0	0	0	0	0	0	0	0	0	0	0	0	0	0
org_peak5103	0	1	0	0	0	0	0	0	0	0	0	0	0	0	0	0
org_peak5126	0	0	0	0	0	0	0	1	0	0	0	0	0	0	0	0
org_peak5127	0	1	0	0	0	0	0	0	0	0	0	0	0	0	0	0
org_peak5129	0	1	0	0	0	0	0	0	0	0	0	0	0	0	0	0
org_peak5140	0	0	0	1	0	0	0	0	0	0	0	0	0	0	0	0
org_peak5147	0	1	0	0	0	0	0	0	0	0	0	0	0	0	0	0
org_peak5152	0	1	0	0	0	0	0	0	0	0	0	0	0	0	0	0
org_peak5157	0	0	0	0	0	0	1	0	0	0	0	0	0	0	0	0
org_peak5163	0	1	0	0	0	0	0	0	0	0	0	0	0	0	0	0
org_peak5176	0	1	0	0	0	0	0	0	0	0	0	0	0	0	0	0
org_peak5180	0	1	0	0	0	0	0	0	0	0	0	0	0	0	0	0
org_peak5181	0	1	0	0	0	0	0	0	0	0	0	0	0	0	0	0
org_peak5183	0	1	0	0	0	0	0	0	0	0	0	0	0	0	0	0
org_peak5187	0	1	0	0	0	0	0	0	0	0	0	0	0	0	0	0
org_peak5190	0	1	0	0	0	0	0	0	0	0	0	0	0	0	0	0
org_peak5194	0	0	0	0	0	1	0	0	0	0	0	0	0	0	0	0
org_peak5196	0	0	0	0	0	0	0	1	0	0	0	0	0	0	0	0
org_peak5220	0	1	0	0	0	0	0	0	0	0	0	0	0	0	0	0
org_peak5339	0	1	0	0	0	0	0	0	0	0	0	0	0	0	0	0
org_peak5345	0	0	0	1	0	0	0	0	0	0	0	0	0	0	0	0
org_peak5360	0	1	0	0	0	0	0	0	0	0	0	0	0	0	0	0
org_peak5372	0	1	0	0	0	0	0	0	0	0	0	0	0	0	0	0
org_peak5403	0	0	0	1	0	0	0	0	0	0	0	0	0	0	0	0
org_peak5412	0	1	0	0	0	0	0	0	0	0	0	0	0	0	0	0
org_peak5464	0	1	0	0	0	0	0	0	0	0	0	0	0	0	0	0
org_peak5465	0	1	0	0	0	0	0	0	0	0	0	0	0	0	0	0
org_peak5467	0	1	0	0	0	0	0	0	0	0	0	0	0	0	0	0
org_peak5489	0	1	0	0	0	0	0	0	0	0	0	0	0	0	0	0
org_peak5512	0	1	0	0	0	0	0	0	0	0	0	0	0	0	0	0
org_peak5516	0	1	0	0	0	0	0	0	0	0	0	0	0	0	0	0
org_peak5528	0	0	0	1	0	0	0	0	0	0	0	0	0	0	0	0
org_peak5542	0	1	0	0	0	0	0	0	0	0	0	0	0	0	0	0
org_peak5545	0	1	0	0	0	0	0	0	0	0	0	0	0	0	0	0
org_peak5547	0	0	0	0	0	0	1	0	0	0	0	0	0	0	0	0
org_peak5552	0	1	0	0	0	0	0	0	0	0	0	0	0	0	0	0
org_peak5581	0	1	0	0	0	0	0	0	0	0	0	0	0	0	0	0
org_peak5588	0	1	0	0	0	0	0	0	0	0	0	0	0	0	0	0
org_peak5592	0	1	0	0	0	0	0	0	0	0	0	0	0	0	0	0
org_peak5602	0	1	0	0	0	0	0	0	0	0	0	0	0	0	0	0
org_peak5605	0	1	0	0	0	0	0	0	0	0	0	0	0	0	0	0
org_peak5610	0	0	0	1	0	0	0	0	0	0	0	0	0	0	0	0
org_peak5685	0	1	0	0	0	0	0	0	0	0	0	0	0	0	0	0
org_peak5686	0	1	0	0	0	0	0	0	0	0	0	0	0	0	0	0
org_peak5751	0	0	0	0	0	0	1	0	0	0	0	0	0	0	0	0
org_peak5766	0	1	0	0	0	0	0	0	0	0	0	0	0	0	0	0
org_peak5778	0	1	0	0	0	0	0	0	0	0	0	0	0	0	0	0
org_peak5784	0	1	0	0	0	0	0	0	0	0	0	0	0	0	0	0
org_peak5797	0	1	0	0	0	0	0	0	0	0	0	0	0	0	0	0
org_peak5798	0	1	0	0	0	0	0	0	0	0	0	0	0	0	0	0
org_peak5799	0	1	0	0	0	0	0	0	0	0	0	0	0	0	0	0
org_peak5800	0	1	0	0	0	0	0	0	0	0	0	0	0	0	0	0
org_peak5803	0	1	0	0	0	0	0	0	0	0	0	0	0	0	0	0
org_peak5818	0	1	0	0	0	0	0	0	0	0	0	0	0	0	0	0
org_peak5827	0	0	0	0	0	0	1	0	0	0	0	0	0	0	0	0
org_peak5831	0	1	0	0	0	0	0	0	0	0	0	0	0	0	0	0
org_peak5833	0	1	0	0	0	0	0	0	0	0	0	0	0	0	0	0
org_peak5843	0	1	0	0	0	0	0	0	0	0	0	0	0	0	0	0
org_peak5857	0	0	0	0	0	0	1	0	0	0	0	0	0	0	0	0
org_peak5862	0	1	0	0	0	0	0	0	0	0	0	0	0	0	0	0
org_peak5867	0	1	0	0	0	0	0	0	0	0	0	0	0	0	0	0
org_peak5883	0	1	0	0	0	0	0	0	0	0	0	0	0	0	0	0
org_peak5885	0	1	0	0	0	0	0	0	0	0	0	0	0	0	0	0
org_peak5886	0	1	0	0	0	0	0	0	0	0	0	0	0	0	0	0
org_peak5888	0	1	0	0	0	0	0	0	0	0	0	0	0	0	0	0
org_peak5890	0	1	0	0	0	0	0	0	0	0	0	0	0	0	0	0
org_peak5893	0	1	0	0	0	0	0	0	0	0	0	0	0	0	0	0
org_peak5894	0	1	0	0	0	0	0	0	0	0	0	0	0	0	0	0
org_peak5897	0	1	0	0	0	0	0	0	0	0	0	0	0	0	0	0
org_peak5905	0	1	0	0	0	0	0	0	0	0	0	0	0	0	0	0
org_peak5909	0	0	0	0	0	0	0	1	0	0	0	0	0	0	0	0
org_peak5912	0	1	0	0	0	0	0	0	0	0	0	0	0	0	0	0
org_peak5960	0	1	0	0	0	0	0	0	0	0	0	0	0	0	0	0
org_peak5972	0	1	0	0	0	0	0	0	0	0	0	0	0	0	0	0
org_peak5973	0	1	0	0	0	0	0	0	0	0	0	0	0	0	0	0
org_peak5987	0	0	0	1	0	0	0	0	0	0	0	0	0	0	0	0
org_peak5991	0	1	0	0	0	0	0	0	0	0	0	0	0	0	0	0
org_peak5992	0	1	0	0	0	0	0	0	0	0	0	0	0	0	0	0
org_peak6002	0	1	0	0	0	0	0	0	0	0	0	0	0	0	0	0
org_peak6013	0	1	0	0	0	0	0	0	0	0	0	0	0	0	0	0
org_peak6032	0	1	0	0	0	0	0	0	0	0	0	0	0	0	0	0
org_peak6084	0	1	0	0	0	0	0	0	0	0	0	0	0	0	0	0
org_peak6096	0	1	0	0	0	0	0	0	0	0	0	0	0	0	0	0
org_peak6110	0	1	0	0	0	0	0	0	0	0	0	0	0	0	0	0
org_peak6146	0	1	0	0	0	0	0	0	0	0	0	0	0	0	0	0
org_peak6171	0	1	0	0	0	0	0	0	0	0	0	0	0	0	0	0
org_peak6176	0	0	0	0	0	1	0	0	0	0	0	0	0	0	0	0
org_peak6182	0	0	0	0	0	1	0	0	0	0	0	0	0	0	0	0
org_peak6185	0	0	0	0	0	1	0	0	0	0	0	0	0	0	0	0
org_peak6188	0	0	0	0	0	0	0	1	0	0	0	0	0	0	0	0
org_peak6197	0	0	0	1	0	0	0	0	0	0	0	0	0	0	0	0
org_peak6208	0	0	0	1	0	0	0	0	0	0	0	0	0	0	0	0
org_peak6210	0	1	0	0	0	0	0	0	0	0	0	0	0	0	0	0
org_peak6225	0	1	0	0	0	0	0	0	0	0	0	0	0	0	0	0
org_peak6236	0	1	0	0	0	0	0	0	0	0	0	0	0	0	0	0
org_peak6240	0	1	0	0	0	0	0	0	0	0	0	0	0	0	0	0
org_peak6241	0	0	0	0	0	0	1	0	0	0	0	0	0	0	0	0
org_peak6266	0	1	0	0	0	0	0	0	0	0	0	0	0	0	0	0
org_peak6271	0	0	0	0	0	0	1	0	0	0	0	0	0	0	0	0
org_peak6272	0	1	0	0	0	0	0	0	0	0	0	0	0	0	0	0
org_peak6284	0	1	0	0	0	0	0	0	0	0	0	0	0	0	0	0
org_peak6286	0	1	0	0	0	0	0	0	0	0	0	0	0	0	0	0
org_peak6295	0	0	0	1	0	0	0	0	0	0	0	0	0	0	0	0
org_peak6296	0	1	0	0	0	0	0	0	0	0	0	0	0	0	0	0
org_peak6299	0	1	0	0	0	0	0	0	0	0	0	0	0	0	0	0
org_peak6306	0	0	0	1	0	0	0	0	0	0	0	0	0	0	0	0
org_peak6330	0	0	0	1	0	0	0	0	0	0	0	0	0	0	0	0
org_peak6365	0	0	0	1	0	0	0	0	0	0	0	0	0	0	0	0
org_peak6394	0	1	0	0	0	0	0	0	0	0	0	0	0	0	0	0
org_peak6399	0	1	0	0	0	0	0	0	0	0	0	0	0	0	0	0
org_peak6430	0	0	0	0	0	1	0	0	0	0	0	0	0	0	0	0
org_peak6472	0	0	0	1	0	0	0	0	0	0	0	0	0	0	0	0
org_peak6476	0	0	0	1	0	0	0	0	0	0	0	0	0	0	0	0
org_peak6494	0	1	0	0	0	0	0	0	0	0	0	0	0	0	0	0
org_peak6518	0	1	0	0	0	0	0	0	0	0	0	0	0	0	0	0
org_peak6525	0	1	0	0	0	0	0	0	0	0	0	0	0	0	0	0
org_peak6531	0	0	0	1	0	0	0	0	0	0	0	0	0	0	0	0
org_peak6556	0	1	0	0	0	0	0	0	0	0	0	0	0	0	0	0
org_peak6581	0	0	0	1	0	0	0	0	0	0	0	0	0	0	0	0
org_peak6585	0	1	0	0	0	0	0	0	0	0	0	0	0	0	0	0
org_peak6605	0	1	0	0	0	0	0	0	0	0	0	0	0	0	0	0
org_peak6606	0	1	0	0	0	0	0	0	0	0	0	0	0	0	0	0
org_peak6608	0	0	0	0	0	0	1	0	0	0	0	0	0	0	0	0
org_peak6609	0	1	0	0	0	0	0	0	0	0	0	0	0	0	0	0
org_peak6644	0	0	0	1	0	0	0	0	0	0	0	0	0	0	0	0
org_peak6651	0	0	0	0	0	1	0	0	0	0	0	0	0	0	0	0
org_peak6679	0	1	0	0	0	0	0	0	0	0	0	0	0	0	0	0
org_peak6685	0	0	0	1	0	0	0	0	0	0	0	0	0	0	0	0
org_peak6700	0	0	0	0	0	0	1	0	0	0	0	0	0	0	0	0
org_peak6706	0	1	0	0	0	0	0	0	0	0	0	0	0	0	0	0
org_peak6712	0	1	0	0	0	0	0	0	0	0	0	0	0	0	0	0
org_peak6720	0	1	0	0	0	0	0	0	0	0	0	0	0	0	0	0
org_peak6722	0	1	0	0	0	0	0	0	0	0	0	0	0	0	0	0
org_peak6725	0	1	0	0	0	0	0	0	0	0	0	0	0	0	0	0
org_peak6726	0	1	0	0	0	0	0	0	0	0	0	0	0	0	0	0
org_peak6732	0	1	0	0	0	0	0	0	0	0	0	0	0	0	0	0
org_peak6744	0	0	0	1	0	0	0	0	0	0	0	0	0	0	0	0
org_peak6745	0	1	0	0	0	0	0	0	0	0	0	0	0	0	0	0
org_peak6757	0	1	0	0	0	0	0	0	0	0	0	0	0	0	0	0
org_peak6773	0	1	0	0	0	0	0	0	0	0	0	0	0	0	0	0
org_peak6799	0	1	0	0	0	0	0	0	0	0	0	0	0	0	0	0
org_peak6822	0	0	0	1	0	0	0	0	0	0	0	0	0	0	0	0
org_peak6841	0	0	0	0	0	0	0	1	0	0	0	0	0	0	0	0
org_peak6847	0	0	0	1	0	0	0	0	0	0	0	0	0	0	0	0
org_peak6855	0	0	0	0	0	1	0	0	0	0	0	0	0	0	0	0
org_peak6857	0	0	0	0	0	1	0	0	0	0	0	0	0	0	0	0
org_peak6858	0	0	0	0	0	1	0	0	0	0	0	0	0	0	0	0
org_peak6862	0	1	0	0	0	0	0	0	0	0	0	0	0	0	0	0
org_peak6876	0	0	0	0	0	0	1	0	0	0	0	0	0	0	0	0
org_peak6885	0	0	0	0	0	0	0	1	0	0	0	0	0	0	0	0
org_peak6888	0	1	0	0	0	0	0	0	0	0	0	0	0	0	0	0
org_peak6889	0	1	0	0	0	0	0	0	0	0	0	0	0	0	0	0
org_peak6893	0	1	0	0	0	0	0	0	0	0	0	0	0	0	0	0
org_peak6896	0	1	0	0	0	0	0	0	0	0	0	0	0	0	0	0
org_peak6897	0	1	0	0	0	0	0	0	0	0	0	0	0	0	0	0
org_peak6898	0	1	0	0	0	0	0	0	0	0	0	0	0	0	0	0
org_peak6904	0	1	0	0	0	0	0	0	0	0	0	0	0	0	0	0
org_peak6912	0	0	0	1	0	0	0	0	0	0	0	0	0	0	0	0
org_peak6933	0	1	0	0	0	0	0	0	0	0	0	0	0	0	0	0
org_peak6943	0	0	0	1	0	0	0	0	0	0	0	0	0	0	0	0
org_peak6949	0	1	0	0	0	0	0	0	0	0	0	0	0	0	0	0
org_peak6956	0	1	0	0	0	0	0	0	0	0	0	0	0	0	0	0
org_peak6959	0	1	0	0	0	0	0	0	0	0	0	0	0	0	0	0
org_peak6960	0	0	0	1	0	0	0	0	0	0	0	0	0	0	0	0
org_peak6975	0	1	0	0	0	0	0	0	0	0	0	0	0	0	0	0
org_peak6979	0	1	0	0	0	0	0	0	0	0	0	0	0	0	0	0
org_peak6981	0	1	0	0	0	0	0	0	0	0	0	0	0	0	0	0
org_peak6982	0	1	0	0	0	0	0	0	0	0	0	0	0	0	0	0
org_peak6988	0	1	0	0	0	0	0	0	0	0	0	0	0	0	0	0
org_peak7006	0	0	0	1	0	0	0	0	0	0	0	0	0	0	0	0
org_peak7016	0	1	0	0	0	0	0	0	0	0	0	0	0	0	0	0
org_peak7021	0	0	0	1	0	0	0	0	0	0	0	0	0	0	0	0
org_peak7041	0	1	0	0	0	0	0	0	0	0	0	0	0	0	0	0
org_peak7060	0	0	0	1	0	0	0	0	0	0	0	0	0	0	0	0
org_peak7093	0	0	0	0	0	1	0	0	0	0	0	0	0	0	0	0
org_peak7094	0	0	0	0	0	1	0	0	0	0	0	0	0	0	0	0
org_peak7096	0	0	0	0	0	0	0	1	0	0	0	0	0	0	0	0
org_peak7097	0	0	0	0	0	0	0	1	0	0	0	0	0	0	0	0
org_peak7116	0	1	0	0	0	0	0	0	0	0	0	0	0	0	0	0
org_peak7123	0	0	0	0	0	0	0	1	0	0	0	0	0	0	0	0
org_peak7149	0	0	0	1	0	0	0	0	0	0	0	0	0	0	0	0
org_peak7184	0	0	0	0	0	0	1	0	0	0	0	0	0	0	0	0
org_peak7208	0	1	0	0	0	0	0	0	0	0	0	0	0	0	0	0
org_peak7235	0	1	0	0	0	0	0	0	0	0	0	0	0	0	0	0
org_peak7241	0	1	0	0	0	0	0	0	0	0	0	0	0	0	0	0
org_peak7250	0	0	0	1	0	0	0	0	0	0	0	0	0	0	0	0
org_peak7276	0	1	0	0	0	0	0	0	0	0	0	0	0	0	0	0
org_peak7277	0	1	0	0	0	0	0	0	0	0	0	0	0	0	0	0
org_peak7278	0	1	0	0	0	0	0	0	0	0	0	0	0	0	0	0
org_peak7279	0	1	0	0	0	0	0	0	0	0	0	0	0	0	0	0
org_peak7280	0	1	0	0	0	0	0	0	0	0	0	0	0	0	0	0
org_peak7281	0	1	0	0	0	0	0	0	0	0	0	0	0	0	0	0
org_peak7285	0	1	0	0	0	0	0	0	0	0	0	0	0	0	0	0
org_peak7286	0	1	0	0	0	0	0	0	0	0	0	0	0	0	0	0
org_peak7301	0	0	0	1	0	0	0	0	0	0	0	0	0	0	0	0
org_peak7306	0	1	0	0	0	0	0	0	0	0	0	0	0	0	0	0
org_peak7330	0	1	0	0	0	0	0	0	0	0	0	0	0	0	0	0
org_peak7331	0	1	0	0	0	0	0	0	0	0	0	0	0	0	0	0
org_peak7339	0	1	0	0	0	0	0	0	0	0	0	0	0	0	0	0
org_peak7340	0	1	0	0	0	0	0	0	0	0	0	0	0	0	0	0
org_peak7361	0	1	0	0	0	0	0	0	0	0	0	0	0	0	0	0
org_peak7375	0	1	0	0	0	0	0	0	0	0	0	0	0	0	0	0
org_peak7382	0	1	0	0	0	0	0	0	0	0	0	0	0	0	0	0
org_peak7427	0	0	0	0	0	1	0	0	0	0	0	0	0	0	0	0
org_peak7440	0	1	0	0	0	0	0	0	0	0	0	0	0	0	0	0
org_peak7467	0	0	0	0	0	1	0	0	0	0	0	0	0	0	0	0
org_peak7522	0	1	0	0	0	0	0	0	0	0	0	0	0	0	0	0
org_peak7537	0	1	0	0	0	0	0	0	0	0	0	0	0	0	0	0
org_peak7550	0	0	0	1	0	0	0	0	0	0	0	0	0	0	0	0
org_peak7561	0	0	0	1	0	0	0	0	0	0	0	0	0	0	0	0
org_peak7571	0	0	0	1	0	0	0	0	0	0	0	0	0	0	0	0
org_peak7574	0	1	0	0	0	0	0	0	0	0	0	0	0	0	0	0
org_peak7577	0	1	0	0	0	0	0	0	0	0	0	0	0	0	0	0
org_peak7632	0	1	0	0	0	0	0	0	0	0	0	0	0	0	0	0
org_peak7669	0	1	0	0	0	0	0	0	0	0	0	0	0	0	0	0
org_peak7702	0	0	0	0	0	0	1	0	0	0	0	0	0	0	0	0
org_peak7705	0	1	0	0	0	0	0	0	0	0	0	0	0	0	0	0
org_peak7710	0	0	0	0	0	0	0	0	1	0	0	0	0	0	0	0
org_peak7730	0	0	0	0	0	0	0	1	0	0	0	0	0	0	0	0
org_peak7734	0	0	0	1	0	0	0	0	0	0	0	0	0	0	0	0
org_peak7751	0	0	0	1	0	0	0	0	0	0	0	0	0	0	0	0
org_peak7776	0	0	0	1	0	0	0	0	0	0	0	0	0	0	0	0
org_peak7792	0	0	0	1	0	0	0	0	0	0	0	0	0	0	0	0
org_peak7796	0	1	0	0	0	0	0	0	0	0	0	0	0	0	0	0
org_peak7798	0	1	0	0	0	0	0	0	0	0	0	0	0	0	0	0
org_peak7844	0	1	0	0	0	0	0	0	0	0	0	0	0	0	0	0
org_peak7846	0	1	0	0	0	0	0	0	0	0	0	0	0	0	0	0
org_peak7896	0	0	0	1	0	0	0	0	0	0	0	0	0	0	0	0
org_peak7918	0	1	0	0	0	0	0	0	0	0	0	0	0	0	0	0
org_peak7922	0	1	0	0	0	0	0	0	0	0	0	0	0	0	0	0
org_peak7932	0	1	0	0	0	0	0	0	0	0	0	0	0	0	0	0
org_peak7963	0	0	0	0	0	0	0	1	0	0	0	0	0	0	0	0
org_peak7969	0	1	0	0	0	0	0	0	0	0	0	0	0	0	0	0
org_peak8020	0	0	0	0	0	1	0	0	0	0	0	0	0	0	0	0
org_peak8045	0	1	0	0	0	0	0	0	0	0	0	0	0	0	0	0
org_peak8080	0	1	0	0	0	0	0	0	0	0	0	0	0	0	0	0
org_peak8086	0	1	0	0	0	0	0	0	0	0	0	0	0	0	0	0
org_peak8111	0	1	0	0	0	0	0	0	0	0	0	0	0	0	0	0
org_peak8146	0	1	0	0	0	0	0	0	0	0	0	0	0	0	0	0
org_peak8154	0	1	0	0	0	0	0	0	0	0	0	0	0	0	0	0
org_peak8192	0	1	0	0	0	0	0	0	0	0	0	0	0	0	0	0
org_peak8195	0	1	0	0	0	0	0	0	0	0	0	0	0	0	0	0
org_peak8208	0	0	0	1	0	0	0	0	0	0	0	0	0	0	0	0
org_peak8222	0	0	0	1	0	0	0	0	0	0	0	0	0	0	0	0
org_peak8223	0	1	0	0	0	0	0	0	0	0	0	0	0	0	0	0
org_peak8225	0	1	0	0	0	0	0	0	0	0	0	0	0	0	0	0
org_peak8237	0	0	0	0	0	1	0	0	0	0	0	0	0	0	0	0
org_peak8240	0	1	0	0	0	0	0	0	0	0	0	0	0	0	0	0
org_peak8241	0	1	0	0	0	0	0	0	0	0	0	0	0	0	0	0
org_peak8255	0	1	0	0	0	0	0	0	0	0	0	0	0	0	0	0
org_peak8260	0	1	0	0	0	0	0	0	0	0	0	0	0	0	0	0
org_peak8265	0	0	0	0	0	1	0	0	0	0	0	0	0	0	0	0
org_peak8270	0	1	0	0	0	0	0	0	0	0	0	0	0	0	0	0
org_peak8308	0	1	0	0	0	0	0	0	0	0	0	0	0	0	0	0
org_peak8342	0	1	0	0	0	0	0	0	0	0	0	0	0	0	0	0
org_peak8347	0	1	0	0	0	0	0	0	0	0	0	0	0	0	0	0
org_peak8366	0	1	0	0	0	0	0	0	0	0	0	0	0	0	0	0
org_peak8371	0	1	0	0	0	0	0	0	0	0	0	0	0	0	0	0
org_peak8412	0	0	0	1	0	0	0	0	0	0	0	0	0	0	0	0
org_peak8423	0	1	0	0	0	0	0	0	0	0	0	0	0	0	0	0
org_peak8454	0	1	0	0	0	0	0	0	0	0	0	0	0	0	0	0
org_peak8473	0	1	0	0	0	0	0	0	0	0	0	0	0	0	0	0
org_peak8486	0	1	0	0	0	0	0	0	0	0	0	0	0	0	0	0
org_peak8487	0	1	0	0	0	0	0	0	0	0	0	0	0	0	0	0
org_peak8501	0	1	0	0	0	0	0	0	0	0	0	0	0	0	0	0
org_peak8511	0	1	0	0	0	0	0	0	0	0	0	0	0	0	0	0
org_peak8513	0	0	0	0	0	1	0	0	0	0	0	0	0	0	0	0
org_peak8542	0	1	0	0	0	0	0	0	0	0	0	0	0	0	0	0
org_peak8553	0	1	0	0	0	0	0	0	0	0	0	0	0	0	0	0
org_peak8554	0	1	0	0	0	0	0	0	0	0	0	0	0	0	0	0
org_peak8562	0	0	0	1	0	0	0	0	0	0	0	0	0	0	0	0
org_peak8567	0	0	0	1	0	0	0	0	0	0	0	0	0	0	0	0
org_peak8568	0	1	0	0	0	0	0	0	0	0	0	0	0	0	0	0
org_peak8573	0	0	0	1	0	0	0	0	0	0	0	0	0	0	0	0
org_peak8611	0	0	0	1	0	0	0	0	0	0	0	0	0	0	0	0
org_peak8613	0	0	0	1	0	0	0	0	0	0	0	0	0	0	0	0
org_peak8637	0	0	0	0	0	0	1	0	0	0	0	0	0	0	0	0
org_peak8661	0	1	0	0	0	0	0	0	0	0	0	0	0	0	0	0
org_peak8687	0	1	0	0	0	0	0	0	0	0	0	0	0	0	0	0
org_peak8691	0	1	0	0	0	0	0	0	0	0	0	0	0	0	0	0
org_peak8697	0	0	0	0	0	0	0	1	0	0	0	0	0	0	0	0
org_peak8698	0	1	0	0	0	0	0	0	0	0	0	0	0	0	0	0
org_peak8718	0	0	0	0	0	0	0	1	0	0	0	0	0	0	0	0
org_peak8720	0	0	0	1	0	0	0	0	0	0	0	0	0	0	0	0
org_peak8722	0	1	0	0	0	0	0	0	0	0	0	0	0	0	0	0
org_peak8729	0	0	0	0	0	0	1	0	0	0	0	0	0	0	0	0
org_peak8733	0	0	0	1	0	0	0	0	0	0	0	0	0	0	0	0
org_peak8737	0	1	0	0	0	0	0	0	0	0	0	0	0	0	0	0
org_peak8742	0	0	0	0	0	0	0	1	0	0	0	0	0	0	0	0
org_peak8776	0	1	0	0	0	0	0	0	0	0	0	0	0	0	0	0
org_peak8786	0	1	0	0	0	0	0	0	0	0	0	0	0	0	0	0
org_peak8788	0	1	0	0	0	0	0	0	0	0	0	0	0	0	0	0
org_peak8789	0	1	0	0	0	0	0	0	0	0	0	0	0	0	0	0
org_peak8790	0	1	0	0	0	0	0	0	0	0	0	0	0	0	0	0
org_peak8816	0	1	0	0	0	0	0	0	0	0	0	0	0	0	0	0
org_peak8824	0	0	0	0	0	0	1	0	0	0	0	0	0	0	0	0
org_peak8855	0	0	0	0	0	1	0	0	0	0	0	0	0	0	0	0
org_peak8871	0	1	0	0	0	0	0	0	0	0	0	0	0	0	0	0
org_peak8872	0	1	0	0	0	0	0	0	0	0	0	0	0	0	0	0
org_peak8878	0	1	0	0	0	0	0	0	0	0	0	0	0	0	0	0
org_peak8897	0	1	0	0	0	0	0	0	0	0	0	0	0	0	0	0
org_peak8914	0	1	0	0	0	0	0	0	0	0	0	0	0	0	0	0
org_peak8915	0	1	0	0	0	0	0	0	0	0	0	0	0	0	0	0
org_peak8916	0	1	0	0	0	0	0	0	0	0	0	0	0	0	0	0
org_peak8925	0	1	0	0	0	0	0	0	0	0	0	0	0	0	0	0
org_peak8926	0	1	0	0	0	0	0	0	0	0	0	0	0	0	0	0
org_peak8940	0	0	0	0	0	0	1	0	0	0	0	0	0	0	0	0
org_peak8943	0	1	0	0	0	0	0	0	0	0	0	0	0	0	0	0
org_peak8953	0	1	0	0	0	0	0	0	0	0	0	0	0	0	0	0
org_peak8959	0	1	0	0	0	0	0	0	0	0	0	0	0	0	0	0
org_peak8960	0	1	0	0	0	0	0	0	0	0	0	0	0	0	0	0
org_peak8976	0	1	0	0	0	0	0	0	0	0	0	0	0	0	0	0
org_peak8985	0	1	0	0	0	0	0	0	0	0	0	0	0	0	0	0
org_peak8988	0	1	0	0	0	0	0	0	0	0	0	0	0	0	0	0
org_peak9018	0	0	0	0	0	0	0	1	0	0	0	0	0	0	0	0
org_peak9038	0	1	0	0	0	0	0	0	0	0	0	0	0	0	0	0
org_peak9079	0	1	0	0	0	0	0	0	0	0	0	0	0	0	0	0
org_peak9116	0	0	0	1	0	0	0	0	0	0	0	0	0	0	0	0
org_peak9143	0	1	0	0	0	0	0	0	0	0	0	0	0	0	0	0
org_peak9145	0	0	0	1	0	0	0	0	0	0	0	0	0	0	0	0
org_peak9151	0	0	0	0	0	0	0	1	0	0	0	0	0	0	0	0
org_peak9156	0	0	0	0	0	1	0	0	0	0	0	0	0	0	0	0
org_peak9158	0	0	0	1	0	0	0	0	0	0	0	0	0	0	0	0
org_peak9184	0	1	0	0	0	0	0	0	0	0	0	0	0	0	0	0
org_peak9187	0	0	0	0	0	0	1	0	0	0	0	0	0	0	0	0
org_peak9189	0	0	0	1	0	0	0	0	0	0	0	0	0	0	0	0
org_peak9191	0	1	0	0	0	0	0	0	0	0	0	0	0	0	0	0
org_peak9193	0	1	0	0	0	0	0	0	0	0	0	0	0	0	0	0
org_peak9196	0	1	0	0	0	0	0	0	0	0	0	0	0	0	0	0
org_peak9213	0	1	0	0	0	0	0	0	0	0	0	0	0	0	0	0
org_peak9241	0	1	0	0	0	0	0	0	0	0	0	0	0	0	0	0
org_peak9244	0	1	0	0	0	0	0	0	0	0	0	0	0	0	0	0
org_peak9272	0	1	0	0	0	0	0	0	0	0	0	0	0	0	0	0
org_peak9278	0	1	0	0	0	0	0	0	0	0	0	0	0	0	0	0
org_peak9279	0	1	0	0	0	0	0	0	0	0	0	0	0	0	0	0
org_peak9285	0	1	0	0	0	0	0	0	0	0	0	0	0	0	0	0
org_peak9289	0	1	0	0	0	0	0	0	0	0	0	0	0	0	0	0
org_peak9302	0	1	0	0	0	0	0	0	0	0	0	0	0	0	0	0
org_peak9316	0	0	0	0	0	0	1	0	0	0	0	0	0	0	0	0
org_peak9376	0	1	0	0	0	0	0	0	0	0	0	0	0	0	0	0
org_peak9391	0	1	0	0	0	0	0	0	0	0	0	0	0	0	0	0
org_peak9398	0	1	0	0	0	0	0	0	0	0	0	0	0	0	0	0
org_peak9404	0	0	0	1	0	0	0	0	0	0	0	0	0	0	0	0
org_peak9410	0	1	0	0	0	0	0	0	0	0	0	0	0	0	0	0
org_peak9418	0	0	0	0	0	0	0	0	1	0	0	0	0	0	0	0
org_peak9421	0	1	0	0	0	0	0	0	0	0	0	0	0	0	0	0
org_peak9439	0	1	0	0	0	0	0	0	0	0	0	0	0	0	0	0
org_peak9445	0	0	0	1	0	0	0	0	0	0	0	0	0	0	0	0
org_peak9448	0	1	0	0	0	0	0	0	0	0	0	0	0	0	0	0
org_peak9460	0	1	0	0	0	0	0	0	0	0	0	0	0	0	0	0
org_peak9461	0	1	0	0	0	0	0	0	0	0	0	0	0	0	0	0
org_peak9464	0	0	0	1	0	0	0	0	0	0	0	0	0	0	0	0
org_peak9468	0	1	0	0	0	0	0	0	0	0	0	0	0	0	0	0
org_peak9481	0	1	0	0	0	0	0	0	0	0	0	0	0	0	0	0
org_peak9482	0	1	0	0	0	0	0	0	0	0	0	0	0	0	0	0
org_peak9502	0	1	0	0	0	0	0	0	0	0	0	0	0	0	0	0
org_peak9507	0	1	0	0	0	0	0	0	0	0	0	0	0	0	0	0
org_peak9627	0	0	0	1	0	0	0	0	0	0	0	0	0	0	0	0
org_peak9633	0	0	0	1	0	0	0	0	0	0	0	0	0	0	0	0
org_peak9637	0	1	0	0	0	0	0	0	0	0	0	0	0	0	0	0
org_peak9639	0	1	0	0	0	0	0	0	0	0	0	0	0	0	0	0
org_peak9677	0	0	0	1	0	0	0	0	0	0	0	0	0	0	0	0
org_peak9686	0	1	0	0	0	0	0	0	0	0	0	0	0	0	0	0
org_peak9706	0	1	0	0	0	0	0	0	0	0	0	0	0	0	0	0
org_peak9741	0	1	0	0	0	0	0	0	0	0	0	0	0	0	0	0
org_peak9742	0	1	0	0	0	0	0	0	0	0	0	0	0	0	0	0
org_peak9749	0	1	0	0	0	0	0	0	0	0	0	0	0	0	0	0
org_peak9750	0	1	0	0	0	0	0	0	0	0	0	0	0	0	0	0
org_peak9764	0	1	0	0	0	0	0	0	0	0	0	0	0	0	0	0
org_peak9765	0	1	0	0	0	0	0	0	0	0	0	0	0	0	0	0
org_peak9782	0	1	0	0	0	0	0	0	0	0	0	0	0	0	0	0
org_peak9783	0	1	0	0	0	0	0	0	0	0	0	0	0	0	0	0
org_peak9795	0	1	0	0	0	0	0	0	0	0	0	0	0	0	0	0
org_peak9800	0	1	0	0	0	0	0	0	0	0	0	0	0	0	0	0
org_peak9816	0	1	0	0	0	0	0	0	0	0	0	0	0	0	0	0
org_peak9826	0	1	0	0	0	0	0	0	0	0	0	0	0	0	0	0
org_peak9828	0	1	0	0	0	0	0	0	0	0	0	0	0	0	0	0
org_peak9838	0	0	0	1	0	0	0	0	0	0	0	0	0	0	0	0
org_peak9861	0	0	0	0	0	0	1	0	0	0	0	0	0	0	0	0
org_peak9888	0	0	0	0	0	1	0	0	0	0	0	0	0	0	0	0
org_peak9893	0	0	0	0	0	0	1	0	0	0	0	0	0	0	0	0
org_peak9896	0	1	0	0	0	0	0	0	0	0	0	0	0	0	0	0
org_peak9902	0	0	0	1	0	0	0	0	0	0	0	0	0	0	0	0
org_peak9914	0	1	0	0	0	0	0	0	0	0	0	0	0	0	0	0
org_peak9916	0	0	0	1	0	0	0	0	0	0	0	0	0	0	0	0
org_peak9918	0	1	0	0	0	0	0	0	0	0	0	0	0	0	0	0
org_peak9925	0	1	0	0	0	0	0	0	0	0	0	0	0	0	0	0
org_peak9937	0	1	0	0	0	0	0	0	0	0	0	0	0	0	0	0
org_peak9941	0	1	0	0	0	0	0	0	0	0	0	0	0	0	0	0
org_peak9950	0	1	0	0	0	0	0	0	0	0	0	0	0	0	0	0
org_peak9953	0	1	0	0	0	0	0	0	0	0	0	0	0	0	0	0
org_peak9962	0	1	0	0	0	0	0	0	0	0	0	0	0	0	0	0
org_peak9963	0	1	0	0	0	0	0	0	0	0	0	0	0	0	0	0
org_peak9975	0	1	0	0	0	0	0	0	0	0	0	0	0	0	0	0
org_peak10012	0	1	0	0	0	0	0	0	0	0	0	0	0	0	0	0
org_peak10018	0	1	0	0	0	0	0	0	0	0	0	0	0	0	0	0
org_peak10048	0	0	0	0	0	0	1	0	0	0	0	0	0	0	0	0
org_peak10055	0	1	0	0	0	0	0	0	0	0	0	0	0	0	0	0
org_peak10069	0	1	0	0	0	0	0	0	0	0	0	0	0	0	0	0
org_peak10071	0	1	0	0	0	0	0	0	0	0	0	0	0	0	0	0
org_peak10080	0	0	0	0	0	0	1	0	0	0	0	0	0	0	0	0
org_peak10102	0	1	0	0	0	0	0	0	0	0	0	0	0	0	0	0
org_peak10106	0	1	0	0	0	0	0	0	0	0	0	0	0	0	0	0
org_peak10108	0	1	0	0	0	0	0	0	0	0	0	0	0	0	0	0
org_peak10120	0	0	0	0	0	0	0	1	0	0	0	0	0	0	0	0
org_peak10122	0	1	0	0	0	0	0	0	0	0	0	0	0	0	0	0
org_peak10199	0	1	0	0	0	0	0	0	0	0	0	0	0	0	0	0
org_peak10202	0	1	0	0	0	0	0	0	0	0	0	0	0	0	0	0
org_peak10203	0	1	0	0	0	0	0	0	0	0	0	0	0	0	0	0
org_peak10204	0	1	0	0	0	0	0	0	0	0	0	0	0	0	0	0
org_peak10206	0	0	0	1	0	0	0	0	0	0	0	0	0	0	0	0
org_peak10211	0	1	0	0	0	0	0	0	0	0	0	0	0	0	0	0
org_peak10214	0	1	0	0	0	0	0	0	0	0	0	0	0	0	0	0
org_peak10215	0	1	0	0	0	0	0	0	0	0	0	0	0	0	0	0
org_peak10216	0	0	0	1	0	0	0	0	0	0	0	0	0	0	0	0
org_peak10223	0	1	0	0	0	0	0	0	0	0	0	0	0	0	0	0
org_peak10239	0	1	0	0	0	0	0	0	0	0	0	0	0	0	0	0
org_peak10253	0	0	0	1	0	0	0	0	0	0	0	0	0	0	0	0
org_peak10285	0	1	0	0	0	0	0	0	0	0	0	0	0	0	0	0
org_peak10286	0	1	0	0	0	0	0	0	0	0	0	0	0	0	0	0
org_peak10293	0	1	0	0	0	0	0	0	0	0	0	0	0	0	0	0
org_peak10316	0	1	0	0	0	0	0	0	0	0	0	0	0	0	0	0
org_peak10320	0	0	0	1	0	0	0	0	0	0	0	0	0	0	0	0
org_peak10327	0	1	0	0	0	0	0	0	0	0	0	0	0	0	0	0
org_peak10328	0	1	0	0	0	0	0	0	0	0	0	0	0	0	0	0
org_peak10330	0	0	0	1	0	0	0	0	0	0	0	0	0	0	0	0
org_peak10333	0	1	0	0	0	0	0	0	0	0	0	0	0	0	0	0
org_peak10336	0	0	0	1	0	0	0	0	0	0	0	0	0	0	0	0
org_peak10355	0	1	0	0	0	0	0	0	0	0	0	0	0	0	0	0
org_peak10359	0	1	0	0	0	0	0	0	0	0	0	0	0	0	0	0
org_peak10383	0	1	0	0	0	0	0	0	0	0	0	0	0	0	0	0
org_peak10388	0	1	0	0	0	0	0	0	0	0	0	0	0	0	0	0
org_peak10389	0	1	0	0	0	0	0	0	0	0	0	0	0	0	0	0
org_peak10404	0	1	0	0	0	0	0	0	0	0	0	0	0	0	0	0
org_peak10415	0	0	0	0	0	0	1	0	0	0	0	0	0	0	0	0
org_peak10427	0	0	0	1	0	0	0	0	0	0	0	0	0	0	0	0
org_peak10428	0	1	0	0	0	0	0	0	0	0	0	0	0	0	0	0
org_peak10433	0	1	0	0	0	0	0	0	0	0	0	0	0	0	0	0
org_peak10442	0	0	0	0	0	0	1	0	0	0	0	0	0	0	0	0
org_peak10446	0	1	0	0	0	0	0	0	0	0	0	0	0	0	0	0
org_peak10452	0	1	0	0	0	0	0	0	0	0	0	0	0	0	0	0
org_peak10459	0	1	0	0	0	0	0	0	0	0	0	0	0	0	0	0
org_peak10461	0	1	0	0	0	0	0	0	0	0	0	0	0	0	0	0
org_peak10462	0	1	0	0	0	0	0	0	0	0	0	0	0	0	0	0
org_peak10465	0	1	0	0	0	0	0	0	0	0	0	0	0	0	0	0
org_peak10468	0	1	0	0	0	0	0	0	0	0	0	0	0	0	0	0
org_peak10470	0	1	0	0	0	0	0	0	0	0	0	0	0	0	0	0
org_peak10493	0	0	0	1	0	0	0	0	0	0	0	0	0	0	0	0
org_peak10495	0	1	0	0	0	0	0	0	0	0	0	0	0	0	0	0
org_peak10496	0	0	0	1	0	0	0	0	0	0	0	0	0	0	0	0
org_peak10517	0	0	0	0	0	0	1	0	0	0	0	0	0	0	0	0
org_peak10523	0	0	0	0	0	0	0	1	0	0	0	0	0	0	0	0
org_peak10538	0	0	0	0	0	0	1	0	0	0	0	0	0	0	0	0
org_peak10560	0	1	0	0	0	0	0	0	0	0	0	0	0	0	0	0
org_peak10642	0	1	0	0	0	0	0	0	0	0	0	0	0	0	0	0
org_peak10651	0	1	0	0	0	0	0	0	0	0	0	0	0	0	0	0
org_peak10652	0	1	0	0	0	0	0	0	0	0	0	0	0	0	0	0
org_peak10725	0	1	0	0	0	0	0	0	0	0	0	0	0	0	0	0
org_peak10726	0	1	0	0	0	0	0	0	0	0	0	0	0	0	0	0
org_peak10727	0	0	0	0	0	0	1	0	0	0	0	0	0	0	0	0
org_peak10730	0	1	0	0	0	0	0	0	0	0	0	0	0	0	0	0
org_peak10735	0	1	0	0	0	0	0	0	0	0	0	0	0	0	0	0
org_peak10760	0	1	0	0	0	0	0	0	0	0	0	0	0	0	0	0
org_peak10800	0	0	0	1	0	0	0	0	0	0	0	0	0	0	0	0
org_peak10820	0	1	0	0	0	0	0	0	0	0	0	0	0	0	0	0
org_peak10822	0	1	0	0	0	0	0	0	0	0	0	0	0	0	0	0
org_peak10826	0	1	0	0	0	0	0	0	0	0	0	0	0	0	0	0
org_peak10831	0	1	0	0	0	0	0	0	0	0	0	0	0	0	0	0
org_peak10835	0	1	0	0	0	0	0	0	0	0	0	0	0	0	0	0
org_peak10840	0	1	0	0	0	0	0	0	0	0	0	0	0	0	0	0
org_peak10848	0	1	0	0	0	0	0	0	0	0	0	0	0	0	0	0
org_peak10864	0	1	0	0	0	0	0	0	0	0	0	0	0	0	0	0
org_peak10866	0	1	0	0	0	0	0	0	0	0	0	0	0	0	0	0
org_peak10888	0	1	0	0	0	0	0	0	0	0	0	0	0	0	0	0
org_peak10896	0	1	0	0	0	0	0	0	0	0	0	0	0	0	0	0
org_peak10899	0	1	0	0	0	0	0	0	0	0	0	0	0	0	0	0
org_peak10902	0	1	0	0	0	0	0	0	0	0	0	0	0	0	0	0
org_peak10905	0	1	0	0	0	0	0	0	0	0	0	0	0	0	0	0
org_peak10918	0	1	0	0	0	0	0	0	0	0	0	0	0	0	0	0
org_peak10919	0	1	0	0	0	0	0	0	0	0	0	0	0	0	0	0
org_peak10928	0	1	0	0	0	0	0	0	0	0	0	0	0	0	0	0
org_peak10929	0	0	0	0	0	0	0	1	0	0	0	0	0	0	0	0
org_peak10954	0	1	0	0	0	0	0	0	0	0	0	0	0	0	0	0
org_peak10991	0	1	0	0	0	0	0	0	0	0	0	0	0	0	0	0
org_peak11002	0	1	0	0	0	0	0	0	0	0	0	0	0	0	0	0
org_peak11005	0	1	0	0	0	0	0	0	0	0	0	0	0	0	0	0
org_peak11035	0	1	0	0	0	0	0	0	0	0	0	0	0	0	0	0
org_peak11059	0	1	0	0	0	0	0	0	0	0	0	0	0	0	0	0
org_peak11060	0	1	0	0	0	0	0	0	0	0	0	0	0	0	0	0
org_peak11062	0	1	0	0	0	0	0	0	0	0	0	0	0	0	0	0
org_peak11078	0	0	0	0	0	0	1	0	0	0	0	0	0	0	0	0
org_peak11083	0	1	0	0	0	0	0	0	0	0	0	0	0	0	0	0
org_peak11120	0	1	0	0	0	0	0	0	0	0	0	0	0	0	0	0
org_peak11131	0	1	0	0	0	0	0	0	0	0	0	0	0	0	0	0
org_peak11139	0	1	0	0	0	0	0	0	0	0	0	0	0	0	0	0
org_peak11171	0	1	0	0	0	0	0	0	0	0	0	0	0	0	0	0
org_peak11172	0	1	0	0	0	0	0	0	0	0	0	0	0	0	0	0
org_peak11186	0	1	0	0	0	0	0	0	0	0	0	0	0	0	0	0
org_peak11193	0	1	0	0	0	0	0	0	0	0	0	0	0	0	0	0
org_peak11200	0	0	0	0	0	0	0	1	0	0	0	0	0	0	0	0
org_peak11201	0	0	0	0	0	0	1	0	0	0	0	0	0	0	0	0
org_peak11205	0	1	0	0	0	0	0	0	0	0	0	0	0	0	0	0
org_peak11214	0	0	0	1	0	0	0	0	0	0	0	0	0	0	0	0
org_peak11224	0	0	0	1	0	0	0	0	0	0	0	0	0	0	0	0
org_peak11244	0	0	0	1	0	0	0	0	0	0	0	0	0	0	0	0
org_peak11249	0	0	0	1	0	0	0	0	0	0	0	0	0	0	0	0
org_peak11256	0	0	0	1	0	0	0	0	0	0	0	0	0	0	0	0
org_peak11267	0	0	0	0	0	0	0	1	0	0	0	0	0	0	0	0
org_peak11282	0	1	0	0	0	0	0	0	0	0	0	0	0	0	0	0
org_peak11292	0	1	0	0	0	0	0	0	0	0	0	0	0	0	0	0
org_peak11308	0	1	0	0	0	0	0	0	0	0	0	0	0	0	0	0
org_peak11334	0	1	0	0	0	0	0	0	0	0	0	0	0	0	0	0
org_peak11359	0	1	0	0	0	0	0	0	0	0	0	0	0	0	0	0
org_peak11413	0	0	0	0	0	0	1	0	0	0	0	0	0	0	0	0
org_peak11415	0	1	0	0	0	0	0	0	0	0	0	0	0	0	0	0
org_peak11442	0	1	0	0	0	0	0	0	0	0	0	0	0	0	0	0
org_peak11443	0	1	0	0	0	0	0	0	0	0	0	0	0	0	0	0
org_peak11453	0	1	0	0	0	0	0	0	0	0	0	0	0	0	0	0
org_peak11458	0	1	0	0	0	0	0	0	0	0	0	0	0	0	0	0
org_peak11481	0	1	0	0	0	0	0	0	0	0	0	0	0	0	0	0
org_peak11482	0	0	0	1	0	0	0	0	0	0	0	0	0	0	0	0
org_peak11486	0	1	0	0	0	0	0	0	0	0	0	0	0	0	0	0
org_peak11487	0	1	0	0	0	0	0	0	0	0	0	0	0	0	0	0
org_peak11488	0	0	0	0	0	0	0	1	0	0	0	0	0	0	0	0
org_peak11511	0	1	0	0	0	0	0	0	0	0	0	0	0	0	0	0
org_peak11513	0	1	0	0	0	0	0	0	0	0	0	0	0	0	0	0
org_peak11535	0	0	0	0	0	1	0	0	0	0	0	0	0	0	0	0
org_peak11558	0	1	0	0	0	0	0	0	0	0	0	0	0	0	0	0
org_peak11559	0	1	0	0	0	0	0	0	0	0	0	0	0	0	0	0
org_peak11566	0	1	0	0	0	0	0	0	0	0	0	0	0	0	0	0
org_peak11567	0	1	0	0	0	0	0	0	0	0	0	0	0	0	0	0
org_peak11571	0	1	0	0	0	0	0	0	0	0	0	0	0	0	0	0
org_peak11575	0	0	0	1	0	0	0	0	0	0	0	0	0	0	0	0
org_peak11582	0	1	0	0	0	0	0	0	0	0	0	0	0	0	0	0
org_peak11589	0	0	0	1	0	0	0	0	0	0	0	0	0	0	0	0
org_peak11596	0	1	0	0	0	0	0	0	0	0	0	0	0	0	0	0
org_peak11602	0	0	0	0	0	0	1	0	0	0	0	0	0	0	0	0
org_peak11617	0	1	0	0	0	0	0	0	0	0	0	0	0	0	0	0
org_peak11658	0	1	0	0	0	0	0	0	0	0	0	0	0	0	0	0
org_peak11671	0	1	0	0	0	0	0	0	0	0	0	0	0	0	0	0
org_peak11673	0	1	0	0	0	0	0	0	0	0	0	0	0	0	0	0
org_peak11678	0	0	0	0	0	0	1	0	0	0	0	0	0	0	0	0
org_peak11681	0	1	0	0	0	0	0	0	0	0	0	0	0	0	0	0
org_peak11683	0	0	0	1	0	0	0	0	0	0	0	0	0	0	0	0
org_peak11697	0	1	0	0	0	0	0	0	0	0	0	0	0	0	0	0
org_peak11710	0	0	0	0	0	0	0	1	0	0	0	0	0	0	0	0
org_peak11711	0	0	0	1	0	0	0	0	0	0	0	0	0	0	0	0
org_peak11730	0	1	0	0	0	0	0	0	0	0	0	0	0	0	0	0
org_peak11733	0	0	0	0	0	0	1	0	0	0	0	0	0	0	0	0
org_peak11741	0	1	0	0	0	0	0	0	0	0	0	0	0	0	0	0
org_peak11773	0	1	0	0	0	0	0	0	0	0	0	0	0	0	0	0
org_peak11776	0	1	0	0	0	0	0	0	0	0	0	0	0	0	0	0
org_peak11780	0	0	0	0	0	0	1	0	0	0	0	0	0	0	0	0
org_peak11791	0	1	0	0	0	0	0	0	0	0	0	0	0	0	0	0
org_peak11792	0	1	0	0	0	0	0	0	0	0	0	0	0	0	0	0
org_peak11795	0	1	0	0	0	0	0	0	0	0	0	0	0	0	0	0
org_peak11819	0	1	0	0	0	0	0	0	0	0	0	0	0	0	0	0
org_peak11820	0	1	0	0	0	0	0	0	0	0	0	0	0	0	0	0
org_peak11822	0	1	0	0	0	0	0	0	0	0	0	0	0	0	0	0
org_peak11829	0	1	0	0	0	0	0	0	0	0	0	0	0	0	0	0
org_peak11862	0	1	0	0	0	0	0	0	0	0	0	0	0	0	0	0
org_peak11870	0	1	0	0	0	0	0	0	0	0	0	0	0	0	0	0
org_peak11880	0	1	0	0	0	0	0	0	0	0	0	0	0	0	0	0
org_peak11911	0	1	0	0	0	0	0	0	0	0	0	0	0	0	0	0
org_peak11923	0	1	0	0	0	0	0	0	0	0	0	0	0	0	0	0
org_peak11945	0	1	0	0	0	0	0	0	0	0	0	0	0	0	0	0
org_peak11946	0	1	0	0	0	0	0	0	0	0	0	0	0	0	0	0
org_peak11947	0	1	0	0	0	0	0	0	0	0	0	0	0	0	0	0
org_peak11948	0	1	0	0	0	0	0	0	0	0	0	0	0	0	0	0
org_peak11957	0	0	0	0	0	0	0	1	0	0	0	0	0	0	0	0
org_peak11987	0	1	0	0	0	0	0	0	0	0	0	0	0	0	0	0
org_peak11993	0	1	0	0	0	0	0	0	0	0	0	0	0	0	0	0
org_peak12010	0	1	0	0	0	0	0	0	0	0	0	0	0	0	0	0
org_peak12013	0	1	0	0	0	0	0	0	0	0	0	0	0	0	0	0
org_peak12014	0	1	0	0	0	0	0	0	0	0	0	0	0	0	0	0
org_peak12029	0	1	0	0	0	0	0	0	0	0	0	0	0	0	0	0
org_peak12030	0	1	0	0	0	0	0	0	0	0	0	0	0	0	0	0
org_peak12031	0	0	0	0	0	0	1	0	0	0	0	0	0	0	0	0
org_peak12035	0	1	0	0	0	0	0	0	0	0	0	0	0	0	0	0
org_peak12045	0	1	0	0	0	0	0	0	0	0	0	0	0	0	0	0
org_peak12049	0	1	0	0	0	0	0	0	0	0	0	0	0	0	0	0
org_peak12050	0	1	0	0	0	0	0	0	0	0	0	0	0	0	0	0
org_peak12053	0	1	0	0	0	0	0	0	0	0	0	0	0	0	0	0
org_peak12055	0	1	0	0	0	0	0	0	0	0	0	0	0	0	0	0
org_peak12059	0	1	0	0	0	0	0	0	0	0	0	0	0	0	0	0
org_peak12062	0	1	0	0	0	0	0	0	0	0	0	0	0	0	0	0
org_peak12065	0	1	0	0	0	0	0	0	0	0	0	0	0	0	0	0
org_peak12066	0	1	0	0	0	0	0	0	0	0	0	0	0	0	0	0
org_peak12070	0	0	0	0	0	0	1	0	0	0	0	0	0	0	0	0
org_peak12099	0	1	0	0	0	0	0	0	0	0	0	0	0	0	0	0
org_peak12101	0	1	0	0	0	0	0	0	0	0	0	0	0	0	0	0
org_peak12114	0	0	0	0	0	0	0	1	0	0	0	0	0	0	0	0
org_peak12131	0	1	0	0	0	0	0	0	0	0	0	0	0	0	0	0
org_peak12141	0	1	0	0	0	0	0	0	0	0	0	0	0	0	0	0
org_peak12168	0	0	0	1	0	0	0	0	0	0	0	0	0	0	0	0
org_peak12174	0	1	0	0	0	0	0	0	0	0	0	0	0	0	0	0
org_peak12183	0	1	0	0	0	0	0	0	0	0	0	0	0	0	0	0
org_peak12199	0	0	0	0	0	0	0	1	0	0	0	0	0	0	0	0
org_peak12202	0	0	0	1	0	0	0	0	0	0	0	0	0	0	0	0
org_peak12203	0	1	0	0	0	0	0	0	0	0	0	0	0	0	0	0
org_peak12209	0	0	0	0	0	0	1	0	0	0	0	0	0	0	0	0
org_peak12223	0	0	1	0	0	0	0	0	0	0	0	0	0	0	0	0
org_peak12255	0	0	0	0	0	0	0	1	0	0	0	0	0	0	0	0
org_peak12293	0	1	0	0	0	0	0	0	0	0	0	0	0	0	0	0
org_peak12304	0	1	0	0	0	0	0	0	0	0	0	0	0	0	0	0
org_peak12307	0	1	0	0	0	0	0	0	0	0	0	0	0	0	0	0
org_peak12343	0	1	0	0	0	0	0	0	0	0	0	0	0	0	0	0
org_peak12344	0	1	0	0	0	0	0	0	0	0	0	0	0	0	0	0
org_peak12350	0	0	0	0	0	0	1	0	0	0	0	0	0	0	0	0
org_peak12352	0	1	0	0	0	0	0	0	0	0	0	0	0	0	0	0
org_peak12354	0	1	0	0	0	0	0	0	0	0	0	0	0	0	0	0
org_peak12371	0	0	0	0	0	0	1	0	0	0	0	0	0	0	0	0
org_peak12375	0	1	0	0	0	0	0	0	0	0	0	0	0	0	0	0
org_peak12385	0	0	0	0	0	0	1	0	0	0	0	0	0	0	0	0
org_peak12414	0	1	0	0	0	0	0	0	0	0	0	0	0	0	0	0
org_peak12421	0	1	0	0	0	0	0	0	0	0	0	0	0	0	0	0
org_peak12423	0	1	0	0	0	0	0	0	0	0	0	0	0	0	0	0
org_peak12425	0	1	0	0	0	0	0	0	0	0	0	0	0	0	0	0
org_peak12470	0	1	0	0	0	0	0	0	0	0	0	0	0	0	0	0
org_peak12479	0	1	0	0	0	0	0	0	0	0	0	0	0	0	0	0
org_peak12496	0	1	0	0	0	0	0	0	0	0	0	0	0	0	0	0
org_peak12497	0	1	0	0	0	0	0	0	0	0	0	0	0	0	0	0
org_peak12539	0	0	0	1	0	0	0	0	0	0	0	0	0	0	0	0
org_peak12565	0	1	0	0	0	0	0	0	0	0	0	0	0	0	0	0
org_peak12569	0	1	0	0	0	0	0	0	0	0	0	0	0	0	0	0
org_peak12573	0	1	0	0	0	0	0	0	0	0	0	0	0	0	0	0
org_peak12575	0	0	0	0	0	0	1	0	0	0	0	0	0	0	0	0
org_peak12598	0	1	0	0	0	0	0	0	0	0	0	0	0	0	0	0
org_peak12603	0	1	0	0	0	0	0	0	0	0	0	0	0	0	0	0
org_peak12621	0	1	0	0	0	0	0	0	0	0	0	0	0	0	0	0
org_peak12627	0	1	0	0	0	0	0	0	0	0	0	0	0	0	0	0
org_peak12641	0	1	0	0	0	0	0	0	0	0	0	0	0	0	0	0
org_peak12650	0	0	0	0	0	0	1	0	0	0	0	0	0	0	0	0
org_peak12658	0	1	0	0	0	0	0	0	0	0	0	0	0	0	0	0
org_peak12699	0	0	0	1	0	0	0	0	0	0	0	0	0	0	0	0
org_peak12701	0	1	0	0	0	0	0	0	0	0	0	0	0	0	0	0
org_peak12704	0	0	0	1	0	0	0	0	0	0	0	0	0	0	0	0
org_peak12709	0	1	0	0	0	0	0	0	0	0	0	0	0	0	0	0
org_peak12710	0	1	0	0	0	0	0	0	0	0	0	0	0	0	0	0
org_peak12714	0	1	0	0	0	0	0	0	0	0	0	0	0	0	0	0
org_peak12715	0	1	0	0	0	0	0	0	0	0	0	0	0	0	0	0
org_peak12719	0	1	0	0	0	0	0	0	0	0	0	0	0	0	0	0
org_peak12743	0	1	0	0	0	0	0	0	0	0	0	0	0	0	0	0
org_peak12748	0	0	0	0	0	0	1	0	0	0	0	0	0	0	0	0
org_peak12752	0	1	0	0	0	0	0	0	0	0	0	0	0	0	0	0
org_peak12754	0	1	0	0	0	0	0	0	0	0	0	0	0	0	0	0
org_peak12756	0	1	0	0	0	0	0	0	0	0	0	0	0	0	0	0
org_peak12766	0	1	0	0	0	0	0	0	0	0	0	0	0	0	0	0
org_peak12767	0	1	0	0	0	0	0	0	0	0	0	0	0	0	0	0
org_peak12774	0	1	0	0	0	0	0	0	0	0	0	0	0	0	0	0
org_peak12776	0	1	0	0	0	0	0	0	0	0	0	0	0	0	0	0
org_peak12777	0	1	0	0	0	0	0	0	0	0	0	0	0	0	0	0
org_peak12793	0	1	0	0	0	0	0	0	0	0	0	0	0	0	0	0
org_peak12800	0	1	0	0	0	0	0	0	0	0	0	0	0	0	0	0
org_peak12809	0	1	0	0	0	0	0	0	0	0	0	0	0	0	0	0
org_peak12810	0	1	0	0	0	0	0	0	0	0	0	0	0	0	0	0
org_peak12817	0	1	0	0	0	0	0	0	0	0	0	0	0	0	0	0
org_peak12821	0	1	0	0	0	0	0	0	0	0	0	0	0	0	0	0
org_peak12838	0	1	0	0	0	0	0	0	0	0	0	0	0	0	0	0
org_peak12839	0	0	0	0	0	0	1	0	0	0	0	0	0	0	0	0
org_peak12854	0	1	0	0	0	0	0	0	0	0	0	0	0	0	0	0
org_peak12855	0	1	0	0	0	0	0	0	0	0	0	0	0	0	0	0
org_peak12856	0	1	0	0	0	0	0	0	0	0	0	0	0	0	0	0
org_peak12857	0	1	0	0	0	0	0	0	0	0	0	0	0	0	0	0
org_peak12862	0	1	0	0	0	0	0	0	0	0	0	0	0	0	0	0
org_peak12864	0	0	0	1	0	0	0	0	0	0	0	0	0	0	0	0
org_peak12873	0	1	0	0	0	0	0	0	0	0	0	0	0	0	0	0
org_peak12893	0	1	0	0	0	0	0	0	0	0	0	0	0	0	0	0
org_peak12920	0	0	0	1	0	0	0	0	0	0	0	0	0	0	0	0
org_peak12922	0	1	0	0	0	0	0	0	0	0	0	0	0	0	0	0
org_peak12931	0	1	0	0	0	0	0	0	0	0	0	0	0	0	0	0
org_peak12937	0	0	0	1	0	0	0	0	0	0	0	0	0	0	0	0
org_peak12998	0	0	0	1	0	0	0	0	0	0	0	0	0	0	0	0
org_peak13005	0	0	0	0	0	1	0	0	0	0	0	0	0	0	0	0
org_peak13020	0	0	0	0	0	0	1	0	0	0	0	0	0	0	0	0
org_peak13023	0	1	0	0	0	0	0	0	0	0	0	0	0	0	0	0
org_peak13024	0	0	0	0	0	0	0	1	0	0	0	0	0	0	0	0
org_peak13037	0	0	0	0	0	0	1	0	0	0	0	0	0	0	0	0
org_peak13059	0	0	0	0	0	0	1	1	0	0	0	0	0	0	0	0
org_peak13090	0	1	0	0	0	0	0	0	0	0	0	0	0	0	0	0
org_peak13095	0	1	0	0	0	0	0	0	0	0	0	0	0	0	0	0
org_peak13122	0	1	0	0	0	0	0	0	0	0	0	0	0	0	0	0
org_peak13129	0	1	0	0	0	0	0	0	0	0	0	0	0	0	0	0
org_peak13138	0	1	0	0	0	0	0	0	0	0	0	0	0	0	0	0
org_peak13148	0	1	0	0	0	0	0	0	0	0	0	0	0	0	0	0
org_peak13154	0	1	0	0	0	0	0	0	0	0	0	0	0	0	0	0
org_peak13163	0	0	0	0	0	0	1	0	0	0	0	0	0	0	0	0
org_peak13188	0	1	0	0	0	0	0	0	0	0	0	0	0	0	0	0
org_peak13203	0	0	0	1	0	0	0	0	0	0	0	0	0	0	0	0
org_peak13230	0	0	0	0	0	0	1	0	0	0	0	0	0	0	0	0
org_peak13264	0	1	0	0	0	0	0	0	0	0	0	0	0	0	0	0
org_peak13272	0	1	0	0	0	0	0	0	0	0	0	0	0	0	0	0
org_peak13277	0	1	0	0	0	0	0	0	0	0	0	0	0	0	0	0
org_peak13280	0	1	0	0	0	0	0	0	0	0	0	0	0	0	0	0
org_peak13284	0	0	0	1	0	0	0	0	0	0	0	0	0	0	0	0
org_peak13292	0	0	0	1	0	0	0	0	0	0	0	0	0	0	0	0
org_peak13298	0	1	0	0	0	0	0	0	0	0	0	0	0	0	0	0
org_peak13300	0	1	0	0	0	0	0	0	0	0	0	0	0	0	0	0
org_peak13303	0	1	0	0	0	0	0	0	0	0	0	0	0	0	0	0
org_peak13308	0	1	0	0	0	0	0	0	0	0	0	0	0	0	0	0
org_peak13310	0	1	0	0	0	0	0	0	0	0	0	0	0	0	0	0
org_peak13317	0	1	0	0	0	0	0	0	0	0	0	0	0	0	0	0
org_peak13351	0	0	0	0	0	0	0	1	0	0	0	0	0	0	0	0
org_peak13352	0	1	0	0	0	0	0	0	0	0	0	0	0	0	0	0
org_peak13353	0	1	0	0	0	0	0	0	0	0	0	0	0	0	0	0
org_peak13354	0	1	0	0	0	0	0	0	0	0	0	0	0	0	0	0
org_peak13380	0	1	0	0	0	0	0	0	0	0	0	0	0	0	0	0
org_peak13398	0	1	0	0	0	0	0	0	0	0	0	0	0	0	0	0
org_peak13401	0	0	0	0	0	1	0	0	0	0	0	0	0	0	0	0
org_peak13404	0	1	0	0	0	0	0	0	0	0	0	0	0	0	0	0
org_peak13408	0	1	0	0	0	0	0	0	0	0	0	0	0	0	0	0
org_peak13418	0	1	0	0	0	0	0	0	0	0	0	0	0	0	0	0
org_peak13420	0	0	1	0	0	0	0	0	0	0	0	0	0	0	0	0
org_peak13445	0	1	0	0	0	0	0	0	0	0	0	0	0	0	0	0
org_peak13450	0	0	0	0	0	0	0	0	1	0	0	0	0	0	0	0
org_peak13479	0	1	0	0	0	0	0	0	0	0	0	0	0	0	0	0
org_peak13494	0	0	0	1	0	0	0	0	0	0	0	0	0	0	0	0
org_peak13516	0	1	0	0	0	0	0	0	0	0	0	0	0	0	0	0
org_peak13529	1	0	0	0	0	1	0	0	0	0	0	0	0	0	0	0
org_peak13537	0	0	0	1	0	0	0	0	0	0	0	0	0	0	0	0
org_peak13546	0	1	0	0	0	0	0	0	0	0	0	0	0	0	0	0
org_peak13572	0	1	0	0	0	0	0	0	0	0	0	0	0	0	0	0
org_peak13575	0	0	0	1	0	0	0	0	0	0	0	0	0	0	0	0
org_peak13600	0	0	0	0	0	0	1	0	0	0	0	0	0	0	0	0
org_peak13652	0	1	0	0	0	0	0	0	0	0	0	0	0	0	0	0
org_peak13670	0	1	0	0	0	0	0	0	0	0	0	0	0	0	0	0
org_peak13679	0	0	0	0	0	0	1	0	0	0	0	0	0	0	0	0
org_peak13716	0	1	0	0	0	0	0	0	0	0	0	0	0	0	0	0
org_peak13718	0	1	0	0	0	0	0	0	0	0	0	0	0	0	0	0
org_peak13750	0	1	0	0	0	0	0	0	0	0	0	0	0	0	0	0
org_peak13759	0	0	0	1	0	0	0	0	0	0	0	0	0	0	0	0
org_peak13772	0	1	0	0	0	0	0	0	0	0	0	0	0	0	0	0
org_peak13774	0	1	0	0	0	0	0	0	0	0	0	0	0	0	0	0
org_peak13776	0	1	0	0	0	0	0	0	0	0	0	0	0	0	0	0
org_peak13777	0	0	0	0	0	1	0	0	0	0	0	0	0	0	0	0
org_peak13781	0	1	0	0	0	0	0	0	0	0	0	0	0	0	0	0
org_peak13783	0	1	0	0	0	0	0	0	0	0	0	0	0	0	0	0
org_peak13795	0	1	0	0	0	0	0	0	0	0	0	0	0	0	0	0
org_peak13833	0	1	0	0	0	0	0	0	0	0	0	0	0	0	0	0
org_peak13840	0	1	0	0	0	0	0	0	0	0	0	0	0	0	0	0
org_peak13865	0	0	0	0	0	0	1	0	0	0	0	0	0	0	0	0
org_peak13900	0	0	0	0	0	0	1	0	0	0	0	0	0	0	0	0
org_peak13905	0	0	0	0	0	1	0	0	0	0	0	0	0	0	0	0
org_peak13918	0	0	0	1	0	0	0	0	0	0	0	0	0	0	0	0
org_peak13938	0	0	0	1	0	0	0	0	0	0	0	0	0	0	0	0
org_peak13939	0	0	0	1	0	0	0	0	0	0	0	0	0	0	0	0
org_peak13943	0	0	0	1	0	0	0	0	0	0	0	0	0	0	0	0
org_peak13973	0	1	0	0	0	0	0	0	0	0	0	0	0	0	0	0
org_peak13982	0	1	0	0	0	0	0	0	0	0	0	0	0	0	0	0
org_peak14010	0	0	0	0	0	0	1	0	0	0	0	0	0	0	0	0
org_peak14021	0	0	0	0	0	0	0	1	0	0	0	0	0	0	0	0
org_peak14045	0	1	0	0	0	0	0	0	0	0	0	0	0	0	0	0
org_peak14059	0	1	0	0	0	0	0	0	0	0	0	0	0	0	0	0
org_peak14081	0	0	0	0	0	0	0	1	0	0	0	0	0	0	0	0
org_peak14085	0	1	0	0	0	0	0	0	0	0	0	0	0	0	0	0
org_peak14109	0	0	0	0	0	0	0	1	0	0	0	0	0	0	0	0
org_peak14111	0	1	0	0	0	0	0	0	0	0	0	0	0	0	0	0
org_peak14148	0	0	0	1	0	0	0	0	0	0	0	0	0	0	0	0
org_peak14167	0	1	0	0	0	0	0	0	0	0	0	0	0	0	0	0
org_peak14171	0	1	0	0	0	0	0	0	0	0	0	0	0	0	0	0
org_peak14173	0	1	0	0	0	0	0	0	0	0	0	0	0	0	0	0
org_peak14181	0	1	0	0	0	0	0	0	0	0	0	0	0	0	0	0
org_peak14185	0	1	0	0	0	0	0	0	0	0	0	0	0	0	0	0
org_peak14198	0	1	0	0	0	0	0	0	0	0	0	0	0	0	0	0
org_peak14203	0	0	0	1	0	0	0	0	0	0	0	0	0	0	0	0
org_peak14242	0	1	0	0	0	0	0	0	0	0	0	0	0	0	0	0
org_peak14244	0	1	0	0	0	0	0	0	0	0	0	0	0	0	0	0
org_peak14281	0	0	0	0	0	1	0	0	0	0	0	0	0	0	0	0
org_peak14295	0	1	0	0	0	0	0	0	0	0	0	0	0	0	0	0
org_peak14314	0	0	0	0	0	0	1	0	0	0	0	0	0	0	0	0
org_peak14319	0	0	0	1	0	0	0	0	0	0	0	0	0	0	0	0
org_peak14337	0	0	0	0	0	1	0	0	0	0	0	0	0	0	0	0
org_peak14350	0	1	0	0	0	0	0	0	0	0	0	0	0	0	0	0
org_peak14394	0	1	0	0	0	0	0	0	0	0	0	0	0	0	0	0
org_peak14447	0	1	0	0	0	0	0	0	0	0	0	0	0	0	0	0
org_peak14454	0	1	0	0	0	0	0	0	0	0	0	0	0	0	0	0
org_peak14456	0	1	0	0	0	0	0	0	0	0	0	0	0	0	0	0
org_peak14458	0	1	0	0	0	0	0	0	0	0	0	0	0	0	0	0
org_peak14459	0	1	0	0	0	0	0	0	0	0	0	0	0	0	0	0
org_peak14494	0	1	0	0	0	0	0	0	0	0	0	0	0	0	0	0
org_peak14512	0	1	0	0	0	0	0	0	0	0	0	0	0	0	0	0
org_peak14527	0	1	0	0	0	0	0	0	0	0	0	0	0	0	0	0
org_peak14539	0	1	0	0	0	0	0	0	0	0	0	0	0	0	0	0
org_peak14551	0	0	0	1	0	0	0	0	0	0	0	0	0	0	0	0
org_peak14553	0	0	0	0	0	0	1	0	0	0	0	0	0	0	0	0
org_peak14573	0	1	0	0	0	0	0	0	0	0	0	0	0	0	0	0
org_peak14575	0	1	0	0	0	0	0	0	0	0	0	0	0	0	0	0
org_peak14598	0	0	0	1	0	0	0	0	0	0	0	0	0	0	0	0
org_peak14626	0	1	0	0	0	0	0	0	0	0	0	0	0	0	0	0
org_peak14633	0	0	0	0	0	0	0	1	0	0	0	0	0	0	0	0
org_peak14634	0	0	0	1	0	0	0	0	0	0	0	0	0	0	0	0
org_peak14642	0	1	0	0	0	0	0	0	0	0	0	0	0	0	0	0
org_peak14660	0	1	0	0	0	0	0	0	0	0	0	0	0	0	0	0
org_peak14671	0	1	0	0	0	0	0	0	0	0	0	0	0	0	0	0
org_peak14683	0	1	0	0	0	0	0	0	0	0	0	0	0	0	0	0
org_peak14695	0	1	0	0	0	0	0	0	0	0	0	0	0	0	0	0
org_peak14697	0	1	0	0	0	0	0	0	0	0	0	0	0	0	0	0
org_peak14726	0	1	0	0	0	0	0	0	0	0	0	0	0	0	0	0
org_peak14742	0	1	0	0	0	0	0	0	0	0	0	0	0	0	0	0
org_peak14764	0	0	0	1	0	0	0	0	0	0	0	0	0	0	0	0
org_peak14796	0	1	0	0	0	0	0	0	0	0	0	0	0	0	0	0
org_peak14801	0	1	0	0	0	0	0	0	0	0	0	0	0	0	0	0
org_peak14802	0	1	0	0	0	0	0	0	0	0	0	0	0	0	0	0
org_peak14807	0	1	0	0	0	0	0	0	0	0	0	0	0	0	0	0
org_peak14828	0	0	0	0	0	0	1	0	0	0	0	0	0	0	0	0
org_peak14831	0	1	0	0	0	0	0	0	0	0	0	0	0	0	0	0
org_peak14843	0	0	0	0	0	0	1	0	0	0	0	0	0	0	0	0
org_peak14845	0	0	0	1	0	0	0	0	0	0	0	0	0	0	0	0
org_peak14851	0	1	0	0	0	0	0	0	0	0	0	0	0	0	0	0
org_peak14855	0	1	0	0	0	0	0	0	0	0	0	0	0	0	0	0
org_peak14858	0	1	0	0	0	0	0	0	0	0	0	0	0	0	0	0
org_peak14862	0	0	0	1	0	0	0	0	0	0	0	0	0	0	0	0
org_peak14883	0	0	0	1	0	0	0	0	0	0	0	0	0	0	0	0
org_peak14889	0	0	0	1	0	0	0	0	0	0	0	0	0	0	0	0
org_peak14892	0	1	0	0	0	0	0	0	0	0	0	0	0	0	0	0
org_peak14893	0	1	0	0	0	0	0	0	0	0	0	0	0	0	0	0
org_peak14952	0	1	0	0	0	0	0	0	0	0	0	0	0	0	0	0
org_peak14953	0	1	0	0	0	0	0	0	0	0	0	0	0	0	0	0
org_peak14965	0	1	0	0	0	0	0	0	0	0	0	0	0	0	0	0
org_peak14975	0	1	0	0	0	0	0	0	0	0	0	0	0	0	0	0
org_peak14999	0	1	0	0	0	0	0	0	0	0	0	0	0	0	0	0
org_peak15013	0	1	0	0	0	0	0	0	0	0	0	0	0	0	0	0
org_peak15026	0	1	0	0	0	0	0	0	0	0	0	0	0	0	0	0
org_peak15031	0	1	0	0	0	0	0	0	0	0	0	0	0	0	0	0
org_peak15041	0	0	0	0	0	0	1	0	0	0	0	0	0	0	0	0
org_peak15048	0	1	0	0	0	0	0	0	0	0	0	0	0	0	0	0
org_peak15062	0	1	0	0	0	0	0	0	0	0	0	0	0	0	0	0
org_peak15070	0	1	0	0	0	0	0	0	0	0	0	0	0	0	0	0
org_peak15082	0	1	0	0	0	0	0	0	0	0	0	0	0	0	0	0
org_peak15103	0	1	0	0	0	0	0	0	0	0	0	0	0	0	0	0
org_peak15105	0	1	0	0	0	0	0	0	0	0	0	0	0	0	0	0
org_peak15107	0	0	0	1	0	0	0	0	0	0	0	0	0	0	0	0
org_peak15110	0	1	0	0	0	0	0	0	0	0	0	0	0	0	0	0
org_peak15111	0	1	0	0	0	0	0	0	0	0	0	0	0	0	0	0
org_peak15123	0	1	0	0	0	0	0	0	0	0	0	0	0	0	0	0
org_peak15131	0	0	0	0	0	0	0	1	0	0	0	0	0	0	0	0
org_peak15143	0	1	0	0	0	0	0	0	0	0	0	0	0	0	0	0
org_peak15165	0	1	0	0	0	0	0	0	0	0	0	0	0	0	0	0
org_peak15191	0	1	0	0	0	0	0	0	0	0	0	0	0	0	0	0
org_peak15192	0	1	0	0	0	0	0	0	0	0	0	0	0	0	0	0
org_peak15204	0	1	0	0	0	0	0	0	0	0	0	0	0	0	0	0
org_peak15234	0	0	0	0	0	0	1	0	0	0	0	0	0	0	0	0
org_peak15241	0	1	0	0	0	0	0	0	0	0	0	0	0	0	0	0
org_peak15247	0	1	0	0	0	0	0	0	0	0	0	0	0	0	0	0
org_peak15248	0	1	0	0	0	0	0	0	0	0	0	0	0	0	0	0
org_peak15252	0	1	0	0	0	0	0	0	0	0	0	0	0	0	0	0
org_peak15263	0	1	0	0	0	0	0	0	0	0	0	0	0	0	0	0
org_peak15271	0	1	0	0	0	0	0	0	0	0	0	0	0	0	0	0
org_peak15277	0	1	0	0	0	0	0	0	0	0	0	0	0	0	0	0
org_peak15283	1	0	0	0	0	0	0	0	0	0	0	0	0	0	0	0
org_peak15287	0	0	0	0	0	0	0	1	0	0	0	0	0	0	0	0
org_peak15313	0	1	0	0	0	0	0	0	0	0	0	0	0	0	0	0
org_peak15316	0	1	0	0	0	0	0	0	0	0	0	0	0	0	0	0
org_peak15332	0	0	0	0	0	0	0	1	0	0	0	0	0	0	0	0
org_peak15339	0	0	0	0	0	0	1	0	0	0	0	0	0	0	0	0
org_peak15364	0	1	0	0	0	0	0	0	0	0	0	0	0	0	0	0
org_peak15402	0	1	0	0	0	0	0	0	0	0	0	0	0	0	0	0
org_peak15406	0	1	0	0	0	0	0	0	0	0	0	0	0	0	0	0
org_peak15412	0	1	0	0	0	0	0	0	0	0	0	0	0	0	0	0
org_peak15421	0	1	0	0	0	0	0	0	0	0	0	0	0	0	0	0
org_peak15448	0	1	0	0	0	0	0	0	0	0	0	0	0	0	0	0
org_peak15464	0	1	0	0	0	0	0	0	0	0	0	0	0	0	0	0
org_peak15465	0	1	0	0	0	0	0	0	0	0	0	0	0	0	0	0
org_peak15467	0	1	0	0	0	0	0	0	0	0	0	0	0	0	0	0
org_peak15469	0	1	0	0	0	0	0	0	0	0	0	0	0	0	0	0
org_peak15471	0	1	0	0	0	0	0	0	0	0	0	0	0	0	0	0
org_peak15472	0	1	0	0	0	0	0	0	0	0	0	0	0	0	0	0
org_peak15498	0	0	0	1	0	0	0	0	0	0	0	0	0	0	0	0
org_peak15507	0	0	0	1	0	0	0	0	0	0	0	0	0	0	0	0
org_peak15513	0	0	0	1	0	0	0	0	0	0	0	0	0	0	0	0
org_peak15523	0	0	0	1	0	0	0	0	0	0	0	0	0	0	0	0
org_peak15543	0	1	0	0	0	0	0	0	0	0	0	0	0	0	0	0
org_peak15545	0	1	0	0	0	0	0	0	0	0	0	0	0	0	0	0
org_peak15548	0	1	0	0	0	0	0	0	0	0	0	0	0	0	0	0
org_peak15551	0	1	0	0	0	0	0	0	0	0	0	0	0	0	0	0
org_peak15563	0	0	1	0	0	0	0	0	0	0	0	0	0	0	0	0
org_peak15567	0	1	0	0	0	0	0	0	0	0	0	0	0	0	0	0
org_peak15570	0	1	0	0	0	0	0	0	0	0	0	0	0	0	0	0
org_peak15581	0	1	0	0	0	0	0	0	0	0	0	0	0	0	0	0
org_peak15605	0	1	0	0	0	0	0	0	0	0	0	0	0	0	0	0
org_peak15606	0	1	0	0	0	0	0	0	0	0	0	0	0	0	0	0
org_peak15611	0	1	0	0	0	0	0	0	0	0	0	0	0	0	0	0
org_peak15620	0	1	0	0	0	0	0	0	0	0	0	0	0	0	0	0
org_peak15635	0	1	0	0	0	0	0	0	0	0	0	0	0	0	0	0
org_peak15636	0	1	0	0	0	0	0	0	0	0	0	0	0	0	0	0
org_peak15641	0	1	0	0	0	0	0	0	0	0	0	0	0	0	0	0
org_peak15665	0	1	0	0	0	0	0	0	0	0	0	0	0	0	0	0
org_peak15666	0	0	0	1	0	0	0	0	0	0	0	0	0	0	0	0
org_peak15719	0	1	0	0	0	0	0	0	0	0	0	0	0	0	0	0
org_peak15735	0	0	0	1	0	0	0	0	0	0	0	0	0	0	0	0
org_peak15750	0	1	0	0	0	0	0	0	0	0	0	0	0	0	0	0
org_peak15751	0	1	0	0	0	0	0	0	0	0	0	0	0	0	0	0
org_peak15754	0	0	0	1	0	0	0	0	0	0	0	0	0	0	0	0
org_peak15759	0	0	0	1	0	0	0	0	0	0	0	0	0	0	0	0
org_peak15771	0	0	0	0	0	1	0	0	0	0	0	0	0	0	0	0
org_peak15780	0	1	0	0	0	0	0	0	0	0	0	0	0	0	0	0
org_peak15781	0	1	0	0	0	0	0	0	0	0	0	0	0	0	0	0
org_peak15783	0	1	0	0	0	0	0	0	0	0	0	0	0	0	0	0
org_peak15809	0	1	0	0	0	0	0	0	0	0	0	0	0	0	0	0
org_peak15810	0	1	0	0	0	0	0	0	0	0	0	0	0	0	0	0
org_peak15819	0	1	0	0	0	0	0	0	0	0	0	0	0	0	0	0
org_peak15823	0	1	0	0	0	0	0	0	0	0	0	0	0	0	0	0
org_peak15851	0	1	0	0	0	0	0	0	0	0	0	0	0	0	0	0
org_peak15852	0	0	0	1	0	0	0	0	0	0	0	0	0	0	0	0
org_peak15873	0	1	0	0	0	0	0	0	0	0	0	0	0	0	0	0
org_peak15908	0	1	0	0	0	0	0	0	0	0	0	0	0	0	0	0
org_peak15916	0	1	0	0	0	0	0	0	0	0	0	0	0	0	0	0
org_peak15917	0	0	0	1	0	0	0	0	0	0	0	0	0	0	0	0
org_peak15922	0	1	0	0	0	0	0	0	0	0	0	0	0	0	0	0
org_peak15926	0	1	0	0	0	0	0	0	0	0	0	0	0	0	0	0
org_peak15935	0	1	0	0	0	0	0	0	0	0	0	0	0	0	0	0
org_peak15941	0	1	0	0	0	0	0	0	0	0	0	0	0	0	0	0
org_peak15944	0	1	0	0	0	0	0	0	0	0	0	0	0	0	0	0
org_peak15947	0	1	0	0	0	0	0	0	0	0	0	0	0	0	0	0
org_peak15951	0	1	0	0	0	0	0	0	0	0	0	0	0	0	0	0
org_peak15960	0	0	0	1	0	0	0	0	0	0	0	0	0	0	0	0
org_peak15996	0	1	0	0	0	0	0	0	0	0	0	0	0	0	0	0
org_peak15998	0	0	0	1	0	0	0	0	0	0	0	0	0	0	0	0
org_peak16001	0	1	0	0	0	0	0	0	0	0	0	0	0	0	0	0
org_peak16045	0	1	0	0	0	0	0	0	0	0	0	0	0	0	0	0
org_peak16052	0	0	0	0	0	0	0	1	0	0	0	0	0	0	0	0
org_peak16066	0	1	0	0	0	0	0	0	0	0	0	0	0	0	0	0
org_peak16123	0	1	0	0	0	0	0	0	0	0	0	0	0	0	0	0
org_peak16147	0	1	0	0	0	0	0	0	0	0	0	0	0	0	0	0
org_peak16191	0	0	0	1	0	0	0	0	0	0	0	0	0	0	0	0
org_peak16211	0	1	0	0	0	0	0	0	0	0	0	0	0	0	0	0
org_peak16216	0	0	0	0	0	1	0	0	0	0	0	0	0	0	0	0
org_peak16240	0	0	0	0	0	0	0	1	0	0	0	0	0	0	0	0
org_peak16250	0	1	0	0	0	0	0	0	0	0	0	0	0	0	0	0
org_peak16251	0	1	0	0	0	0	0	0	0	0	0	0	0	0	0	0
org_peak16252	0	1	0	0	0	0	0	0	0	0	0	0	0	0	0	0
org_peak16260	0	1	0	0	0	0	0	0	0	0	0	0	0	0	0	0
org_peak16262	0	1	0	0	0	0	0	0	0	0	0	0	0	0	0	0
org_peak16280	0	1	0	0	0	0	0	0	0	0	0	0	0	0	0	0
org_peak16302	0	0	0	0	0	0	0	1	0	0	0	0	0	0	0	0
org_peak16324	0	1	0	0	0	0	0	0	0	0	0	0	0	0	0	0
org_peak16343	0	1	0	0	0	0	0	0	0	0	0	0	0	0	0	0
org_peak16382	0	0	0	0	0	0	1	0	0	0	0	0	0	0	0	0
org_peak16384	0	1	0	0	0	0	0	0	0	0	0	0	0	0	0	0
org_peak16388	0	1	0	0	0	0	0	0	0	0	0	0	0	0	0	0
org_peak16392	0	1	0	0	0	0	0	0	0	0	0	0	0	0	0	0
org_peak16393	0	1	0	0	0	0	0	0	0	0	0	0	0	0	0	0
org_peak16394	0	1	0	0	0	0	0	0	0	0	0	0	0	0	0	0
org_peak16414	0	1	0	0	0	0	0	0	0	0	0	0	0	0	0	0
org_peak16464	0	1	0	0	0	0	0	0	0	0	0	0	0	0	0	0
org_peak16475	0	1	0	0	0	0	0	0	0	0	0	0	0	0	0	0
org_peak16477	0	0	0	1	0	0	0	0	0	0	0	0	0	0	0	0
org_peak16479	0	1	0	0	0	0	0	0	0	0	0	0	0	0	0	0
org_peak16487	0	1	0	0	0	0	0	0	0	0	0	0	0	0	0	0
org_peak16524	0	0	0	0	0	1	0	0	0	0	0	0	0	0	0	0
org_peak16527	0	0	0	1	0	0	0	0	0	0	0	0	0	0	0	0
org_peak16530	0	0	0	0	0	0	1	0	0	0	0	0	0	0	0	0
org_peak16537	0	0	0	1	0	0	0	0	0	0	0	0	0	0	0	0
org_peak16540	0	1	0	0	0	0	0	0	0	0	0	0	0	0	0	0
org_peak16542	0	1	0	0	0	0	0	0	0	0	0	0	0	0	0	0
org_peak16560	0	1	0	0	0	0	0	0	0	0	0	0	0	0	0	0
org_peak16561	0	1	0	0	0	0	0	0	0	0	0	0	0	0	0	0
org_peak16562	0	1	0	0	0	0	0	0	0	0	0	0	0	0	0	0
org_peak16568	0	0	0	0	0	0	0	1	0	0	0	0	0	0	0	0
org_peak16569	0	1	0	0	0	0	0	0	0	0	0	0	0	0	0	0
org_peak16570	0	1	0	0	0	0	0	0	0	0	0	0	0	0	0	0
org_peak16575	0	1	0	0	0	0	0	0	0	0	0	0	0	0	0	0
org_peak16576	0	1	0	0	0	0	0	0	0	0	0	0	0	0	0	0
org_peak16584	0	0	0	1	0	0	0	0	0	0	0	0	0	0	0	0
org_peak16585	0	0	0	1	0	0	0	0	0	0	0	0	0	0	0	0
org_peak16586	0	0	0	1	0	0	0	0	0	0	0	0	0	0	0	0
org_peak16588	0	1	0	0	0	0	0	0	0	0	0	0	0	0	0	0
org_peak16591	0	0	0	0	0	0	0	0	1	0	0	0	0	0	0	0
org_peak16610	0	0	0	0	0	0	0	1	0	0	0	0	0	0	0	0
org_peak16650	0	1	0	0	0	0	0	0	0	0	0	0	0	0	0	0
org_peak16664	0	1	0	0	0	0	0	0	0	0	0	0	0	0	0	0
org_peak16665	0	0	0	1	0	0	0	0	0	0	0	0	0	0	0	0
org_peak16667	0	0	0	1	0	0	0	0	0	0	0	0	0	0	0	0
org_peak16669	0	1	0	0	0	0	0	0	0	0	0	0	0	0	0	0
org_peak16677	0	1	0	0	0	0	0	0	0	0	0	0	0	0	0	0
org_peak16685	0	1	0	0	0	0	0	0	0	0	0	0	0	0	0	0
org_peak16695	0	1	0	0	0	0	0	0	0	0	0	0	0	0	0	0
org_peak16720	0	1	0	0	0	0	0	0	0	0	0	0	0	0	0	0
org_peak16726	0	1	0	0	0	0	0	0	0	0	0	0	0	0	0	0
org_peak16731	0	0	0	0	0	0	1	0	0	0	0	0	0	0	0	0
org_peak16741	0	1	0	0	0	0	0	0	0	0	0	0	0	0	0	0
org_peak16757	0	0	0	1	0	0	0	0	0	0	0	0	0	0	0	0
org_peak16771	0	1	0	0	0	0	0	0	0	0	0	0	0	0	0	0
org_peak16772	0	1	0	0	0	0	0	0	0	0	0	0	0	0	0	0
org_peak16775	0	1	0	0	0	0	0	0	0	0	0	0	0	0	0	0
org_peak16778	0	0	0	0	0	0	0	1	0	0	0	0	0	0	0	0
org_peak16798	0	1	0	0	0	0	0	0	0	0	0	0	0	0	0	0
org_peak16799	0	1	0	0	0	0	0	0	0	0	0	0	0	0	0	0
org_peak16819	0	1	0	0	0	0	0	0	0	0	0	0	0	0	0	0
org_peak16832	0	1	0	0	0	0	0	0	0	0	0	0	0	0	0	0
org_peak16833	0	1	0	0	0	0	0	0	0	0	0	0	0	0	0	0
org_peak16843	0	1	0	0	0	0	0	0	0	0	0	0	0	0	0	0
org_peak16858	0	1	0	0	0	0	0	0	0	0	0	0	0	0	0	0
org_peak16869	0	1	0	0	0	0	0	0	0	0	0	0	0	0	0	0
org_peak16872	0	1	0	0	0	0	0	0	0	0	0	0	0	0	0	0
org_peak16900	0	1	0	0	0	0	0	0	0	0	0	0	0	0	0	0
org_peak16920	0	1	0	0	0	0	0	0	0	0	0	0	0	0	0	0
org_peak16923	0	1	0	0	0	0	0	0	0	0	0	0	0	0	0	0
org_peak16932	0	1	0	0	0	0	0	0	0	0	0	0	0	0	0	0
org_peak16937	0	1	0	0	0	0	0	0	0	0	0	0	0	0	0	0
org_peak16938	0	1	0	0	0	0	0	0	0	0	0	0	0	0	0	0
org_peak16948	0	1	0	0	0	0	0	0	0	0	0	0	0	0	0	0
org_peak16952	0	1	0	0	0	0	0	0	0	0	0	0	0	0	0	0
org_peak16957	0	1	0	0	0	0	0	0	0	0	0	0	0	0	0	0
org_peak16958	0	1	0	0	0	0	0	0	0	0	0	0	0	0	0	0
org_peak16959	0	1	0	0	0	0	0	0	0	0	0	0	0	0	0	0
org_peak16960	0	1	0	0	0	0	0	0	0	0	0	0	0	0	0	0
org_peak16961	0	1	0	0	0	0	0	0	0	0	0	0	0	0	0	0
org_peak16962	0	1	0	0	0	0	0	0	0	0	0	0	0	0	0	0
org_peak16969	0	1	0	0	0	0	0	0	0	0	0	0	0	0	0	0
org_peak16975	0	0	0	0	0	0	1	0	0	0	0	0	0	0	0	0
org_peak16993	0	0	1	0	0	0	0	0	0	0	0	0	0	0	0	0
org_peak16996	0	0	0	0	0	0	1	0	0	0	0	0	0	0	0	0
org_peak17032	0	1	0	0	0	0	0	0	0	0	0	0	0	0	0	0
org_peak17033	0	1	0	0	0	0	0	0	0	0	0	0	0	0	0	0
org_peak17040	0	1	0	0	0	0	0	0	0	0	0	0	0	0	0	0
org_peak17043	0	1	0	0	0	0	0	0	0	0	0	0	0	0	0	0
org_peak17044	0	1	0	0	0	0	0	0	0	0	0	0	0	0	0	0
org_peak17093	0	0	0	1	0	0	0	0	0	0	0	0	0	0	0	0
org_peak17107	1	0	0	0	0	0	0	0	0	0	0	0	0	0	0	0
org_peak17109	1	0	0	0	0	0	0	0	0	0	0	0	0	0	0	0
org_peak17110	1	0	0	0	0	0	0	0	0	0	0	0	0	0	0	0
org_peak17111	1	0	0	0	0	0	0	0	0	0	0	0	0	0	0	0
org_peak17158	0	1	0	0	0	0	0	0	0	0	0	0	0	0	0	0
org_peak17159	0	1	0	0	0	0	0	0	0	0	0	0	0	0	0	0
org_peak17167	0	1	0	0	0	0	0	0	0	0	0	0	0	0	0	0
org_peak17172	0	1	0	0	0	0	0	0	0	0	0	0	0	0	0	0
org_peak17173	1	0	0	0	0	0	0	0	0	0	0	0	0	0	0	0
org_peak17191	0	1	0	0	0	0	0	0	0	0	0	0	0	0	0	0
org_peak17213	0	1	0	0	0	0	0	0	0	0	0	0	0	0	0	0
org_peak17217	0	0	0	1	0	0	0	0	0	0	0	0	0	0	0	0
org_peak17223	0	1	0	0	0	0	0	0	0	0	0	0	0	0	0	0
org_peak17224	0	1	0	0	0	0	0	0	0	0	0	0	0	0	0	0
org_peak17233	0	1	0	0	0	0	0	0	0	0	0	0	0	0	0	0
org_peak17316	0	1	0	0	0	0	0	0	0	0	0	0	0	0	0	0
org_peak17341	0	0	0	1	0	0	0	0	0	0	0	0	0	0	0	0
org_peak17378	0	1	0	0	0	0	0	0	0	0	0	0	0	0	0	0
org_peak17380	0	1	0	0	0	0	0	0	0	0	0	0	0	0	0	0
org_peak17385	0	1	0	0	0	0	0	0	0	0	0	0	0	0	0	0
org_peak17390	0	0	0	1	0	0	0	0	0	0	0	0	0	0	0	0
org_peak17415	0	0	0	1	0	0	0	0	0	0	0	0	0	0	0	0
org_peak17443	0	1	0	0	0	0	0	0	0	0	0	0	0	0	0	0
org_peak17457	0	0	0	0	0	0	1	0	0	0	0	0	0	0	0	0
org_peak17459	0	0	0	0	0	0	0	1	0	0	0	0	0	0	0	0
org_peak17466	0	0	0	1	0	0	0	0	0	0	0	0	0	0	0	0
org_peak17516	0	0	0	1	0	0	0	0	0	0	0	0	0	0	0	0
org_peak17537	0	0	0	0	0	0	1	0	0	0	0	0	0	0	0	0
org_peak17580	0	1	0	0	0	0	0	0	0	0	0	0	0	0	0	0
org_peak17590	0	0	0	1	0	0	0	0	0	0	0	0	0	0	0	0
org_peak17597	0	1	0	0	0	0	0	0	0	0	0	0	0	0	0	0
org_peak17605	0	0	0	1	0	0	0	0	0	0	0	0	0	0	0	0
org_peak17607	0	0	0	1	0	0	0	0	0	0	0	0	0	0	0	0
org_peak17611	0	1	0	0	0	0	0	0	0	0	0	0	0	0	0	0
org_peak17619	0	1	0	0	0	0	0	0	0	0	0	0	0	0	0	0
org_peak17629	0	0	0	1	0	0	0	0	0	0	0	0	0	0	0	0
org_peak17634	0	1	0	0	0	0	0	0	0	0	0	0	0	0	0	0
org_peak17638	0	1	0	0	0	0	0	0	0	0	0	0	0	0	0	0
org_peak17645	0	0	0	0	0	0	1	0	0	0	0	0	0	0	0	0
org_peak17669	0	0	0	1	0	0	0	0	0	0	0	0	0	0	0	0
org_peak17670	0	1	0	0	0	0	0	0	0	0	0	0	0	0	0	0
org_peak17704	0	1	0	0	0	0	0	0	0	0	0	0	0	0	0	0
org_peak17724	0	1	0	0	0	0	0	0	0	0	0	0	0	0	0	0
org_peak17726	0	1	0	0	0	0	0	0	0	0	0	0	0	0	0	0
org_peak17727	0	1	0	0	0	0	0	0	0	0	0	0	0	0	0	0
org_peak17728	0	1	0	0	0	0	0	0	0	0	0	0	0	0	0	0
org_peak17756	0	1	0	0	0	0	0	0	0	0	0	0	0	0	0	0
org_peak17777	0	0	0	0	0	1	0	0	0	0	0	0	0	0	0	0
org_peak17801	0	1	0	0	0	0	0	0	0	0	0	0	0	0	0	0
org_peak17808	0	0	0	1	0	0	0	0	0	0	0	0	0	0	0	0
org_peak17830	0	1	0	0	0	0	0	0	0	0	0	0	0	0	0	0
org_peak17835	0	1	0	0	0	0	0	0	0	0	0	0	0	0	0	0
org_peak17840	0	1	0	0	0	0	0	0	0	0	0	0	0	0	0	0
org_peak17843	0	1	0	0	0	0	0	0	0	0	0	0	0	0	0	0
org_peak17847	0	1	0	0	0	0	0	0	0	0	0	0	0	0	0	0
org_peak17849	0	1	0	0	0	0	0	0	0	0	0	0	0	0	0	0
org_peak17850	0	1	0	0	0	0	0	0	0	0	0	0	0	0	0	0
org_peak17854	0	0	0	1	0	0	0	0	0	0	0	0	0	0	0	0
org_peak17855	0	1	0	0	0	0	0	0	0	0	0	0	0	0	0	0
org_peak17860	0	0	0	1	0	0	0	0	0	0	0	0	0	0	0	0
org_peak17881	0	0	0	1	0	0	0	0	0	0	0	0	0	0	0	0
org_peak17887	0	1	0	0	0	0	0	0	0	0	0	0	0	0	0	0
org_peak17898	0	0	0	0	0	0	0	1	0	0	0	0	0	0	0	0
org_peak17903	0	1	0	0	0	0	0	0	0	0	0	0	0	0	0	0
org_peak17904	0	1	0	0	0	0	0	0	0	0	0	0	0	0	0	0
org_peak17907	0	0	0	1	0	0	0	0	0	0	0	0	0	0	0	0
org_peak17910	0	0	0	1	0	0	0	0	0	0	0	0	0	0	0	0
org_peak17912	0	1	0	0	0	0	0	0	0	0	0	0	0	0	0	0
org_peak17914	0	0	0	0	0	0	0	1	0	0	0	0	0	0	0	0
org_peak17915	0	0	0	1	0	0	0	0	0	0	0	0	0	0	0	0
org_peak17923	0	0	0	1	0	0	0	0	0	0	0	0	0	0	0	0
org_peak17933	0	0	0	1	0	0	0	0	0	0	0	0	0	0	0	0
org_peak17941	0	1	0	0	0	0	0	0	0	0	0	0	0	0	0	0
org_peak17958	0	1	0	0	0	0	0	0	0	0	0	0	0	0	0	0
org_peak17962	0	1	0	0	0	0	0	0	0	0	0	0	0	0	0	0
org_peak17964	0	0	0	1	0	0	0	0	0	0	0	0	0	0	0	0
org_peak17975	0	1	0	0	0	0	0	0	0	0	0	0	0	0	0	0
org_peak18049	0	0	0	1	0	0	0	0	0	0	0	0	0	0	0	0
org_peak18081	0	0	0	0	0	0	1	0	0	0	0	0	0	0	0	0
org_peak18145	0	0	0	1	0	0	0	0	0	0	0	0	0	0	0	0
org_peak18146	0	1	0	0	0	0	0	0	0	0	0	0	0	0	0	0
org_peak18152	0	0	0	1	0	0	0	0	0	0	0	0	0	0	0	0
org_peak18156	0	1	0	0	0	0	0	0	0	0	0	0	0	0	0	0
org_peak18187	0	1	0	0	0	0	0	0	0	0	0	0	0	0	0	0
org_peak18195	0	1	0	0	0	0	0	0	0	0	0	0	0	0	0	0
org_peak18213	0	1	0	0	0	0	0	0	0	0	0	0	0	0	0	0
org_peak18218	0	1	0	0	0	0	0	0	0	0	0	0	0	0	0	0
org_peak18221	0	1	0	0	0	0	0	0	0	0	0	0	0	0	0	0
org_peak18224	0	1	0	0	0	0	0	0	0	0	0	0	0	0	0	0
org_peak18231	0	1	0	0	0	0	0	0	0	0	0	0	0	0	0	0
org_peak18252	0	0	0	0	0	1	0	0	0	0	0	0	0	0	0	0
org_peak18273	0	1	0	0	0	0	0	0	0	0	0	0	0	0	0	0
org_peak18300	0	1	0	0	0	0	0	0	0	0	0	0	0	0	0	0
org_peak18307	0	0	0	1	0	0	0	0	0	0	0	0	0	0	0	0
org_peak18331	0	1	0	0	0	0	0	0	0	0	0	0	0	0	0	0
org_peak18341	0	1	0	0	0	0	0	0	0	0	0	0	0	0	0	0
org_peak18357	0	1	0	0	0	0	0	0	0	0	0	0	0	0	0	0
org_peak18366	0	1	0	0	0	0	0	0	0	0	0	0	0	0	0	0
org_peak18367	0	1	0	0	0	0	0	0	0	0	0	0	0	0	0	0
org_peak18371	0	1	0	0	0	0	0	0	0	0	0	0	0	0	0	0
org_peak18382	0	1	0	0	0	0	0	0	0	0	0	0	0	0	0	0
org_peak18413	0	1	0	0	0	0	0	0	0	0	0	0	0	0	0	0
org_peak18434	0	0	0	1	0	0	0	0	0	0	0	0	0	0	0	0
org_peak18444	0	1	0	0	0	0	0	0	0	0	0	0	0	0	0	0
org_peak18445	0	1	0	0	0	0	0	0	0	0	0	0	0	0	0	0
org_peak18446	0	1	0	0	0	0	0	0	0	0	0	0	0	0	0	0
org_peak18448	0	0	0	1	0	0	0	0	0	0	0	0	0	0	0	0
org_peak18452	0	0	0	0	0	0	1	0	0	0	0	0	0	0	0	0
org_peak18460	0	1	0	0	0	0	0	0	0	0	0	0	0	0	0	0
org_peak18467	0	1	0	0	0	0	0	0	0	0	0	0	0	0	0	0
org_peak18468	0	1	0	0	0	0	0	0	0	0	0	0	0	0	0	0
org_peak18479	0	1	0	0	0	0	0	0	0	0	0	0	0	0	0	0
org_peak18495	0	1	0	0	0	0	0	0	0	0	0	0	0	0	0	0
org_peak18522	0	1	0	0	0	0	0	0	0	0	0	0	0	0	0	0
org_peak18578	0	1	0	0	0	0	0	0	0	0	0	0	0	0	0	0
org_peak18594	0	0	0	1	0	0	0	0	0	0	0	0	0	0	0	0
org_peak18599	0	1	0	0	0	0	0	0	0	0	0	0	0	0	0	0
org_peak18607	0	0	0	1	0	0	0	0	0	0	0	0	0	0	0	0
org_peak18615	0	0	0	1	0	0	0	0	0	0	0	0	0	0	0	0
org_peak18620	0	0	0	1	0	0	0	0	0	0	0	0	0	0	0	0
org_peak18623	0	1	0	0	0	0	0	0	0	0	0	0	0	0	0	0
org_peak18628	0	1	0	0	0	0	0	0	0	0	0	0	0	0	0	0
org_peak18673	0	0	0	1	0	0	0	0	0	0	0	0	0	0	0	0
org_peak18685	0	0	0	1	0	0	0	0	0	0	0	0	0	0	0	0
org_peak18713	0	1	0	0	0	0	0	0	0	0	0	0	0	0	0	0
org_peak18734	0	0	0	0	0	0	1	0	0	0	0	0	0	0	0	0
org_peak18736	0	0	0	1	0	0	0	0	0	0	0	0	0	0	0	0
org_peak18745	0	1	0	0	0	0	0	0	0	0	0	0	0	0	0	0
org_peak18754	0	0	0	1	0	0	0	0	0	0	0	0	0	0	0	0
org_peak18761	0	0	0	1	0	0	0	0	0	0	0	0	0	0	0	0
org_peak18773	0	1	0	0	0	0	0	0	0	0	0	0	0	0	0	0
org_peak18779	0	1	0	0	0	0	0	0	0	0	0	0	0	0	0	0
org_peak18780	0	1	0	0	0	0	0	0	0	0	0	0	0	0	0	0
org_peak18838	0	1	0	0	0	0	0	0	0	0	0	0	0	0	0	0
org_peak18843	0	1	0	0	0	0	0	0	0	0	0	0	0	0	0	0
org_peak18889	0	1	0	0	0	0	0	0	0	0	0	0	0	0	0	0
org_peak18890	0	1	0	0	0	0	0	0	0	0	0	0	0	0	0	0
org_peak18891	0	1	0	0	0	0	0	0	0	0	0	0	0	0	0	0
org_peak18914	0	1	0	0	0	0	0	0	0	0	0	0	0	0	0	0
org_peak18921	0	0	0	0	0	1	0	0	0	0	0	0	0	0	0	0
org_peak18924	0	1	0	0	0	0	0	0	0	0	0	0	0	0	0	0
org_peak18953	0	1	0	0	0	0	0	0	0	0	0	0	0	0	0	0
org_peak18963	0	0	0	0	0	0	1	0	0	0	0	0	0	0	0	0
org_peak18979	0	0	0	0	0	0	1	0	0	0	0	0	0	0	0	0
org_peak18986	0	0	0	0	0	0	1	0	0	0	0	0	0	0	0	0
org_peak18996	0	1	0	0	0	0	0	0	0	0	0	0	0	0	0	0
org_peak19016	0	1	0	0	0	0	0	0	0	0	0	0	0	0	0	0
org_peak19017	0	1	0	0	0	0	0	0	0	0	0	0	0	0	0	0
org_peak19018	0	1	0	0	0	0	0	0	0	0	0	0	0	0	0	0
org_peak19020	0	1	0	0	0	0	0	0	0	0	0	0	0	0	0	0
org_peak19032	0	1	0	0	0	0	0	0	0	0	0	0	0	0	0	0
org_peak19033	0	1	0	0	0	0	0	0	0	0	0	0	0	0	0	0
org_peak19047	0	1	0	0	0	0	0	0	0	0	0	0	0	0	0	0
org_peak19067	0	1	0	0	0	0	0	0	0	0	0	0	0	0	0	0
org_peak19074	0	1	0	0	0	0	0	0	0	0	0	0	0	0	0	0
org_peak19075	0	1	0	0	0	0	0	0	0	0	0	0	0	0	0	0
org_peak19088	0	1	0	0	0	0	0	0	0	0	0	0	0	0	0	0
org_peak19108	0	0	0	0	0	0	0	1	0	0	0	0	0	0	0	0
org_peak19112	0	1	0	0	0	0	0	0	0	0	0	0	0	0	0	0
org_peak19116	0	0	0	0	0	0	0	1	0	0	0	0	0	0	0	0
org_peak19124	0	1	0	0	0	0	0	0	0	0	0	0	0	0	0	0
org_peak19131	0	1	0	0	0	0	0	0	0	0	0	0	0	0	0	0
org_peak19132	0	0	0	0	0	0	0	1	0	0	0	0	0	0	0	0
org_peak19139	0	1	0	0	0	0	0	0	0	0	0	0	0	0	0	0
org_peak19141	0	1	0	0	0	0	0	0	0	0	0	0	0	0	0	0
org_peak19143	0	1	0	0	0	0	0	0	0	0	0	0	0	0	0	0
org_peak19147	0	1	0	0	0	0	0	0	0	0	0	0	0	0	0	0
org_peak19156	0	1	0	0	0	0	0	0	0	0	0	0	0	0	0	0
org_peak19166	0	0	0	0	0	0	1	0	0	0	0	0	0	0	0	0
org_peak19186	0	1	0	0	0	0	0	0	0	0	0	0	0	0	0	0
org_peak19193	0	1	0	0	0	0	0	0	0	0	0	0	0	0	0	0
org_peak19217	0	1	0	0	0	0	0	0	0	0	0	0	0	0	0	0
org_peak19229	0	1	0	0	0	0	0	0	0	0	0	0	0	0	0	0
org_peak19262	0	1	0	0	0	0	0	0	0	0	0	0	0	0	0	0
org_peak19285	0	1	0	0	0	0	0	0	0	0	0	0	0	0	0	0
org_peak19303	0	1	0	0	0	0	0	0	0	0	0	0	0	0	0	0
org_peak19308	0	1	0	0	0	0	0	0	0	0	0	0	0	0	0	0
org_peak19309	0	1	0	0	0	0	0	0	0	0	0	0	0	0	0	0
org_peak19313	0	1	0	0	0	0	0	0	0	0	0	0	0	0	0	0
org_peak19317	0	1	0	0	0	0	0	0	0	0	0	0	0	0	0	0
org_peak19326	0	1	0	0	0	0	0	0	0	0	0	0	0	0	0	0
org_peak19337	0	0	0	0	0	0	0	1	0	0	0	0	0	0	0	0
org_peak19356	0	1	0	0	0	0	0	0	0	0	0	0	0	0	0	0
org_peak19364	0	1	0	0	0	0	0	0	0	0	0	0	0	0	0	0
org_peak19372	0	1	0	0	0	0	0	0	0	0	0	0	0	0	0	0
org_peak19390	0	0	0	0	0	0	1	0	0	0	0	0	0	0	0	0
org_peak19423	0	1	0	0	0	0	0	0	0	0	0	0	0	0	0	0
org_peak19427	0	1	0	0	0	0	0	0	0	0	0	0	0	0	0	0
org_peak19428	0	1	0	0	0	0	0	0	0	0	0	0	0	0	0	0
org_peak19458	0	0	0	1	0	0	0	0	0	0	0	0	0	0	0	0
org_peak19459	0	1	0	0	0	0	0	0	0	0	0	0	0	0	0	0
org_peak19465	0	0	0	0	0	0	0	1	0	0	0	0	0	0	0	0
org_peak19467	0	1	0	0	0	0	0	0	0	0	0	0	0	0	0	0
org_peak19470	0	1	0	0	0	0	0	0	0	0	0	0	0	0	0	0
org_peak19472	0	1	0	0	0	0	0	0	0	0	0	0	0	0	0	0
org_peak19481	0	1	0	0	0	0	0	0	0	0	0	0	0	0	0	0
org_peak19482	0	1	0	0	0	0	0	0	0	0	0	0	0	0	0	0
org_peak19514	0	0	0	0	0	0	0	1	0	0	0	0	0	0	0	0
org_peak19556	0	1	0	0	0	0	0	0	0	0	0	0	0	0	0	0
org_peak19558	0	1	0	0	0	0	0	0	0	0	0	0	0	0	0	0
org_peak19565	0	0	0	0	0	0	1	0	0	0	0	0	0	0	0	0
org_peak19580	0	1	0	0	0	0	0	0	0	0	0	0	0	0	0	0
org_peak19585	0	1	0	0	0	0	0	0	0	0	0	0	0	0	0	0
org_peak19625	0	1	0	0	0	0	0	0	0	0	0	0	0	0	0	0
org_peak19633	0	1	0	0	0	0	0	0	0	0	0	0	0	0	0	0
org_peak19638	0	1	0	0	0	0	0	0	0	0	0	0	0	0	0	0
org_peak19640	0	1	0	0	0	0	0	0	0	0	0	0	0	0	0	0
org_peak19641	0	0	0	0	0	0	1	0	0	0	0	0	0	0	0	0
org_peak19642	0	1	0	0	0	0	0	0	0	0	0	0	0	0	0	0
org_peak19643	0	1	0	0	0	0	0	0	0	0	0	0	0	0	0	0
org_peak19644	0	1	0	0	0	0	0	0	0	0	0	0	0	0	0	0
org_peak19645	0	1	0	0	0	0	0	0	0	0	0	0	0	0	0	0
org_peak19649	0	1	0	0	0	0	0	0	0	0	0	0	0	0	0	0
org_peak19655	0	1	0	0	0	0	0	0	0	0	0	0	0	0	0	0
org_peak19690	0	1	0	0	0	0	0	0	0	0	0	0	0	0	0	0
org_peak19704	0	0	0	1	0	0	0	0	0	0	0	0	0	0	0	0
org_peak19714	0	1	0	0	0	0	0	0	0	0	0	0	0	0	0	0
org_peak19729	0	1	0	0	0	0	0	0	0	0	0	0	0	0	0	0
org_peak19763	0	0	0	0	0	0	1	0	0	0	0	0	0	0	0	0
org_peak19772	0	1	0	0	0	0	0	0	0	0	0	0	0	0	0	0
org_peak19785	0	1	0	0	0	0	0	0	0	0	0	0	0	0	0	0
org_peak19830	0	1	0	0	0	0	0	0	0	0	0	0	0	0	0	0
org_peak19843	0	1	0	0	0	0	0	0	0	0	0	0	0	0	0	0
org_peak19864	0	1	0	0	0	0	0	0	0	0	0	0	0	0	0	0
org_peak19865	0	1	0	0	0	0	0	0	0	0	0	0	0	0	0	0
org_peak19898	0	1	0	0	0	0	0	0	0	0	0	0	0	0	0	0
org_peak19905	0	0	0	0	0	0	1	0	0	0	0	0	0	0	0	0
org_peak19941	0	1	0	0	0	0	0	0	0	0	0	0	0	0	0	0
org_peak19943	0	1	0	0	0	0	0	0	0	0	0	0	0	0	0	0
org_peak19948	0	1	0	0	0	0	0	0	0	0	0	0	0	0	0	0
org_peak19953	0	1	0	0	0	0	0	0	0	0	0	0	0	0	0	0
org_peak19959	0	1	0	0	0	0	0	0	0	0	0	0	0	0	0	0
org_peak19960	0	1	0	0	0	0	0	0	0	0	0	0	0	0	0	0
org_peak19961	0	1	0	0	0	0	0	0	0	0	0	0	0	0	0	0
org_peak19980	0	0	0	1	0	0	0	0	0	0	0	0	0	0	0	0
org_peak19984	0	0	0	1	0	0	0	0	0	0	0	0	0	0	0	0
org_peak19991	0	0	0	1	0	0	0	0	0	0	0	0	0	0	0	0
org_peak19996	0	1	0	0	0	0	0	0	0	0	0	0	0	0	0	0
org_peak19997	0	1	0	0	0	0	0	0	0	0	0	0	0	0	0	0
org_peak19998	0	1	0	0	0	0	0	0	0	0	0	0	0	0	0	0
org_peak20008	0	1	0	0	0	0	0	0	0	0	0	0	0	0	0	0
org_peak20009	0	1	0	0	0	0	0	0	0	0	0	0	0	0	0	0
org_peak20012	0	1	0	0	0	0	0	0	0	0	0	0	0	0	0	0
org_peak20068	0	1	0	0	0	0	0	0	0	0	0	0	0	0	0	0
org_peak20069	0	1	0	0	0	0	0	0	0	0	0	0	0	0	0	0
org_peak20077	0	1	0	0	0	0	0	0	0	0	0	0	0	0	0	0
org_peak20088	0	1	0	0	0	0	0	0	0	0	0	0	0	0	0	0
org_peak20089	0	1	0	0	0	0	0	0	0	0	0	0	0	0	0	0
org_peak20108	0	1	0	0	0	0	0	0	0	0	0	0	0	0	0	0
org_peak20109	0	1	0	0	0	0	0	0	0	0	0	0	0	0	0	0
org_peak20114	0	1	0	0	0	0	0	0	0	0	0	0	0	0	0	0
org_peak20116	0	1	0	0	0	0	0	0	0	0	0	0	0	0	0	0
org_peak20118	0	1	0	0	0	0	0	0	0	0	0	0	0	0	0	0
org_peak20154	0	1	0	0	0	0	0	0	0	0	0	0	0	0	0	0
org_peak20157	0	1	0	0	0	0	0	0	0	0	0	0	0	0	0	0
org_peak20158	0	1	0	0	0	0	0	0	0	0	0	0	0	0	0	0
org_peak20166	0	1	0	0	0	0	0	0	0	0	0	0	0	0	0	0
org_peak20178	0	1	0	0	0	0	0	0	0	0	0	0	0	0	0	0
org_peak20200	0	1	0	0	0	0	0	0	0	0	0	0	0	0	0	0
org_peak20216	0	1	0	0	0	0	0	0	0	0	0	0	0	0	0	0
org_peak20218	0	1	0	0	0	0	0	0	0	0	0	0	0	0	0	0
org_peak20229	0	1	0	0	0	0	0	0	0	0	0	0	0	0	0	0
org_peak20236	0	1	0	0	0	0	0	0	0	0	0	0	0	0	0	0
org_peak20238	0	1	0	0	0	0	0	0	0	0	0	0	0	0	0	0
org_peak20239	0	1	0	0	0	0	0	0	0	0	0	0	0	0	0	0
org_peak20245	0	1	0	0	0	0	0	0	0	0	0	0	0	0	0	0
org_peak20250	0	1	0	0	0	0	0	0	0	0	0	0	0	0	0	0
org_peak20251	0	1	0	0	0	0	0	0	0	0	0	0	0	0	0	0
org_peak20253	0	1	0	0	0	0	0	0	0	0	0	0	0	0	0	0
org_peak20263	0	1	0	0	0	0	0	0	0	0	0	0	0	0	0	0
org_peak20283	0	1	0	0	0	0	0	0	0	0	0	0	0	0	0	0
org_peak20284	0	0	0	1	0	0	0	0	0	0	0	0	0	0	0	0
org_peak20289	0	0	0	1	0	0	0	0	0	0	0	0	0	0	0	0
org_peak20302	0	0	0	1	0	0	0	0	0	0	0	0	0	0	0	0
org_peak20305	0	1	0	0	0	0	0	0	0	0	0	0	0	0	0	0
org_peak20335	0	1	0	0	0	0	0	0	0	0	0	0	0	0	0	0
org_peak20342	0	1	0	0	0	0	0	0	0	0	0	0	0	0	0	0
org_peak20347	0	1	0	0	0	0	0	0	0	0	0	0	0	0	0	0
org_peak20348	0	1	0	0	0	0	0	0	0	0	0	0	0	0	0	0
org_peak20350	0	1	0	0	0	0	0	0	0	0	0	0	0	0	0	0
org_peak20373	0	1	0	0	0	0	0	0	0	0	0	0	0	0	0	0
org_peak20375	0	1	0	0	0	0	0	0	0	0	0	0	0	0	0	0
org_peak20385	0	1	0	0	0	0	0	0	0	0	0	0	0	0	0	0
org_peak20386	0	1	0	0	0	0	0	0	0	0	0	0	0	0	0	0
org_peak20400	0	1	0	0	0	0	0	0	0	0	0	0	0	0	0	0
org_peak20428	0	1	0	0	0	0	0	0	0	0	0	0	0	0	0	0
org_peak20429	0	1	0	0	0	0	0	0	0	0	0	0	0	0	0	0
org_peak20440	0	1	0	0	0	0	0	0	0	0	0	0	0	0	0	0
org_peak20441	0	1	0	0	0	0	0	0	0	0	0	0	0	0	0	0
org_peak20445	0	1	0	0	0	0	0	0	0	0	0	0	0	0	0	0
org_peak20455	0	1	0	0	0	0	0	0	0	0	0	0	0	0	0	0
org_peak20499	0	1	0	0	0	0	0	0	0	0	0	0	0	0	0	0
org_peak20503	0	1	0	0	0	0	0	0	0	0	0	0	0	0	0	0
org_peak20507	0	1	0	0	0	0	0	0	0	0	0	0	0	0	0	0
org_peak20508	0	1	0	0	0	0	0	0	0	0	0	0	0	0	0	0
org_peak20514	0	1	0	0	0	0	0	0	0	0	0	0	0	0	0	0
org_peak20516	0	1	0	0	0	0	0	0	0	0	0	0	0	0	0	0
org_peak20518	0	1	0	0	0	0	0	0	0	0	0	0	0	0	0	0
org_peak20521	0	0	0	0	0	1	0	0	0	0	0	0	0	0	0	0
org_peak20535	0	1	0	0	0	0	0	0	0	0	0	0	0	0	0	0
org_peak20545	0	1	0	0	0	0	0	0	0	0	0	0	0	0	0	0
org_peak20548	0	1	0	0	0	0	0	0	0	0	0	0	0	0	0	0
org_peak20584	0	1	0	0	0	0	0	0	0	0	0	0	0	0	0	0
org_peak20599	0	0	0	0	0	0	1	0	0	0	0	0	0	0	0	0
org_peak20600	0	1	0	0	0	0	0	0	0	0	0	0	0	0	0	0
org_peak20603	0	1	0	0	0	0	0	0	0	0	0	0	0	0	0	0
org_peak20613	0	1	0	0	0	0	0	0	0	0	0	0	0	0	0	0
org_peak20614	0	1	0	0	0	0	0	0	0	0	0	0	0	0	0	0
org_peak20617	0	1	0	0	0	0	0	0	0	0	0	0	0	0	0	0
org_peak20618	0	1	0	0	0	0	0	0	0	0	0	0	0	0	0	0
org_peak20620	0	1	0	0	0	0	0	0	0	0	0	0	0	0	0	0
org_peak20689	0	1	0	0	0	0	0	0	0	0	0	0	0	0	0	0
org_peak20695	0	1	0	0	0	0	0	0	0	0	0	0	0	0	0	0
org_peak20703	0	1	0	0	0	0	0	0	0	0	0	0	0	0	0	0
org_peak20704	0	1	0	0	0	0	0	0	0	0	0	0	0	0	0	0
org_peak20712	0	1	0	0	0	0	0	0	0	0	0	0	0	0	0	0
org_peak20716	0	0	0	1	0	0	0	0	0	0	0	0	0	0	0	0
org_peak20717	0	1	0	0	0	0	0	0	0	0	0	0	0	0	0	0
org_peak20721	0	1	0	0	0	0	0	0	0	0	0	0	0	0	0	0
org_peak20726	0	1	0	0	0	0	0	0	0	0	0	0	0	0	0	0
org_peak20731	0	0	0	1	0	0	0	0	0	0	0	0	0	0	0	0
org_peak20733	0	1	0	0	0	0	0	0	0	0	0	0	0	0	0	0
org_peak20760	0	1	0	0	0	0	0	0	0	0	0	0	0	0	0	0
org_peak20801	0	0	0	1	0	0	0	0	0	0	0	0	0	0	0	0
org_peak20814	0	1	0	0	0	0	0	0	0	0	0	0	0	0	0	0
org_peak20826	0	0	0	0	0	0	0	1	0	0	0	0	0	0	0	0
org_peak20829	0	1	0	0	0	0	0	0	0	0	0	0	0	0	0	0
org_peak20866	0	1	0	0	0	0	0	0	0	0	0	0	0	0	0	0
org_peak20872	0	1	0	0	0	0	0	0	0	0	0	0	0	0	0	0
org_peak20873	0	1	0	0	0	0	0	0	0	0	0	0	0	0	0	0
org_peak20874	0	1	0	0	0	0	0	0	0	0	0	0	0	0	0	0
org_peak20881	0	1	0	0	0	0	0	0	0	0	0	0	0	0	0	0
org_peak20883	0	1	0	0	0	0	0	0	0	0	0	0	0	0	0	0
org_peak20884	0	1	0	0	0	0	0	0	0	0	0	0	0	0	0	0
org_peak20906	0	1	0	0	0	0	0	0	0	0	0	0	0	0	0	0
org_peak20940	0	1	0	0	0	0	0	0	0	0	0	0	0	0	0	0
org_peak20947	0	1	0	0	0	0	0	0	0	0	0	0	0	0	0	0
org_peak20962	0	0	0	0	0	0	1	0	0	0	0	0	0	0	0	0
org_peak20967	0	0	0	1	0	0	0	0	0	0	0	0	0	0	0	0
org_peak20970	0	0	0	1	0	0	0	0	0	0	0	0	0	0	0	0
org_peak20988	0	1	0	0	0	0	0	0	0	0	0	0	0	0	0	0
org_peak20989	0	1	0	0	0	0	0	0	0	0	0	0	0	0	0	0
org_peak20990	0	1	0	0	0	0	0	0	0	0	0	0	0	0	0	0
org_peak21023	0	1	0	0	0	0	0	0	0	0	0	0	0	0	0	0
org_peak21027	0	0	0	0	0	0	0	1	0	0	0	0	0	0	0	0
org_peak21043	0	1	0	0	0	0	0	0	0	0	0	0	0	0	0	0
org_peak21045	0	1	0	0	0	0	0	0	0	0	0	0	0	0	0	0
org_peak21047	0	1	0	0	0	0	0	0	0	0	0	0	0	0	0	0
org_peak21048	0	1	0	0	0	0	0	0	0	0	0	0	0	0	0	0
org_peak21052	0	0	0	1	0	0	0	0	0	0	0	0	0	0	0	0
org_peak21059	0	1	0	0	0	0	0	0	0	0	0	0	0	0	0	0
org_peak21078	0	1	0	0	0	0	0	0	0	0	0	0	0	0	0	0
org_peak21091	0	0	0	1	0	0	0	0	0	0	0	0	0	0	0	0
org_peak21100	0	0	0	1	0	0	0	0	0	0	0	0	0	0	0	0
org_peak21113	0	0	0	1	0	0	0	0	0	0	0	0	0	0	0	0
org_peak21132	0	1	0	0	0	0	0	0	0	0	0	0	0	0	0	0
org_peak21141	0	0	0	0	0	1	0	0	0	0	0	0	0	0	0	0
org_peak21150	0	1	0	0	0	0	0	0	0	0	0	0	0	0	0	0
org_peak21194	0	1	0	0	0	0	0	0	0	0	0	0	0	0	0	0
org_peak21209	0	1	0	0	0	0	0	0	0	0	0	0	0	0	0	0
org_peak21237	0	1	0	0	0	0	0	0	0	0	0	0	0	0	0	0
org_peak21251	0	1	0	0	0	0	0	0	0	0	0	0	0	0	0	0
org_peak21258	0	1	0	0	0	0	0	0	0	0	0	0	0	0	0	0
org_peak21265	0	0	0	1	0	0	0	0	0	0	0	0	0	0	0	0
org_peak21267	0	1	0	0	0	0	0	0	0	0	0	0	0	0	0	0
org_peak21273	0	1	0	0	0	0	0	0	0	0	0	0	0	0	0	0
org_peak21288	0	1	0	0	0	0	0	0	0	0	0	0	0	0	0	0
org_peak21297	0	1	0	0	0	0	0	0	0	0	0	0	0	0	0	0
org_peak21316	1	0	0	0	0	0	0	0	0	0	0	0	0	0	0	0
org_peak21327	0	1	0	0	0	0	0	0	0	0	0	0	0	0	0	0
org_peak21328	0	1	0	0	0	0	0	0	0	0	0	0	0	0	0	0
org_peak21337	0	1	0	0	0	0	0	0	0	0	0	0	0	0	0	0
org_peak21342	0	1	0	0	0	0	0	0	0	0	0	0	0	0	0	0
org_peak21349	0	1	0	0	0	0	0	0	0	0	0	0	0	0	0	0
org_peak21360	0	1	0	0	0	0	0	0	0	0	0	0	0	0	0	0
org_peak21384	0	1	0	0	0	0	0	0	0	0	0	0	0	0	0	0
org_peak21392	0	0	0	1	0	0	0	0	0	0	0	0	0	0	0	0
org_peak21401	0	1	0	0	0	0	0	0	0	0	0	0	0	0	0	0
org_peak21405	0	1	0	0	0	0	0	0	0	0	0	0	0	0	0	0
org_peak21406	0	1	0	0	0	0	0	0	0	0	0	0	0	0	0	0
org_peak21407	0	1	0	0	0	0	0	0	0	0	0	0	0	0	0	0
org_peak21412	0	1	0	0	0	0	0	0	0	0	0	0	0	0	0	0
org_peak21421	0	1	0	0	0	0	0	0	0	0	0	0	0	0	0	0
org_peak21432	0	1	0	0	0	0	0	0	0	0	0	0	0	0	0	0
org_peak21435	0	1	0	0	0	0	0	0	0	0	0	0	0	0	0	0
org_peak21437	0	1	0	0	0	0	0	0	0	0	0	0	0	0	0	0
org_peak21445	0	0	0	0	0	0	1	0	0	0	0	0	0	0	0	0
org_peak21460	0	1	0	0	0	0	0	0	0	0	0	0	0	0	0	0
org_peak21462	0	0	0	0	0	0	1	0	0	0	0	0	0	0	0	0
org_peak21474	0	1	0	0	0	0	0	0	0	0	0	0	0	0	0	0
org_peak21477	0	1	0	0	0	0	0	0	0	0	0	0	0	0	0	0
org_peak21479	0	1	0	0	0	0	0	0	0	0	0	0	0	0	0	0
org_peak21484	0	1	0	0	0	0	0	0	0	0	0	0	0	0	0	0
org_peak21485	0	0	0	1	0	0	0	0	0	0	0	0	0	0	0	0
org_peak21491	0	1	0	0	0	0	0	0	0	0	0	0	0	0	0	0
org_peak21493	0	1	0	0	0	0	0	0	0	0	0	0	0	0	0	0
org_peak21494	0	1	0	0	0	0	0	0	0	0	0	0	0	0	0	0
org_peak21498	0	1	0	0	0	0	0	0	0	0	0	0	0	0	0	0
org_peak21529	0	1	0	0	0	0	0	0	0	0	0	0	0	0	0	0
org_peak21532	0	1	0	0	0	0	0	0	0	0	0	0	0	0	0	0
org_peak21546	0	0	0	1	0	0	0	0	0	0	0	0	0	0	0	0
org_peak21559	0	0	0	1	0	0	0	0	0	0	0	0	0	0	0	0
org_peak21560	0	1	0	0	0	0	0	0	0	0	0	0	0	0	0	0
org_peak21564	0	0	0	1	0	0	0	0	0	0	0	0	0	0	0	0
org_peak21569	0	1	0	0	0	0	0	0	0	0	0	0	0	0	0	0
org_peak21580	0	1	0	0	0	0	0	0	0	0	0	0	0	0	0	0
org_peak21581	0	0	0	1	0	0	0	0	0	0	0	0	0	0	0	0
org_peak21588	0	0	0	0	0	1	0	0	0	0	0	0	0	0	0	0
org_peak21608	0	1	0	0	0	0	0	0	0	0	0	0	0	0	0	0
org_peak21618	0	1	0	0	0	0	0	0	0	0	0	0	0	0	0	0
org_peak21624	0	1	0	0	0	0	0	0	0	0	0	0	0	0	0	0
org_peak21626	0	1	0	0	0	0	0	0	0	0	0	0	0	0	0	0
org_peak21645	0	0	0	0	0	0	1	0	0	0	0	0	0	0	0	0
org_peak21652	0	1	0	0	0	0	0	0	0	0	0	0	0	0	0	0
org_peak21657	0	1	0	0	0	0	0	0	0	0	0	0	0	0	0	0
org_peak21710	0	1	0	0	0	0	0	0	0	0	0	0	0	0	0	0
org_peak21714	0	1	0	0	0	0	0	0	0	0	0	0	0	0	0	0
org_peak21732	0	1	0	0	0	0	0	0	0	0	0	0	0	0	0	0
org_peak21742	0	0	0	1	0	0	0	0	0	0	0	0	0	0	0	0
org_peak21753	0	0	0	0	0	1	0	0	0	0	0	0	0	0	0	0
org_peak21755	0	1	0	0	0	0	0	0	0	0	0	0	0	0	0	0
org_peak21763	0	1	0	0	0	0	0	0	0	0	0	0	0	0	0	0
org_peak21766	0	1	0	0	0	0	0	0	0	0	0	0	0	0	0	0
org_peak21778	0	1	0	0	0	0	0	0	0	0	0	0	0	0	0	0
org_peak21795	0	1	0	0	0	0	0	0	0	0	0	0	0	0	0	0
org_peak21800	0	0	0	1	0	0	0	0	0	0	0	0	0	0	0	0
org_peak21814	0	1	0	0	0	0	0	0	0	0	0	0	0	0	0	0
org_peak21850	0	1	0	0	0	0	0	0	0	0	0	0	0	0	0	0
org_peak21868	0	0	0	0	0	1	0	0	0	0	0	0	0	0	0	0
org_peak21873	0	0	0	1	0	0	0	0	0	0	0	0	0	0	0	0
org_peak21878	0	1	0	0	0	0	0	0	0	0	0	0	0	0	0	0
org_peak21903	0	1	0	0	0	0	0	0	0	0	0	0	0	0	0	0
org_peak21904	0	1	0	0	0	0	0	0	0	0	0	0	0	0	0	0
org_peak21920	0	0	0	1	0	0	0	0	0	0	0	0	0	0	0	0
org_peak21926	0	1	0	0	0	0	0	0	0	0	0	0	0	0	0	0
org_peak21933	0	1	0	0	0	0	0	0	0	0	0	0	0	0	0	0
org_peak21934	0	1	0	0	0	0	0	0	0	0	0	0	0	0	0	0
org_peak21935	0	1	0	0	0	0	0	0	0	0	0	0	0	0	0	0
org_peak21936	0	0	0	0	0	0	0	1	0	0	0	0	0	0	0	0
org_peak21943	0	1	0	0	0	0	0	0	0	0	0	0	0	0	0	0
org_peak21945	0	0	0	1	0	0	0	0	0	0	0	0	0	0	0	0
org_peak21968	0	1	0	0	0	0	0	0	0	0	0	0	0	0	0	0
org_peak21978	0	1	0	0	0	0	0	0	0	0	0	0	0	0	0	0
org_peak21995	0	1	0	0	0	0	0	0	0	0	0	0	0	0	0	0
org_peak22006	0	0	0	1	0	0	0	0	0	0	0	0	0	0	0	0
org_peak22013	0	0	0	0	0	1	0	0	0	0	0	0	0	0	0	0
org_peak22022	0	1	0	0	0	0	0	0	0	0	0	0	0	0	0	0
org_peak22026	0	0	0	1	0	0	0	0	0	0	0	0	0	0	0	0
org_peak22027	0	1	0	0	0	0	0	0	0	0	0	0	0	0	0	0
org_peak22032	0	1	0	0	0	0	0	0	0	0	0	0	0	0	0	0
org_peak22046	0	1	0	0	0	0	0	0	0	0	0	0	0	0	0	0
org_peak22047	0	0	0	1	0	0	0	0	0	0	0	0	0	0	0	0
org_peak22053	0	0	0	0	0	0	1	0	0	0	0	0	0	0	0	0
org_peak22087	0	1	0	0	0	0	0	0	0	0	0	0	0	0	0	0
org_peak22094	0	1	0	0	0	0	0	0	0	0	0	0	0	0	0	0
org_peak22104	0	1	0	0	0	0	0	0	0	0	0	0	0	0	0	0
org_peak22105	0	1	0	0	0	0	0	0	0	0	0	0	0	0	0	0
org_peak22116	0	1	0	0	0	0	0	0	0	0	0	0	0	0	0	0
org_peak22118	0	1	0	0	0	0	0	0	0	0	0	0	0	0	0	0
org_peak22133	0	1	0	0	0	0	0	0	0	0	0	0	0	0	0	0
org_peak22153	0	1	0	0	0	0	0	0	0	0	0	0	0	0	0	0
org_peak22166	0	1	0	0	0	0	0	0	0	0	0	0	0	0	0	0
org_peak22173	0	1	0	0	0	0	0	0	0	0	0	0	0	0	0	0
org_peak22189	0	1	0	0	0	0	0	0	0	0	0	0	0	0	0	0
org_peak22212	0	0	0	0	0	0	1	0	0	0	0	0	0	0	0	0
org_peak22216	0	1	0	0	0	0	0	0	0	0	0	0	0	0	0	0
org_peak22238	0	1	0	0	0	0	0	0	0	0	0	0	0	0	0	0
org_peak22245	0	1	0	0	0	0	0	0	0	0	0	0	0	0	0	0
org_peak22249	0	1	0	0	0	0	0	0	0	0	0	0	0	0	0	0
org_peak22251	0	0	0	1	0	0	0	0	0	0	0	0	0	0	0	0
org_peak22261	0	0	0	0	0	0	1	0	0	0	0	0	0	0	0	0
org_peak22262	0	1	0	0	0	0	0	0	0	0	0	0	0	0	0	0
org_peak22278	0	1	0	0	0	0	0	0	0	0	0	0	0	0	0	0
org_peak22293	0	0	0	0	0	0	0	1	0	0	0	0	0	0	0	0
org_peak22301	0	1	0	0	0	0	0	0	0	0	0	0	0	0	0	0
org_peak22317	0	1	0	0	0	0	0	0	0	0	0	0	0	0	0	0
org_peak22336	0	0	0	0	0	0	1	0	0	0	0	0	0	0	0	0
org_peak22337	0	1	0	0	0	0	0	0	0	0	0	0	0	0	0	0
org_peak22338	0	1	0	0	0	0	0	0	0	0	0	0	0	0	0	0
org_peak22351	0	1	0	0	0	0	0	0	0	0	0	0	0	0	0	0
org_peak22353	0	0	0	0	0	0	1	0	0	0	0	0	0	0	0	0
org_peak22378	0	1	0	0	0	0	0	0	0	0	0	0	0	0	0	0
org_peak22417	0	1	0	0	0	0	0	0	0	0	0	0	0	0	0	0
org_peak22430	0	1	0	0	0	0	0	0	0	0	0	0	0	0	0	0
org_peak22443	0	1	0	0	0	0	0	0	0	0	0	0	0	0	0	0
org_peak22457	0	1	0	0	0	0	0	0	0	0	0	0	0	0	0	0
org_peak22459	0	1	0	0	0	0	0	0	0	0	0	0	0	0	0	0
org_peak22467	0	1	0	0	0	0	0	0	0	0	0	0	0	0	0	0
org_peak22474	0	1	0	0	0	0	0	0	0	0	0	0	0	0	0	0
org_peak22483	0	1	0	0	0	0	0	0	0	0	0	0	0	0	0	0
org_peak22488	0	1	0	0	0	0	0	0	0	0	0	0	0	0	0	0
org_peak22489	0	1	0	0	0	0	0	0	0	0	0	0	0	0	0	0
org_peak22497	0	1	0	0	0	0	0	0	0	0	0	0	0	0	0	0
org_peak22512	0	1	0	0	0	0	0	0	0	0	0	0	0	0	0	0
org_peak22513	0	1	0	0	0	0	0	0	0	0	0	0	0	0	0	0
org_peak22514	0	1	0	0	0	0	0	0	0	0	0	0	0	0	0	0
org_peak22533	0	1	0	0	0	0	0	0	0	0	0	0	0	0	0	0
org_peak22557	0	1	0	0	0	0	0	0	0	0	0	0	0	0	0	0
org_peak22558	0	1	0	0	0	0	0	0	0	0	0	0	0	0	0	0
org_peak22565	0	1	0	0	0	0	0	0	0	0	0	0	0	0	0	0
org_peak22584	0	1	0	0	0	0	0	0	0	0	0	0	0	0	0	0
org_peak22618	0	0	0	0	0	0	1	0	0	0	0	0	0	0	0	0
org_peak22632	0	1	0	0	0	0	0	0	0	0	0	0	0	0	0	0
org_peak22639	0	1	0	0	0	0	0	0	0	0	0	0	0	0	0	0
org_peak22662	0	1	0	0	0	0	0	0	0	0	0	0	0	0	0	0
org_peak22685	0	1	0	0	0	0	0	0	0	0	0	0	0	0	0	0
org_peak22693	0	1	0	0	0	0	0	0	0	0	0	0	0	0	0	0
org_peak22694	0	1	0	0	0	0	0	0	0	0	0	0	0	0	0	0
org_peak22703	0	1	0	0	0	0	0	0	0	0	0	0	0	0	0	0
org_peak22710	0	1	0	0	0	0	0	0	0	0	0	0	0	0	0	0
org_peak22739	0	1	0	0	0	0	0	0	0	0	0	0	0	0	0	0
org_peak22745	0	1	0	0	0	0	0	0	0	0	0	0	0	0	0	0
org_peak22750	0	1	0	0	0	0	0	0	0	0	0	0	0	0	0	0
org_peak22756	0	1	0	0	0	0	0	0	0	0	0	0	0	0	0	0
org_peak22762	0	1	0	0	0	0	0	0	0	0	0	0	0	0	0	0
org_peak22767	0	1	0	0	0	0	0	0	0	0	0	0	0	0	0	0
org_peak22768	0	1	0	0	0	0	0	0	0	0	0	0	0	0	0	0
org_peak22811	0	1	0	0	0	0	0	0	0	0	0	0	0	0	0	0
org_peak22814	0	1	0	0	0	0	0	0	0	0	0	0	0	0	0	0
org_peak22825	0	1	0	0	0	0	0	0	0	0	0	0	0	0	0	0
org_peak22841	0	0	0	0	0	0	1	0	0	0	0	0	0	0	0	0
org_peak22845	0	1	0	0	0	0	0	0	0	0	0	0	0	0	0	0
org_peak22846	0	1	0	0	0	0	0	0	0	0	0	0	0	0	0	0
org_peak22847	0	1	0	0	0	0	0	0	0	0	0	0	0	0	0	0
org_peak22848	0	1	0	0	0	0	0	0	0	0	0	0	0	0	0	0
org_peak22849	0	1	0	0	0	0	0	0	0	0	0	0	0	0	0	0
org_peak22852	0	1	0	0	0	0	0	0	0	0	0	0	0	0	0	0
org_peak22865	0	1	0	0	0	0	0	0	0	0	0	0	0	0	0	0
org_peak22866	0	1	0	0	0	0	0	0	0	0	0	0	0	0	0	0
org_peak22890	0	1	0	0	0	0	0	0	0	0	0	0	0	0	0	0
org_peak22900	0	1	0	0	0	0	0	0	0	0	0	0	0	0	0	0
org_peak22926	0	0	0	0	0	0	0	1	0	0	0	0	0	0	0	0
org_peak22932	0	1	0	0	0	0	0	0	0	0	0	0	0	0	0	0
org_peak22940	0	1	0	0	0	0	0	0	0	0	0	0	0	0	0	0
org_peak22944	0	0	0	1	0	0	0	1	0	0	0	0	0	0	0	0
org_peak23020	0	0	0	0	0	0	0	1	0	0	0	0	0	0	0	0
org_peak23033	0	1	0	0	0	0	0	0	0	0	0	0	0	0	0	0
org_peak23035	0	1	0	0	0	0	0	0	0	0	0	0	0	0	0	0
org_peak23047	0	0	0	0	0	0	0	1	0	0	0	0	0	0	0	0
org_peak23071	0	0	0	1	0	0	0	0	0	0	0	0	0	0	0	0
org_peak23078	0	0	0	1	0	0	0	0	0	0	0	0	0	0	0	0
org_peak23084	0	0	0	0	0	0	1	0	0	0	0	0	0	0	0	0
org_peak23085	0	1	0	0	0	0	0	0	0	0	0	0	0	0	0	0
org_peak23105	0	1	0	0	0	0	0	0	0	0	0	0	0	0	0	0
org_peak23117	0	1	0	0	0	0	0	0	0	0	0	0	0	0	0	0
org_peak23121	0	0	0	0	0	0	0	1	0	0	0	0	0	0	0	0
org_peak23128	0	1	0	0	0	0	0	0	0	0	0	0	0	0	0	0
org_peak23153	0	1	0	0	0	0	0	0	0	0	0	0	0	0	0	0
org_peak23160	0	1	0	0	0	0	0	0	0	0	0	0	0	0	0	0
org_peak23168	0	1	0	0	0	0	0	0	0	0	0	0	0	0	0	0
org_peak23175	0	1	0	0	0	0	0	0	0	0	0	0	0	0	0	0
org_peak23183	0	1	0	0	0	0	0	0	0	0	0	0	0	0	0	0
org_peak23190	0	1	0	0	0	0	0	0	0	0	0	0	0	0	0	0
org_peak23208	0	1	0	0	0	0	0	0	0	0	0	0	0	0	0	0
org_peak23217	0	0	0	0	0	0	1	0	0	0	0	0	0	0	0	0
org_peak23220	0	1	0	0	0	0	0	0	0	0	0	0	0	0	0	0
org_peak23222	0	1	0	0	0	0	0	0	0	0	0	0	0	0	0	0
org_peak23223	0	1	0	0	0	0	0	0	0	0	0	0	0	0	0	0
org_peak23249	0	0	0	0	0	0	0	1	0	0	0	0	0	0	0	0
org_peak23252	0	1	0	0	0	0	0	0	0	0	0	0	0	0	0	0
org_peak23254	0	1	0	0	0	0	0	0	0	0	0	0	0	0	0	0
org_peak23255	0	1	0	0	0	0	0	0	0	0	0	0	0	0	0	0
org_peak23269	0	1	0	0	0	0	0	0	0	0	0	0	0	0	0	0
org_peak23292	0	1	0	0	0	0	0	0	0	0	0	0	0	0	0	0
org_peak23299	0	1	0	0	0	0	0	0	0	0	0	0	0	0	0	0
org_peak23310	0	0	0	1	0	0	0	0	0	0	0	0	0	0	0	0
org_peak23311	0	0	0	1	0	0	0	0	0	0	0	0	0	0	0	0
org_peak23351	0	1	0	0	0	0	0	0	0	0	0	0	0	0	0	0
org_peak23373	0	0	0	1	0	0	0	0	0	0	0	0	0	0	0	0
org_peak23400	0	1	0	0	0	0	0	0	0	0	0	0	0	0	0	0
org_peak23406	0	1	0	0	0	0	0	0	0	0	0	0	0	0	0	0
org_peak23464	0	1	0	0	0	0	0	0	0	0	0	0	0	0	0	0
org_peak23469	0	1	0	0	0	0	0	0	0	0	0	0	0	0	0	0
org_peak23479	0	0	1	0	0	0	0	0	0	0	0	0	0	0	0	0
org_peak23482	0	0	0	1	0	0	0	0	0	0	0	0	0	0	0	0
org_peak23492	0	1	0	0	0	0	0	0	0	0	0	0	0	0	0	0
org_peak23512	0	1	0	0	0	0	0	0	0	0	0	0	0	0	0	0
org_peak23514	0	0	0	0	0	0	1	0	0	0	0	0	0	0	0	0
org_peak23536	0	1	0	0	0	0	0	0	0	0	0	0	0	0	0	0
org_peak23550	0	0	0	1	0	0	0	0	0	0	0	0	0	0	0	0
org_peak23557	0	1	0	0	0	0	0	0	0	0	0	0	0	0	0	0
org_peak23573	0	1	0	0	0	0	0	0	0	0	0	0	0	0	0	0
org_peak23577	0	1	0	0	0	0	0	0	0	0	0	0	0	0	0	0
org_peak23631	0	1	0	0	0	0	0	0	0	0	0	0	0	0	0	0
org_peak23636	0	1	0	0	0	0	0	0	0	0	0	0	0	0	0	0
org_peak23642	0	0	0	1	0	0	0	0	0	0	0	0	0	0	0	0
org_peak23644	0	1	0	0	0	0	0	0	0	0	0	0	0	0	0	0
org_peak23657	0	1	0	0	0	0	0	0	0	0	0	0	0	0	0	0
org_peak23660	0	1	0	0	0	0	0	0	0	0	0	0	0	0	0	0
org_peak23677	0	1	0	0	0	0	0	0	0	0	0	0	0	0	0	0
[truncated: 29,326 more rows]
