# Supplementary material for: Single-cell epigenomics reveals mechanisms of human cortical development
Source: Nature. 2021 Oct 6;598(7879):205–13. doi: 10.1038/s41586-021-03209-8 (PMC8494642; doi:10.1038/s41586-021-03209-8)
Supplement: Supplementary file 8 — This file contains Supplementary Table 18. [file 41586_2021_3209_MOESM8_ESM.xlsx]

## Sheet: Pri_Org_Overlap
seqnames	start	end	peak_name	Downsampled_Primary	AllOrg_AllPri	Pri_Only
chr1	10089	10338	peak_1	0	0	0
chr1	180837	181073	peak_2	1	0	1
chr1	181311	181599	peak_3	1	1	0
chr1	191263	191561	peak_4	1	1	0
chr1	267934	268007	peak_5	1	1	0
chr1	629199	629290	peak_6	1	0	1
chr1	629876	629956	peak_7	1	1	0
chr1	632381	632700	peak_8	1	0	1
chr1	633953	634051	peak_9	1	1	0
chr1	777613	779244	peak_10	1	1	0
chr1	779545	779736	peak_11	0	0	0
chr1	817027	817395	peak_12	1	1	0
chr1	818085	818280	peak_13	0	0	0
chr1	826621	827728	peak_14	1	1	0
chr1	844237	844679	peak_15	0	0	0
chr1	849984	850071	peak_16	0	0	0
chr1	856584	856765	peak_17	1	0	1
chr1	858726	858983	peak_18	1	1	0
chr1	869502	870468	peak_19	1	1	0
chr1	880437	880810	peak_20	1	0	1
chr1	897361	897434	peak_21	1	0	1
chr1	903917	905678	peak_22	1	1	0
chr1	906886	907004	peak_23	0	0	0
chr1	910006	910440	peak_24	1	0	1
chr1	910640	910803	peak_25	0	0	0
chr1	912923	913110	peak_26	1	1	0
chr1	916634	916891	peak_27	1	1	0
chr1	919733	919840	peak_28	0	0	0
chr1	920558	921343	peak_29	1	1	0
chr1	923434	924141	peak_30	1	1	0
chr1	924588	925373	peak_31	1	1	0
chr1	925596	925813	peak_32	0	1	0
chr1	933297	933571	peak_33	1	0	1
chr1	935032	935293	peak_34	0	1	0
chr1	935417	935642	peak_35	0	1	0
chr1	935792	936147	peak_36	1	1	0
chr1	939763	940940	peak_37	1	1	0
chr1	941268	942674	peak_38	1	1	0
chr1	944381	944928	peak_39	1	1	0
chr1	951326	951591	peak_40	0	0	0
chr1	958700	959631	peak_41	1	1	0
chr1	960111	961456	peak_42	1	1	0
chr1	966446	967241	peak_43	1	1	0
chr1	975765	976650	peak_44	1	1	0
chr1	983909	984427	peak_45	1	1	0
chr1	993628	993759	peak_46	0	1	0
chr1	998193	1002069	peak_47	1	1	0
chr1	1012769	1013927	peak_48	1	1	0
chr1	1014424	1014511	peak_49	1	0	1
chr1	1019039	1020946	peak_50	1	1	0
chr1	1021158	1021379	peak_51	1	0	1
chr1	1024734	1025380	peak_52	1	1	0
chr1	1026793	1027181	peak_53	1	0	1
chr1	1032255	1034644	peak_54	1	1	0
chr1	1038820	1038937	peak_55	1	0	1
chr1	1039141	1039595	peak_56	1	1	0
chr1	1039660	1039769	peak_57	0	0	0
chr1	1039992	1041291	peak_58	1	1	0
chr1	1058607	1060010	peak_59	1	1	0
chr1	1063732	1064044	peak_60	1	1	0
chr1	1064240	1064347	peak_61	0	0	0
chr1	1066658	1067271	peak_62	1	0	1
chr1	1068284	1069646	peak_63	1	1	0
chr1	1074797	1075000	peak_64	0	0	0
chr1	1079385	1080587	peak_65	1	1	0
chr1	1092702	1092867	peak_66	0	0	0
chr1	1093362	1093553	peak_67	0	0	0
chr1	1095079	1095264	peak_68	1	0	1
chr1	1098015	1098198	peak_69	0	0	0
chr1	1099014	1099387	peak_70	0	1	0
chr1	1110756	1110927	peak_71	1	1	0
chr1	1115691	1116755	peak_72	1	1	0
chr1	1117588	1117702	peak_73	0	0	0
chr1	1121706	1122411	peak_74	1	1	0
chr1	1123032	1123401	peak_75	1	0	1
chr1	1123660	1124115	peak_76	0	0	0
chr1	1124223	1124517	peak_77	1	1	0
chr1	1130126	1130265	peak_78	0	0	0
chr1	1135048	1137864	peak_79	1	1	0
chr1	1144131	1144939	peak_80	1	1	0
chr1	1145307	1146162	peak_81	1	1	0
chr1	1156945	1158724	peak_82	1	1	0
chr1	1170077	1170183	peak_83	0	1	0
chr1	1173565	1174152	peak_84	1	1	0
chr1	1185128	1185547	peak_85	1	1	0
chr1	1200795	1201708	peak_86	1	1	0
chr1	1203968	1204064	peak_87	0	0	0
chr1	1206155	1206565	peak_88	1	0	1
chr1	1208009	1208787	peak_89	1	1	0
chr1	1212815	1213087	peak_90	1	0	1
chr1	1215251	1215536	peak_91	0	0	0
chr1	1222082	1222224	peak_92	0	0	0
chr1	1231152	1232667	peak_93	1	1	0
chr1	1237670	1237872	peak_94	1	0	1
chr1	1245348	1245502	peak_95	0	0	0
chr1	1246489	1246902	peak_96	1	1	0
chr1	1247624	1247891	peak_97	0	0	0
chr1	1250137	1250409	peak_98	1	1	0
chr1	1252517	1252590	peak_99	0	0	0
chr1	1260010	1260449	peak_100	1	0	1
chr1	1261608	1261725	peak_101	0	0	0
chr1	1273297	1274594	peak_102	1	1	0
chr1	1281186	1281259	peak_103	0	0	0
chr1	1284609	1284840	peak_104	0	1	0
chr1	1284962	1285300	peak_105	0	1	0
chr1	1290236	1290411	peak_106	1	1	0
chr1	1290948	1292792	peak_107	1	1	0
chr1	1292805	1293147	peak_108	1	0	1
chr1	1293594	1294061	peak_109	1	0	1
chr1	1298772	1299359	peak_110	1	1	0
chr1	1304357	1305158	peak_111	1	1	0
chr1	1307540	1308816	peak_112	1	1	0
chr1	1315572	1315905	peak_113	0	1	0
chr1	1318324	1318602	peak_114	1	1	0
chr1	1318841	1318914	peak_115	0	0	0
chr1	1324202	1325189	peak_116	1	1	0
chr1	1340332	1340443	peak_117	0	0	0
chr1	1348487	1349950	peak_118	1	1	0
chr1	1351445	1351627	peak_119	0	0	0
chr1	1355283	1355773	peak_120	1	1	0
chr1	1357674	1358874	peak_121	1	1	0
chr1	1371814	1372308	peak_122	1	1	0
chr1	1374765	1375801	peak_123	1	1	0
chr1	1387109	1387257	peak_124	0	0	0
chr1	1398731	1399967	peak_125	1	1	0
chr1	1406488	1407943	peak_126	1	1	0
chr1	1415550	1415854	peak_127	1	0	1
chr1	1419620	1420505	peak_128	1	1	0
chr1	1422613	1423190	peak_129	1	1	0
chr1	1426610	1427920	peak_130	1	1	0
chr1	1430317	1430712	peak_131	1	0	1
chr1	1433795	1434631	peak_132	1	1	0
chr1	1435039	1435848	peak_133	1	1	0
chr1	1440648	1441319	peak_134	1	1	0
chr1	1452218	1452625	peak_135	0	1	0
chr1	1462374	1462606	peak_136	1	0	1
chr1	1470470	1471844	peak_137	1	1	0
chr1	1495368	1495546	peak_138	0	0	0
chr1	1495912	1496000	peak_139	0	0	0
chr1	1499340	1499672	peak_140	1	0	1
chr1	1504551	1505691	peak_141	1	1	0
chr1	1510751	1512219	peak_142	1	1	0
chr1	1521048	1521311	peak_143	0	0	0
chr1	1521352	1521526	peak_144	0	0	0
chr1	1521559	1521638	peak_145	0	0	0
chr1	1528381	1528521	peak_146	0	0	0
chr1	1529373	1529560	peak_147	0	0	0
chr1	1539297	1540958	peak_148	1	1	0
chr1	1550909	1551233	peak_149	1	1	0
chr1	1553975	1554076	peak_150	1	0	1
chr1	1558796	1558869	peak_151	0	0	0
chr1	1562151	1562254	peak_152	0	0	0
chr1	1567845	1568017	peak_153	1	1	0
chr1	1573889	1575433	peak_154	1	1	0
chr1	1594611	1594797	peak_155	1	1	0
chr1	1599009	1600503	peak_156	1	1	0
chr1	1606859	1607356	peak_157	1	0	1
chr1	1614513	1616326	peak_158	1	1	0
chr1	1624975	1625306	peak_159	1	1	0
chr1	1629291	1631402	peak_160	1	1	0
chr1	1631500	1631743	peak_161	1	1	0
chr1	1649907	1650037	peak_162	0	0	0
chr1	1650312	1650651	peak_163	1	0	1
chr1	1658554	1659503	peak_164	1	1	0
chr1	1660717	1660928	peak_165	0	0	0
chr1	1665085	1665902	peak_166	1	1	0
chr1	1666051	1666175	peak_167	0	0	0
chr1	1669536	1669749	peak_168	0	0	0
chr1	1671466	1671560	peak_169	0	0	0
chr1	1677403	1677606	peak_170	0	0	0
chr1	1677825	1677950	peak_171	0	0	0
chr1	1678295	1678507	peak_172	1	0	1
chr1	1678758	1678879	peak_173	0	1	0
chr1	1692197	1693226	peak_174	1	1	0
chr1	1693917	1694037	peak_175	0	0	0
chr1	1694397	1694940	peak_176	1	0	1
chr1	1710623	1710696	peak_177	0	0	0
chr1	1712066	1712303	peak_178	1	0	1
chr1	1723893	1724560	peak_179	1	1	0
chr1	1726043	1726374	peak_180	1	0	1
chr1	1731671	1732237	peak_181	0	0	0
chr1	1732490	1732597	peak_182	1	0	1
chr1	1736424	1736579	peak_183	1	0	1
chr1	1745538	1746498	peak_184	1	1	0
chr1	1747015	1747223	peak_185	1	0	1
chr1	1748702	1748977	peak_186	0	1	0
chr1	1752461	1753226	peak_187	1	1	0
chr1	1753484	1753787	peak_188	1	0	1
chr1	1766348	1766592	peak_189	0	0	0
chr1	1777632	1779076	peak_190	1	1	0
chr1	1779738	1780569	peak_191	1	1	0
chr1	1784273	1784631	peak_192	0	0	0
chr1	1787983	1788478	peak_193	1	1	0
chr1	1798032	1798105	peak_194	0	0	0
chr1	1800851	1800934	peak_195	0	0	0
chr1	1807641	1807828	peak_196	0	0	0
chr1	1812950	1813214	peak_197	0	0	0
chr1	1813879	1814303	peak_198	1	1	0
chr1	1819268	1819404	peak_199	0	1	0
chr1	1819585	1819658	peak_200	0	0	0
chr1	1826366	1826439	peak_201	0	0	0
chr1	1826882	1826958	peak_202	0	1	0
chr1	1827581	1827769	peak_203	1	0	1
chr1	1835647	1835868	peak_204	0	0	0
chr1	1836447	1836616	peak_205	0	0	0
chr1	1840420	1840594	peak_206	0	1	0
chr1	1842316	1842519	peak_207	1	0	1
chr1	1842866	1842973	peak_208	0	1	0
chr1	1846625	1847404	peak_209	1	1	0
chr1	1847596	1847707	peak_210	0	0	0
chr1	1851834	1852169	peak_211	0	0	0
chr1	1857170	1857435	peak_212	1	1	0
chr1	1858424	1859088	peak_213	1	1	0
chr1	1859378	1859464	peak_214	0	1	0
chr1	1860073	1860202	peak_215	0	0	0
chr1	1861048	1861208	peak_216	0	0	0
chr1	1866007	1866407	peak_217	1	0	1
chr1	1866854	1866927	peak_218	0	0	0
chr1	1869580	1869728	peak_219	0	0	0
chr1	1873136	1873460	peak_220	1	1	0
chr1	1874684	1874758	peak_221	0	0	0
chr1	1889405	1889559	peak_222	0	0	0
chr1	1889840	1892019	peak_223	1	1	0
chr1	1897574	1897647	peak_224	0	0	0
chr1	1906063	1906506	peak_225	1	1	0
chr1	1908350	1909774	peak_226	1	1	0
chr1	1918603	1920089	peak_227	1	1	0
chr1	1924564	1924638	peak_228	1	0	1
chr1	1931687	1931865	peak_229	0	0	0
chr1	1943487	1944445	peak_230	1	1	0
chr1	1944498	1944579	peak_231	0	0	0
chr1	1959704	1960993	peak_232	1	1	0
chr1	1966483	1966599	peak_233	1	0	1
chr1	1973332	1973559	peak_234	0	0	0
chr1	1974784	1975726	peak_235	1	1	0
chr1	1982437	1982689	peak_236	1	1	0
chr1	1982969	1983422	peak_237	1	1	0
chr1	1984045	1984248	peak_238	1	0	1
chr1	1989057	1989207	peak_239	1	1	0
chr1	1989855	1990591	peak_240	1	0	1
chr1	1996069	1996478	peak_241	1	0	1
chr1	2003479	2004460	peak_242	1	1	0
chr1	2006727	2006913	peak_243	1	0	1
chr1	2009685	2009934	peak_244	0	0	0
chr1	2010902	2011089	peak_245	1	1	0
chr1	2014170	2015191	peak_246	1	1	0
chr1	2018485	2019973	peak_247	1	1	0
chr1	2021523	2021854	peak_248	1	1	0
chr1	2025248	2026278	peak_249	1	0	1
chr1	2042113	2042445	peak_250	1	0	1
chr1	2042773	2043289	peak_251	1	1	0
chr1	2044404	2045274	peak_252	1	1	0
chr1	2046564	2046638	peak_253	0	0	0
chr1	2049556	2049854	peak_254	0	0	0
chr1	2050015	2050801	peak_255	1	1	0
chr1	2059947	2060632	peak_256	1	0	1
chr1	2073086	2075296	peak_257	1	1	0
chr1	2082213	2082320	peak_258	0	0	0
chr1	2084945	2085072	peak_259	0	0	0
chr1	2085893	2085999	peak_260	0	1	0
chr1	2086466	2086928	peak_261	1	1	0
chr1	2087863	2088043	peak_262	1	0	1
chr1	2091534	2092723	peak_263	1	1	0
chr1	2098801	2099686	peak_264	1	1	0
chr1	2099910	2100416	peak_265	1	1	0
chr1	2104541	2104809	peak_266	1	1	0
chr1	2108342	2108981	peak_267	1	1	0
chr1	2112352	2112775	peak_268	1	0	1
chr1	2115146	2116536	peak_269	1	1	0
chr1	2121237	2121498	peak_270	0	0	0
chr1	2124239	2125124	peak_271	1	0	1
chr1	2126845	2127696	peak_272	1	1	0
chr1	2128052	2128754	peak_273	1	1	0
chr1	2132347	2132466	peak_274	0	0	0
chr1	2132678	2133874	peak_275	1	1	0
chr1	2135077	2135813	peak_276	1	1	0
chr1	2137660	2138384	peak_277	1	1	0
chr1	2139538	2140166	peak_278	1	1	0
chr1	2143469	2143733	peak_279	0	0	0
chr1	2146942	2147016	peak_280	1	0	1
chr1	2148734	2149001	peak_281	1	0	1
chr1	2157998	2158115	peak_282	0	0	0
chr1	2158285	2158588	peak_283	1	0	1
chr1	2163336	2163420	peak_284	0	0	0
chr1	2171242	2171315	peak_285	0	0	0
chr1	2174018	2174973	peak_286	1	1	0
chr1	2179371	2179623	peak_287	1	1	0
chr1	2189059	2190354	peak_288	1	1	0
chr1	2194340	2195573	peak_289	1	1	0
chr1	2199157	2199737	peak_290	1	1	0
chr1	2204286	2205864	peak_291	1	1	0
chr1	2212163	2213533	peak_292	1	1	0
chr1	2213764	2214405	peak_293	1	1	0
chr1	2214668	2215197	peak_294	1	0	1
chr1	2221951	2222058	peak_295	0	0	0
chr1	2227145	2228070	peak_296	1	1	0
chr1	2228742	2229456	peak_297	1	1	0
chr1	2230250	2230965	peak_298	1	1	0
chr1	2231679	2232246	peak_299	1	1	0
chr1	2232823	2233080	peak_300	1	1	0
chr1	2234175	2234734	peak_301	1	0	1
chr1	2237870	2239507	peak_302	1	1	0
chr1	2240047	2240525	peak_303	1	1	0
chr1	2242989	2243487	peak_304	1	1	0
chr1	2246144	2246228	peak_305	1	0	1
chr1	2246341	2246656	peak_306	1	1	0
chr1	2246773	2246925	peak_307	1	0	1
chr1	2247784	2249101	peak_308	1	1	0
chr1	2255446	2256377	peak_309	1	1	0
chr1	2256760	2257593	peak_310	1	1	0
chr1	2259099	2260398	peak_311	1	0	1
chr1	2261580	2261680	peak_312	0	0	0
chr1	2266739	2267329	peak_313	1	0	1
chr1	2267517	2267601	peak_314	0	0	0
chr1	2270280	2270710	peak_315	0	1	0
chr1	2270866	2271862	peak_316	1	1	0
chr1	2272243	2272558	peak_317	1	0	1
chr1	2278471	2278640	peak_318	0	0	0
chr1	2278712	2279904	peak_319	1	1	0
chr1	2290045	2291796	peak_320	1	1	0
chr1	2298763	2298867	peak_321	0	0	0
chr1	2299186	2299594	peak_322	1	0	1
chr1	2300474	2300578	peak_323	1	0	1
chr1	2300911	2301406	peak_324	1	0	1
chr1	2304699	2305703	peak_325	1	1	0
chr1	2306365	2306886	peak_326	1	0	1
chr1	2311373	2311677	peak_327	1	1	0
chr1	2312740	2313461	peak_328	1	0	1
chr1	2313890	2313963	peak_329	0	0	0
chr1	2314059	2315635	peak_330	1	1	0
chr1	2318906	2319218	peak_331	1	1	0
chr1	2320894	2320996	peak_332	0	0	0
chr1	2321162	2321405	peak_333	1	0	1
chr1	2321854	2323145	peak_334	1	1	0
chr1	2329829	2331314	peak_335	1	1	0
chr1	2335957	2336392	peak_336	1	0	1
chr1	2343165	2343372	peak_337	1	0	1
chr1	2345587	2345881	peak_338	1	0	1
chr1	2348847	2350806	peak_339	1	1	0
chr1	2353146	2353318	peak_340	0	0	0
chr1	2359814	2359974	peak_341	1	0	1
chr1	2374933	2375589	peak_342	1	1	0
chr1	2378462	2378587	peak_343	1	1	0
chr1	2381434	2382202	peak_344	1	1	0
chr1	2382376	2382503	peak_345	1	0	1
chr1	2382539	2382856	peak_346	1	1	0
chr1	2383026	2383101	peak_347	0	0	0
chr1	2384270	2384594	peak_348	1	0	1
chr1	2385029	2385327	peak_349	1	0	1
chr1	2390955	2392264	peak_350	1	1	0
chr1	2401095	2401266	peak_351	0	0	0
chr1	2411979	2413337	peak_352	1	1	0
chr1	2414113	2414690	peak_353	1	1	0
chr1	2419825	2419929	peak_354	0	0	0
chr1	2425392	2426332	peak_355	1	1	0
chr1	2426612	2426792	peak_356	0	0	0
chr1	2430960	2431834	peak_357	1	1	0
chr1	2431907	2432971	peak_358	1	1	0
chr1	2437446	2438566	peak_359	1	1	0
chr1	2439408	2439582	peak_360	1	0	1
chr1	2443160	2444167	peak_361	1	1	0
chr1	2445727	2446059	peak_362	0	0	0
chr1	2446332	2446793	peak_363	1	1	0
chr1	2451841	2452969	peak_364	1	1	0
chr1	2455700	2456119	peak_365	0	1	0
chr1	2459652	2460116	peak_366	1	1	0
chr1	2465307	2465725	peak_367	1	0	1
chr1	2466842	2467514	peak_368	1	1	0
chr1	2468129	2468239	peak_369	0	1	0
chr1	2469324	2469505	peak_370	0	0	0
chr1	2470335	2471164	peak_371	1	1	0
chr1	2480619	2482304	peak_372	1	1	0
chr1	2493274	2493986	peak_373	1	1	0
chr1	2495099	2495238	peak_374	1	0	1
chr1	2503646	2504075	peak_375	1	0	1
chr1	2504608	2505259	peak_376	1	1	0
chr1	2505609	2505821	peak_377	0	0	0
chr1	2506070	2506171	peak_378	0	0	0
chr1	2513134	2513331	peak_379	1	1	0
chr1	2513761	2513878	peak_380	0	0	0
chr1	2525753	2527021	peak_381	1	1	0
chr1	2527336	2527764	peak_382	1	1	0
chr1	2529525	2530689	peak_383	1	1	0
chr1	2530918	2530991	peak_384	1	0	1
chr1	2532240	2533136	peak_385	1	1	0
chr1	2534832	2534983	peak_386	0	0	0
chr1	2535337	2535742	peak_387	1	1	0
chr1	2540620	2541194	peak_388	1	1	0
chr1	2543250	2544122	peak_389	1	1	0
chr1	2544822	2545149	peak_390	1	1	0
chr1	2545882	2546419	peak_391	1	1	0
chr1	2546881	2547134	peak_392	1	1	0
chr1	2547807	2549004	peak_393	1	1	0
chr1	2552386	2552476	peak_394	1	0	1
chr1	2554967	2555119	peak_395	1	1	0
chr1	2555560	2556973	peak_396	1	1	0
chr1	2559609	2559825	peak_397	0	0	0
chr1	2566317	2566416	peak_398	0	0	0
chr1	2569123	2569264	peak_399	0	1	0
chr1	2570404	2570616	peak_400	1	0	1
chr1	2578139	2578621	peak_401	1	0	1
chr1	2584963	2585195	peak_402	0	1	0
chr1	2585478	2587475	peak_403	1	1	0
chr1	2593530	2594369	peak_404	1	1	0
chr1	2596903	2596976	peak_405	0	0	0
chr1	2607136	2607474	peak_406	1	1	0
chr1	2607742	2607970	peak_407	1	0	1
chr1	2610249	2611605	peak_408	1	1	0
chr1	2617937	2618158	peak_409	1	0	1
chr1	2627896	2627969	peak_410	0	0	0
chr1	2628298	2628477	peak_411	0	1	0
chr1	2628718	2629499	peak_412	1	1	0
chr1	2633517	2633643	peak_413	0	0	0
chr1	2633854	2634095	peak_414	0	0	0
chr1	2636652	2636953	peak_415	1	1	0
chr1	2637650	2637973	peak_416	0	0	0
chr1	2642217	2643719	peak_417	1	1	0
chr1	2652571	2653075	peak_418	1	0	1
chr1	2653420	2653548	peak_419	1	0	1
chr1	2653552	2654228	peak_420	1	1	0
chr1	2654371	2654577	peak_421	1	1	0
chr1	2683940	2684272	peak_422	0	1	0
chr1	2777606	2778469	peak_423	1	1	0
chr1	2786433	2786869	peak_424	1	1	0
chr1	2788862	2790016	peak_425	1	1	0
chr1	2792835	2793244	peak_426	0	0	0
chr1	2801426	2801894	peak_427	1	1	0
chr1	2806422	2807110	peak_428	1	1	0
chr1	2818034	2818152	peak_429	0	0	0
chr1	2821658	2822422	peak_430	1	1	0
chr1	2831972	2832206	peak_431	0	0	0
chr1	2848049	2848273	peak_432	0	0	0
chr1	2855385	2856284	peak_433	1	1	0
chr1	2857019	2857392	peak_434	1	1	0
chr1	2874223	2875161	peak_435	1	0	1
chr1	2875643	2876241	peak_436	1	1	0
chr1	2882044	2882227	peak_437	1	0	1
chr1	2883020	2883428	peak_438	1	1	0
chr1	2887288	2887445	peak_439	0	0	0
chr1	2888658	2888792	peak_440	0	1	0
chr1	2891874	2892657	peak_441	1	1	0
chr1	2893379	2893452	peak_442	0	0	0
chr1	2905751	2906400	peak_443	1	1	0
chr1	2911065	2912005	peak_444	1	1	0
chr1	2912243	2913035	peak_445	1	1	0
chr1	2914681	2914942	peak_446	0	0	0
chr1	2921979	2922289	peak_447	1	0	1
chr1	2922505	2922685	peak_448	1	0	1
chr1	2925973	2926133	peak_449	1	1	0
chr1	2927716	2929027	peak_450	1	1	0
chr1	2930651	2930784	peak_451	1	0	1
chr1	2935267	2935479	peak_452	0	0	0
chr1	2935523	2935935	peak_453	1	0	1
chr1	2946061	2946215	peak_454	1	0	1
chr1	2949061	2949508	peak_455	1	0	1
chr1	2950015	2950253	peak_456	1	0	1
chr1	2963674	2963924	peak_457	1	1	0
chr1	2966659	2966789	peak_458	0	0	0
chr1	2966982	2967208	peak_459	0	0	0
chr1	2968115	2969065	peak_460	1	1	0
chr1	2969709	2970091	peak_461	1	1	0
chr1	2973326	2974101	peak_462	1	0	1
chr1	2975591	2976306	peak_463	1	1	0
chr1	2979957	2980285	peak_464	0	0	0
chr1	2980680	2980779	peak_465	0	0	0
chr1	2982679	2983619	peak_466	1	1	0
chr1	2985214	2985532	peak_467	1	0	1
chr1	2987604	2988446	peak_468	1	1	0
chr1	2993745	2994050	peak_469	1	1	0
chr1	3001436	3001708	peak_470	0	0	0
chr1	3011658	3012917	peak_471	1	1	0
chr1	3020891	3021053	peak_472	0	0	0
chr1	3026664	3027164	peak_473	1	1	0
chr1	3038657	3039124	peak_474	1	0	1
chr1	3040126	3040398	peak_475	1	1	0
chr1	3054646	3054729	peak_476	1	0	1
chr1	3055924	3056247	peak_477	1	1	0
chr1	3063792	3063978	peak_478	0	0	0
chr1	3067483	3067769	peak_479	1	0	1
chr1	3067957	3069261	peak_480	1	1	0
chr1	3069434	3069876	peak_481	1	1	0
chr1	3070121	3070487	peak_482	0	0	0
chr1	3071148	3071379	peak_483	1	0	1
chr1	3072370	3073293	peak_484	1	1	0
chr1	3073453	3073776	peak_485	1	1	0
chr1	3078294	3080595	peak_486	1	1	0
chr1	3086248	3086858	peak_487	1	1	0
chr1	3094183	3094312	peak_488	0	0	0
chr1	3094818	3095260	peak_489	1	1	0
chr1	3100892	3101722	peak_490	1	1	0
chr1	3104072	3104299	peak_491	1	1	0
chr1	3105162	3105862	peak_492	1	1	0
chr1	3107245	3107318	peak_493	0	0	0
chr1	3109193	3109463	peak_494	1	0	1
chr1	3109528	3109609	peak_495	0	0	0
chr1	3111455	3111842	peak_496	1	1	0
chr1	3112320	3113051	peak_497	1	1	0
chr1	3113831	3114046	peak_498	1	0	1
chr1	3115461	3115534	peak_499	0	0	0
chr1	3119610	3120023	peak_500	1	1	0
chr1	3120225	3120445	peak_501	1	0	1
chr1	3121469	3122034	peak_502	1	1	0
chr1	3125035	3126257	peak_503	1	1	0
chr1	3126858	3127964	peak_504	1	1	0
chr1	3131819	3132105	peak_505	1	1	0
chr1	3133487	3133776	peak_506	1	0	1
chr1	3134192	3134267	peak_507	0	0	0
chr1	3134878	3135032	peak_508	0	0	0
chr1	3135183	3135719	peak_509	1	1	0
chr1	3139324	3140542	peak_510	1	1	0
chr1	3140578	3140665	peak_511	1	0	1
chr1	3141169	3141460	peak_512	1	0	1
chr1	3142054	3142344	peak_513	0	1	0
chr1	3145547	3145768	peak_514	1	1	0
chr1	3146026	3146226	peak_515	0	0	0
chr1	3153021	3154692	peak_516	1	1	0
chr1	3154908	3155807	peak_517	1	1	0
chr1	3156154	3156229	peak_518	0	0	0
chr1	3156551	3157225	peak_519	1	0	1
chr1	3160859	3162693	peak_520	1	1	0
chr1	3164030	3164111	peak_521	0	0	0
chr1	3168320	3168524	peak_522	1	1	0
chr1	3170105	3171356	peak_523	1	1	0
chr1	3172562	3173369	peak_524	1	1	0
chr1	3173634	3173836	peak_525	0	0	0
chr1	3174700	3175124	peak_526	1	0	1
chr1	3182032	3182202	peak_527	1	0	1
chr1	3183330	3183645	peak_528	1	1	0
chr1	3183909	3184190	peak_529	1	1	0
chr1	3184389	3184528	peak_530	0	0	0
chr1	3184731	3184875	peak_531	0	1	0
chr1	3186237	3186800	peak_532	1	1	0
chr1	3188726	3188859	peak_533	1	0	1
chr1	3189687	3189855	peak_534	1	0	1
chr1	3190316	3191175	peak_535	1	1	0
chr1	3192407	3192523	peak_536	0	0	0
chr1	3198140	3199419	peak_537	1	1	0
chr1	3204209	3205328	peak_538	1	1	0
chr1	3211486	3212526	peak_539	1	1	0
chr1	3212645	3213498	peak_540	1	0	1
chr1	3215542	3216095	peak_541	1	1	0
chr1	3217158	3217387	peak_542	1	0	1
chr1	3218604	3219702	peak_543	1	1	0
chr1	3221314	3221561	peak_544	1	0	1
chr1	3222327	3222400	peak_545	0	0	0
chr1	3226262	3227264	peak_546	1	1	0
chr1	3227802	3228164	peak_547	1	0	1
chr1	3233795	3233967	peak_548	0	0	0
chr1	3240831	3241209	peak_549	1	0	1
chr1	3243995	3244291	peak_550	1	0	1
chr1	3244504	3244925	peak_551	1	1	0
chr1	3245063	3245164	peak_552	1	1	0
chr1	3247250	3248027	peak_553	1	1	0
chr1	3248794	3250159	peak_554	1	1	0
chr1	3251649	3252071	peak_555	1	1	0
chr1	3258159	3259383	peak_556	1	1	0
chr1	3261370	3261516	peak_557	1	0	1
chr1	3263512	3263599	peak_558	1	0	1
chr1	3266247	3266581	peak_559	1	1	0
chr1	3267658	3267846	peak_560	0	0	0
chr1	3268182	3268379	peak_561	0	0	0
chr1	3270935	3271196	peak_562	1	1	0
chr1	3274391	3275339	peak_563	1	1	0
chr1	3275837	3275990	peak_564	0	0	0
chr1	3276030	3276103	peak_565	0	0	0
chr1	3279666	3280136	peak_566	1	0	1
chr1	3283200	3283284	peak_567	1	0	1
chr1	3283295	3283492	peak_568	1	0	1
chr1	3283701	3284253	peak_569	1	1	0
chr1	3289907	3290451	peak_570	1	1	0
chr1	3293313	3293831	peak_571	1	1	0
chr1	3296108	3296601	peak_572	1	0	1
chr1	3297618	3297738	peak_573	1	0	1
chr1	3297847	3297986	peak_574	1	0	1
chr1	3303951	3304596	peak_575	1	1	0
chr1	3305052	3305143	peak_576	0	0	0
chr1	3305611	3305744	peak_577	1	1	0
chr1	3312287	3312934	peak_578	1	1	0
chr1	3313027	3313927	peak_579	1	1	0
chr1	3314316	3315720	peak_580	1	1	0
chr1	3316559	3316682	peak_581	1	0	1
chr1	3319777	3320187	peak_582	1	0	1
chr1	3320778	3320851	peak_583	0	0	0
chr1	3322232	3322834	peak_584	1	1	0
chr1	3322989	3323953	peak_585	1	1	0
chr1	3328313	3328433	peak_586	0	0	0
chr1	3329446	3330278	peak_587	1	0	1
chr1	3331416	3332423	peak_588	1	1	0
chr1	3333546	3334277	peak_589	1	1	0
chr1	3335171	3335494	peak_590	1	0	1
chr1	3345615	3346508	peak_591	1	1	0
chr1	3347304	3347520	peak_592	1	0	1
chr1	3348042	3348576	peak_593	1	1	0
chr1	3349823	3349896	peak_594	1	0	1
chr1	3350509	3351090	peak_595	1	1	0
chr1	3351486	3353128	peak_596	1	1	0
chr1	3359371	3360285	peak_597	1	1	0
chr1	3360819	3361174	peak_598	1	0	1
chr1	3365426	3366990	peak_599	1	1	0
chr1	3367329	3367734	peak_600	1	1	0
chr1	3368140	3368386	peak_601	0	0	0
chr1	3369059	3369837	peak_602	1	1	0
chr1	3376471	3376740	peak_603	1	0	1
chr1	3382272	3382419	peak_604	0	0	0
chr1	3382463	3382642	peak_605	0	0	0
chr1	3382830	3382933	peak_606	0	0	0
chr1	3384495	3384681	peak_607	0	0	0
chr1	3385906	3386547	peak_608	1	0	1
chr1	3392951	3394725	peak_609	1	1	0
chr1	3398516	3398616	peak_610	0	0	0
chr1	3399823	3399960	peak_611	1	0	1
chr1	3401888	3402561	peak_612	1	1	0
chr1	3403497	3403611	peak_613	0	1	0
chr1	3409141	3409232	peak_614	0	0	0
chr1	3409619	3410585	peak_615	1	1	0
chr1	3415283	3415670	peak_616	1	0	1
chr1	3422066	3422585	peak_617	1	1	0
chr1	3422946	3423079	peak_618	0	0	0
chr1	3423270	3423787	peak_619	1	0	1
chr1	3424211	3425091	peak_620	1	1	0
chr1	3431210	3431673	peak_621	1	1	0
chr1	3440302	3440725	peak_622	1	1	0
chr1	3440806	3441891	peak_623	1	1	0
chr1	3442056	3442134	peak_624	0	0	0
chr1	3442380	3442625	peak_625	0	0	0
chr1	3443784	3444131	peak_626	1	1	0
chr1	3444760	3445234	peak_627	1	0	1
chr1	3448649	3449480	peak_628	1	1	0
chr1	3452814	3453555	peak_629	1	1	0
chr1	3454001	3455172	peak_630	1	1	0
chr1	3460582	3460803	peak_631	1	0	1
chr1	3467178	3468148	peak_632	1	0	1
chr1	3468310	3468440	peak_633	1	0	1
chr1	3471154	3472103	peak_634	1	1	0
chr1	3473314	3473889	peak_635	1	1	0
chr1	3482154	3482362	peak_636	1	1	0
chr1	3483456	3484149	peak_637	1	1	0
chr1	3490797	3492220	peak_638	1	1	0
chr1	3494354	3494538	peak_639	1	0	1
chr1	3494813	3494992	peak_640	1	0	1
chr1	3498213	3498468	peak_641	0	0	0
chr1	3502220	3502363	peak_642	1	1	0
chr1	3502882	3503088	peak_643	1	1	0
chr1	3505040	3505195	peak_644	0	0	0
chr1	3515888	3516637	peak_645	1	1	0
chr1	3516801	3517551	peak_646	1	1	0
chr1	3522844	3523057	peak_647	0	0	0
chr1	3524448	3524782	peak_648	1	0	1
chr1	3527871	3528323	peak_649	1	0	1
chr1	3529268	3529796	peak_650	1	0	1
chr1	3530045	3531737	peak_651	1	1	0
chr1	3538372	3538472	peak_652	0	0	0
chr1	3539789	3540358	peak_653	1	1	0
chr1	3550595	3550742	peak_654	0	0	0
chr1	3551290	3551363	peak_655	0	0	0
chr1	3557349	3557864	peak_656	1	0	1
chr1	3560304	3560400	peak_657	0	1	0
chr1	3564834	3565664	peak_658	1	1	0
chr1	3565832	3566450	peak_659	1	0	1
chr1	3569701	3570010	peak_660	0	1	0
chr1	3573314	3573867	peak_661	1	1	0
chr1	3575970	3576411	peak_662	1	0	1
chr1	3577034	3577789	peak_663	1	1	0
chr1	3581433	3581595	peak_664	0	0	0
chr1	3581856	3581978	peak_665	0	0	0
chr1	3583882	3584093	peak_666	1	1	0
chr1	3586736	3586931	peak_667	0	0	0
chr1	3587028	3587657	peak_668	1	1	0
chr1	3588446	3588548	peak_669	0	0	0
chr1	3590058	3590437	peak_670	0	1	0
chr1	3590447	3590567	peak_671	0	0	0
chr1	3593448	3593906	peak_672	1	0	1
chr1	3597861	3599091	peak_673	1	1	0
chr1	3599340	3599750	peak_674	1	0	1
chr1	3607539	3608006	peak_675	1	1	0
chr1	3610094	3612042	peak_676	1	1	0
chr1	3615265	3615402	peak_677	0	0	0
chr1	3618588	3619505	peak_678	1	1	0
chr1	3621052	3621312	peak_679	1	0	1
chr1	3624124	3625690	peak_680	1	1	0
chr1	3630366	3630518	peak_681	0	0	0
chr1	3631774	3631852	peak_682	1	1	0
chr1	3632380	3632545	peak_683	0	0	0
chr1	3649542	3650278	peak_684	1	1	0
chr1	3650662	3650745	peak_685	0	0	0
chr1	3650924	3651714	peak_686	1	0	1
chr1	3651720	3653109	peak_687	1	1	0
chr1	3658385	3658540	peak_688	0	0	0
chr1	3665594	3665778	peak_689	0	0	0
chr1	3665989	3666072	peak_690	1	0	1
chr1	3668736	3669138	peak_691	1	1	0
chr1	3674139	3674480	peak_692	1	1	0
chr1	3677420	3677846	peak_693	1	0	1
chr1	3678150	3678334	peak_694	0	0	0
chr1	3683714	3684632	peak_695	1	1	0
chr1	3692901	3693063	peak_696	0	0	0
chr1	3695401	3696087	peak_697	1	1	0
chr1	3697625	3698481	peak_698	1	1	0
chr1	3699741	3699827	peak_699	0	0	0
chr1	3707475	3707648	peak_700	0	1	0
chr1	3711684	3711867	peak_701	0	1	0
chr1	3712918	3713349	peak_702	1	1	0
chr1	3714184	3714753	peak_703	1	1	0
chr1	3716926	3717688	peak_704	1	1	0
chr1	3717965	3718342	peak_705	1	1	0
chr1	3719024	3720302	peak_706	1	1	0
chr1	3721479	3721796	peak_707	0	0	0
chr1	3724171	3724698	peak_708	1	1	0
chr1	3727235	3727546	peak_709	0	1	0
chr1	3730307	3730412	peak_710	0	1	0
chr1	3732493	3733011	peak_711	1	0	1
chr1	3736056	3736246	peak_712	0	0	0
chr1	3746271	3747595	peak_713	1	1	0
chr1	3754613	3754720	peak_714	0	0	0
chr1	3771570	3773275	peak_715	1	1	0
chr1	3773351	3773630	peak_716	0	0	0
chr1	3775569	3775730	peak_717	1	0	1
chr1	3779562	3779867	peak_718	0	0	0
chr1	3795740	3797140	peak_719	1	1	0
chr1	3801335	3801623	peak_720	1	1	0
chr1	3809883	3810032	peak_721	0	1	0
chr1	3815054	3815299	peak_722	0	0	0
chr1	3820085	3820158	peak_723	0	0	0
chr1	3820685	3821707	peak_724	1	1	0
chr1	3827592	3828319	peak_725	1	1	0
chr1	3836194	3836533	peak_726	0	0	0
chr1	3838692	3839765	peak_727	1	1	0
chr1	3846585	3847370	peak_728	1	1	0
chr1	3856329	3858600	peak_729	1	1	0
chr1	3863322	3863773	peak_730	1	0	1
chr1	3865087	3865160	peak_731	0	0	0
chr1	3890979	3891266	peak_732	1	0	1
chr1	3892618	3893080	peak_733	1	1	0
chr1	3899527	3901694	peak_734	1	1	0
chr1	3902622	3902792	peak_735	1	0	1
chr1	3910410	3911566	peak_736	1	1	0
chr1	3911979	3912084	peak_737	0	0	0
chr1	3915997	3916535	peak_738	1	0	1
chr1	3922434	3922583	peak_739	0	0	0
chr1	3924553	3924812	peak_740	1	1	0
chr1	3924911	3925156	peak_741	1	1	0
chr1	3928103	3928874	peak_742	1	1	0
chr1	3930800	3930950	peak_743	0	0	0
chr1	3940304	3940581	peak_744	0	1	0
chr1	3940826	3941292	peak_745	1	0	1
chr1	3944061	3945114	peak_746	1	1	0
chr1	3958786	3959130	peak_747	1	0	1
chr1	3981366	3981455	peak_748	0	1	0
chr1	3983172	3983504	peak_749	1	0	1
chr1	3991894	3992327	peak_750	1	0	1
chr1	3993743	3994099	peak_751	1	0	1
chr1	3998439	3998926	peak_752	1	1	0
chr1	4007143	4007275	peak_753	0	0	0
chr1	4007559	4007788	peak_754	1	0	1
chr1	4011144	4011232	peak_755	0	0	0
chr1	4018131	4018210	peak_756	1	0	1
chr1	4018488	4018703	peak_757	1	1	0
chr1	4019302	4019408	peak_758	0	0	0
chr1	4021787	4021880	peak_759	0	0	0
chr1	4025859	4026078	peak_760	0	0	0
chr1	4048136	4048301	peak_761	0	0	0
chr1	4068167	4068988	peak_762	1	0	1
chr1	4070568	4072335	peak_763	1	1	0
chr1	4073494	4073663	peak_764	0	0	0
chr1	4082104	4082725	peak_765	1	1	0
chr1	4082824	4084510	peak_766	1	1	0
chr1	4084703	4084874	peak_767	0	1	0
chr1	4085638	4085796	peak_768	1	0	1
chr1	4086528	4086685	peak_769	1	1	0
chr1	4090554	4090909	peak_770	1	0	1
chr1	4100421	4102187	peak_771	1	1	0
chr1	4108269	4108380	peak_772	0	0	0
chr1	4108563	4109603	peak_773	1	1	0
chr1	4114991	4115374	peak_774	0	0	0
chr1	4118762	4119545	peak_775	1	1	0
chr1	4120537	4120812	peak_776	1	0	1
chr1	4125839	4126642	peak_777	1	1	0
chr1	4144473	4144564	peak_778	1	0	1
chr1	4145366	4145540	peak_779	0	0	0
chr1	4147179	4147877	peak_780	1	1	0
chr1	4148265	4148520	peak_781	1	0	1
chr1	4149536	4150194	peak_782	1	1	0
chr1	4150361	4150434	peak_783	0	1	0
chr1	4161453	4161574	peak_784	0	0	0
chr1	4165813	4166231	peak_785	1	1	0
chr1	4166682	4166985	peak_786	0	1	0
chr1	4167373	4167729	peak_787	1	0	1
chr1	4170976	4171843	peak_788	1	1	0
chr1	4173255	4174026	peak_789	1	1	0
chr1	4179405	4180073	peak_790	1	1	0
chr1	4207212	4207365	peak_791	0	0	0
chr1	4212783	4213853	peak_792	1	1	0
chr1	4214812	4215124	peak_793	1	0	1
chr1	4233513	4234378	peak_794	1	1	0
chr1	4253727	4254443	peak_795	1	1	0
chr1	4262640	4263272	peak_796	1	0	1
chr1	4265552	4265831	peak_797	1	1	0
chr1	4266284	4267206	peak_798	1	1	0
chr1	4269295	4269640	peak_799	0	0	0
chr1	4270077	4271196	peak_800	1	1	0
chr1	4298297	4298626	peak_801	1	1	0
chr1	4301106	4301274	peak_802	0	1	0
chr1	4303332	4303952	peak_803	1	0	1
chr1	4306648	4307312	peak_804	1	1	0
chr1	4307318	4307541	peak_805	0	0	0
chr1	4319294	4319808	peak_806	1	1	0
chr1	4321308	4322324	peak_807	1	1	0
chr1	4322948	4323139	peak_808	0	0	0
chr1	4329777	4330105	peak_809	0	1	0
chr1	4344769	4345509	peak_810	1	1	0
chr1	4345954	4346494	peak_811	1	1	0
chr1	4352868	4353042	peak_812	0	0	0
chr1	4354170	4354248	peak_813	0	0	0
chr1	4359544	4360091	peak_814	1	0	1
chr1	4367277	4367471	peak_815	1	1	0
chr1	4378033	4378728	peak_816	1	0	1
chr1	4393877	4394225	peak_817	1	0	1
chr1	4395304	4397752	peak_818	1	1	0
chr1	4398092	4398563	peak_819	1	1	0
chr1	4404261	4404353	peak_820	0	0	0
chr1	4405142	4405335	peak_821	0	0	0
chr1	4407948	4408419	peak_822	1	0	1
chr1	4408979	4409453	peak_823	1	0	1
chr1	4409815	4410032	peak_824	1	0	1
chr1	4416344	4416452	peak_825	0	1	0
chr1	4417559	4417632	peak_826	0	1	0
chr1	4421022	4422919	peak_827	1	1	0
chr1	4430675	4431843	peak_828	1	1	0
chr1	4432360	4432582	peak_829	1	0	1
chr1	4444925	4445424	peak_830	1	1	0
chr1	4447444	4448454	peak_831	1	1	0
chr1	4450030	4450206	peak_832	0	1	0
chr1	4452443	4453302	peak_833	1	1	0
chr1	4468864	4469047	peak_834	1	0	1
chr1	4469657	4469772	peak_835	0	0	0
chr1	4472752	4472846	peak_836	0	0	0
chr1	4482744	4483305	peak_837	1	1	0
chr1	4485157	4486015	peak_838	1	1	0
chr1	4497082	4497205	peak_839	0	0	0
chr1	4497478	4497750	peak_840	1	0	1
chr1	4505894	4506267	peak_841	1	0	1
chr1	4510251	4510589	peak_842	0	1	0
chr1	4512453	4513979	peak_843	1	1	0
chr1	4517258	4517358	peak_844	0	0	0
chr1	4517622	4517882	peak_845	0	1	0
chr1	4523323	4524041	peak_846	1	1	0
chr1	4524811	4525074	peak_847	0	0	0
chr1	4526609	4527120	peak_848	1	1	0
chr1	4527603	4528258	peak_849	1	1	0
chr1	4529743	4529916	peak_850	0	1	0
chr1	4532107	4533252	peak_851	1	1	0
chr1	4557079	4557158	peak_852	0	0	0
chr1	4561260	4561343	peak_853	0	0	0
chr1	4564081	4564331	peak_854	0	1	0
chr1	4568454	4568535	peak_855	1	1	0
chr1	4569651	4570128	peak_856	1	1	0
chr1	4570726	4571936	peak_857	1	1	0
chr1	4578736	4579415	peak_858	1	0	1
chr1	4582183	4582641	peak_859	1	1	0
chr1	4583011	4583256	peak_860	0	0	0
chr1	4583911	4583989	peak_861	0	0	0
chr1	4584124	4585482	peak_862	1	0	1
chr1	4587803	4587932	peak_863	1	0	1
chr1	4590089	4590255	peak_864	0	0	0
chr1	4590812	4591095	peak_865	1	0	1
chr1	4591240	4591400	peak_866	0	0	0
chr1	4602018	4603697	peak_867	1	1	0
chr1	4611256	4612290	peak_868	1	1	0
chr1	4613016	4613303	peak_869	1	1	0
chr1	4618724	4618845	peak_870	1	0	1
chr1	4621745	4621862	peak_871	0	1	0
chr1	4627332	4627588	peak_872	0	1	0
chr1	4630150	4630575	peak_873	0	0	0
chr1	4634416	4634902	peak_874	0	1	0
chr1	4637143	4637827	peak_875	1	1	0
chr1	4638085	4638222	peak_876	0	1	0
chr1	4652500	4652848	peak_877	1	1	0
chr1	4654028	4655566	peak_878	1	1	0
chr1	4655757	4656711	peak_879	1	1	0
chr1	4657937	4658517	peak_880	1	0	1
chr1	4663982	4664419	peak_881	1	1	0
chr1	4664742	4665326	peak_882	1	1	0
chr1	4670535	4670852	peak_883	0	0	0
chr1	4674458	4675071	peak_884	1	1	0
chr1	4677156	4677372	peak_885	0	0	0
chr1	4680999	4681387	peak_886	1	0	1
chr1	4684804	4685158	peak_887	1	1	0
chr1	4689194	4689826	peak_888	1	0	1
chr1	4693222	4693778	peak_889	1	1	0
chr1	4699312	4699995	peak_890	1	1	0
chr1	4700036	4700109	peak_891	0	0	0
chr1	4700595	4701337	peak_892	1	1	0
chr1	4708427	4710811	peak_893	1	1	0
chr1	4711147	4711818	peak_894	1	1	0
chr1	4714163	4714578	peak_895	0	0	0
chr1	4724587	4724800	peak_896	0	0	0
chr1	4733547	4735199	peak_897	1	1	0
chr1	4739160	4739697	peak_898	1	1	0
chr1	4744460	4745719	peak_899	1	1	0
chr1	4754809	4755385	peak_900	1	1	0
chr1	4771746	4772310	peak_901	1	1	0
chr1	4775483	4775916	peak_902	1	0	1
chr1	4776932	4777353	peak_903	1	1	0
chr1	4777888	4778437	peak_904	1	1	0
chr1	4787807	4788273	peak_905	0	0	0
chr1	4794293	4795026	peak_906	1	1	0
chr1	4796550	4796847	peak_907	1	0	1
chr1	4801570	4801864	peak_908	1	0	1
chr1	4825946	4826348	peak_909	1	1	0
chr1	4830560	4831128	peak_910	1	1	0
chr1	4837137	4837329	peak_911	1	1	0
chr1	4848355	4848816	peak_912	1	1	0
chr1	4850848	4851114	peak_913	1	1	0
chr1	4853932	4854615	peak_914	1	0	1
chr1	4867412	4867753	peak_915	1	0	1
chr1	4868481	4868877	peak_916	1	1	0
chr1	4873999	4874105	peak_917	0	0	0
chr1	4879245	4880380	peak_918	1	0	1
chr1	4880505	4880710	peak_919	0	1	0
chr1	4881109	4881231	peak_920	0	0	0
chr1	4881326	4881818	peak_921	1	0	1
chr1	4904375	4904951	peak_922	1	0	1
chr1	4913216	4913392	peak_923	1	1	0
chr1	4916589	4916980	peak_924	0	1	0
chr1	4932373	4932899	peak_925	1	1	0
chr1	4935672	4936128	peak_926	1	0	1
chr1	4936809	4936988	peak_927	1	0	1
chr1	4937444	4937520	peak_928	1	0	1
chr1	4937657	4937818	peak_929	0	0	0
chr1	4944327	4945201	peak_930	1	0	1
chr1	4950984	4951822	peak_931	1	1	0
chr1	4965635	4966272	peak_932	1	1	0
chr1	4975196	4975323	peak_933	0	0	0
chr1	4982568	4982971	peak_934	0	0	0
chr1	4986368	4987204	peak_935	1	0	1
chr1	4999437	5000024	peak_936	0	0	0
chr1	5000596	5001640	peak_937	1	1	0
chr1	5009257	5009536	peak_938	1	0	1
chr1	5011999	5012826	peak_939	1	0	1
chr1	5019944	5020195	peak_940	1	0	1
chr1	5028557	5029878	peak_941	1	1	0
chr1	5053843	5053973	peak_942	0	0	0
chr1	5062951	5063427	peak_943	1	0	1
chr1	5084413	5085439	peak_944	1	1	0
chr1	5087620	5087714	peak_945	0	0	0
chr1	5088313	5088450	peak_946	0	0	0
chr1	5098679	5099606	peak_947	1	1	0
chr1	5100554	5100860	peak_948	0	0	0
chr1	5129727	5129969	peak_949	1	1	0
chr1	5139637	5140672	peak_950	1	1	0
chr1	5143091	5143402	peak_951	1	0	1
chr1	5144926	5145252	peak_952	1	0	1
chr1	5147235	5148261	peak_953	1	1	0
chr1	5150167	5150515	peak_954	1	0	1
chr1	5151275	5152051	peak_955	1	1	0
chr1	5156166	5157390	peak_956	1	1	0
chr1	5157593	5157666	peak_957	0	0	0
chr1	5165892	5166064	peak_958	1	0	1
chr1	5167410	5167739	peak_959	1	0	1
chr1	5168131	5168996	peak_960	1	0	1
chr1	5176837	5177593	peak_961	1	0	1
chr1	5185254	5185995	peak_962	1	1	0
chr1	5186675	5186754	peak_963	0	0	0
chr1	5189254	5189662	peak_964	1	1	0
chr1	5191425	5192066	peak_965	1	1	0
chr1	5193684	5193870	peak_966	1	0	1
chr1	5200180	5200318	peak_967	0	0	0
chr1	5217174	5217283	peak_968	0	0	0
chr1	5220098	5221897	peak_969	1	1	0
chr1	5223243	5223608	peak_970	1	1	0
chr1	5231142	5232435	peak_971	1	1	0
chr1	5238263	5238582	peak_972	1	0	1
chr1	5238749	5238947	peak_973	1	0	1
chr1	5239310	5240459	peak_974	1	0	1
chr1	5254289	5254743	peak_975	1	1	0
chr1	5256008	5256553	peak_976	1	0	1
chr1	5261494	5261568	peak_977	0	0	0
chr1	5261714	5262202	peak_978	0	1	0
chr1	5264188	5264715	peak_979	1	0	1
chr1	5265279	5265949	peak_980	1	1	0
chr1	5267560	5267847	peak_981	1	1	0
chr1	5274719	5274858	peak_982	0	1	0
chr1	5276513	5276623	peak_983	0	0	0
chr1	5279083	5279478	peak_984	1	1	0
chr1	5286358	5286433	peak_985	0	0	0
chr1	5287229	5288453	peak_986	1	1	0
chr1	5294740	5295037	peak_987	0	0	0
chr1	5295837	5297737	peak_988	1	1	0
chr1	5311684	5311851	peak_989	1	1	0
chr1	5318138	5318852	peak_990	0	1	0
chr1	5349236	5349882	peak_991	1	0	1
chr1	5356493	5356958	peak_992	1	0	1
chr1	5357296	5357868	peak_993	1	0	1
chr1	5376423	5376576	peak_994	0	0	0
chr1	5384294	5385499	peak_995	1	0	1
chr1	5385977	5386291	peak_996	1	0	1
chr1	5389465	5389642	peak_997	1	0	1
chr1	5390604	5390899	peak_998	1	1	0
chr1	5396521	5397073	peak_999	1	1	0
chr1	5398274	5398347	peak_1000	0	0	0
chr1	5398515	5398708	peak_1001	1	0	1
chr1	5407259	5407539	peak_1002	1	0	1
chr1	5408578	5408814	peak_1003	0	0	0
chr1	5423135	5423251	peak_1004	1	0	1
chr1	5424443	5425413	peak_1005	1	1	0
chr1	5427892	5428851	peak_1006	1	1	0
chr1	5430912	5431300	peak_1007	1	1	0
chr1	5443702	5444956	peak_1008	1	1	0
chr1	5447427	5447624	peak_1009	0	0	0
chr1	5453365	5453463	peak_1010	1	0	1
chr1	5453471	5453544	peak_1011	0	1	0
chr1	5454806	5455751	peak_1012	1	1	0
chr1	5456080	5456293	peak_1013	1	1	0
chr1	5456403	5456799	peak_1014	1	0	1
chr1	5458072	5458288	peak_1015	1	1	0
chr1	5460410	5460558	peak_1016	0	0	0
chr1	5471268	5471408	peak_1017	0	0	0
chr1	5475695	5475813	peak_1018	0	1	0
chr1	5477509	5478110	peak_1019	1	1	0
chr1	5481942	5482171	peak_1020	0	1	0
chr1	5486076	5486670	peak_1021	1	1	0
chr1	5489651	5489802	peak_1022	0	0	0
chr1	5492782	5494664	peak_1023	1	1	0
chr1	5497543	5497916	peak_1024	1	1	0
chr1	5498285	5498466	peak_1025	1	0	1
chr1	5500852	5501240	peak_1026	1	1	0
chr1	5501541	5501776	peak_1027	1	1	0
chr1	5502246	5502774	peak_1028	1	1	0
chr1	5504079	5504600	peak_1029	1	1	0
chr1	5506912	5507549	peak_1030	1	1	0
chr1	5509618	5510160	peak_1031	1	1	0
chr1	5513904	5514823	peak_1032	1	1	0
chr1	5522033	5522765	peak_1033	1	1	0
chr1	5525524	5526536	peak_1034	1	1	0
chr1	5542346	5542419	peak_1035	0	0	0
chr1	5543274	5543472	peak_1036	1	0	1
chr1	5546588	5546888	peak_1037	1	0	1
chr1	5547717	5548303	peak_1038	1	0	1
chr1	5549065	5549205	peak_1039	0	0	0
chr1	5551639	5551891	peak_1040	1	1	0
chr1	5565547	5565789	peak_1041	0	1	0
chr1	5597560	5598390	peak_1042	1	1	0
chr1	5600273	5600601	peak_1043	1	1	0
chr1	5609282	5609432	peak_1044	1	0	1
chr1	5612766	5612923	peak_1045	1	0	1
chr1	5617832	5617948	peak_1046	0	1	0
chr1	5620911	5621264	peak_1047	1	1	0
chr1	5629114	5629387	peak_1048	0	0	0
chr1	5637279	5637371	peak_1049	1	0	1
chr1	5639040	5639481	peak_1050	1	0	1
chr1	5640988	5641061	peak_1051	0	0	0
chr1	5641692	5641943	peak_1052	1	0	1
chr1	5642735	5642987	peak_1053	1	0	1
chr1	5650164	5650283	peak_1054	0	0	0
chr1	5650462	5650535	peak_1055	0	0	0
chr1	5652338	5653120	peak_1056	1	1	0
chr1	5660212	5660772	peak_1057	1	1	0
chr1	5661466	5662005	peak_1058	1	0	1
chr1	5667689	5668019	peak_1059	1	1	0
chr1	5668027	5668107	peak_1060	0	0	0
chr1	5680349	5680911	peak_1061	0	1	0
chr1	5681774	5682372	peak_1062	1	1	0
chr1	5682556	5683126	peak_1063	1	1	0
chr1	5685178	5685651	peak_1064	1	1	0
chr1	5688171	5688783	peak_1065	0	1	0
chr1	5692472	5692635	peak_1066	0	0	0
chr1	5692801	5693017	peak_1067	0	0	0
chr1	5707826	5708285	peak_1068	0	1	0
chr1	5708812	5709194	peak_1069	1	1	0
chr1	5709525	5709857	peak_1070	1	0	1
chr1	5710124	5710255	peak_1071	0	0	0
chr1	5713646	5713901	peak_1072	1	0	1
chr1	5717371	5717568	peak_1073	0	0	0
chr1	5719175	5719460	peak_1074	0	0	0
chr1	5720281	5720853	peak_1075	1	1	0
chr1	5722714	5723193	peak_1076	1	1	0
chr1	5724957	5725783	peak_1077	1	1	0
chr1	5726062	5726213	peak_1078	0	0	0
chr1	5733995	5734153	peak_1079	0	1	0
chr1	5744680	5746196	peak_1080	1	1	0
chr1	5746497	5746701	peak_1081	1	0	1
chr1	5747228	5747865	peak_1082	1	1	0
chr1	5751310	5751391	peak_1083	0	1	0
chr1	5752168	5752571	peak_1084	1	1	0
chr1	5756750	5758056	peak_1085	1	1	0
chr1	5761408	5761601	peak_1086	1	0	1
chr1	5761980	5762090	peak_1087	1	0	1
chr1	5764616	5764921	peak_1088	1	0	1
chr1	5765594	5765759	peak_1089	1	1	0
chr1	5770528	5771735	peak_1090	1	1	0
chr1	5773721	5773968	peak_1091	0	0	0
chr1	5785125	5785289	peak_1092	0	0	0
chr1	5811392	5811911	peak_1093	1	0	1
chr1	5820861	5820985	peak_1094	0	0	0
chr1	5827569	5827979	peak_1095	1	1	0
chr1	5828209	5828570	peak_1096	0	0	0
chr1	5831646	5831827	peak_1097	0	1	0
chr1	5839571	5841181	peak_1098	1	1	0
chr1	5847095	5847563	peak_1099	1	1	0
chr1	5848269	5849113	peak_1100	1	1	0
chr1	5849329	5849680	peak_1101	1	1	0
chr1	5857056	5857953	peak_1102	1	1	0
chr1	5861498	5861606	peak_1103	0	0	0
chr1	5872173	5872246	peak_1104	0	0	0
chr1	5877279	5877352	peak_1105	0	0	0
chr1	5883494	5883589	peak_1106	0	0	0
chr1	5888731	5888875	peak_1107	1	0	1
chr1	5889925	5890156	peak_1108	1	0	1
chr1	5891007	5891472	peak_1109	1	1	0
chr1	5893631	5893858	peak_1110	0	0	0
chr1	5895568	5895978	peak_1111	1	0	1
chr1	5896143	5897670	peak_1112	1	1	0
chr1	5915560	5916446	peak_1113	1	1	0
chr1	5922835	5923221	peak_1114	1	0	1
chr1	5928846	5929386	peak_1115	1	0	1
chr1	5937581	5937911	peak_1116	0	1	0
chr1	5938063	5938830	peak_1117	1	1	0
chr1	5943211	5943835	peak_1118	1	1	0
chr1	5949431	5949504	peak_1119	1	1	0
chr1	5965326	5965514	peak_1120	0	0	0
chr1	5967456	5968031	peak_1121	1	1	0
chr1	5968532	5968692	peak_1122	0	0	0
chr1	5973637	5974040	peak_1123	1	1	0
chr1	5974755	5974879	peak_1124	0	0	0
chr1	5975067	5975445	peak_1125	1	1	0
chr1	5980399	5980702	peak_1126	1	1	0
chr1	5984816	5985009	peak_1127	1	1	0
chr1	5991199	5993244	peak_1128	1	1	0
chr1	6001971	6002529	peak_1129	1	1	0
chr1	6003157	6004195	peak_1130	1	1	0
chr1	6011193	6011276	peak_1131	0	0	0
chr1	6014436	6014588	peak_1132	0	1	0
chr1	6014782	6014857	peak_1133	0	0	0
chr1	6014918	6015110	peak_1134	0	0	0
chr1	6016100	6016546	peak_1135	1	1	0
chr1	6019239	6019821	peak_1136	0	0	0
chr1	6022807	6022880	peak_1137	0	0	0
chr1	6026041	6026405	peak_1138	1	0	1
chr1	6028153	6028370	peak_1139	1	0	1
chr1	6033569	6034727	peak_1140	1	1	0
chr1	6041255	6041717	peak_1141	1	1	0
chr1	6052329	6053526	peak_1142	1	1	0
chr1	6056684	6056780	peak_1143	0	0	0
chr1	6058336	6059108	peak_1144	1	1	0
chr1	6059844	6059932	peak_1145	0	0	0
chr1	6065086	6065381	peak_1146	0	1	0
chr1	6072150	6072251	peak_1147	0	0	0
chr1	6072633	6072711	peak_1148	0	0	0
chr1	6072771	6073304	peak_1149	1	0	1
chr1	6075040	6075143	peak_1150	0	1	0
chr1	6077097	6077440	peak_1151	1	1	0
chr1	6080044	6080850	peak_1152	1	1	0
chr1	6082433	6082972	peak_1153	1	1	0
chr1	6083172	6084453	peak_1154	1	1	0
chr1	6084751	6085006	peak_1155	1	1	0
chr1	6085898	6086461	peak_1156	1	1	0
chr1	6090789	6090946	peak_1157	0	0	0
chr1	6100653	6101129	peak_1158	1	1	0
chr1	6102168	6102397	peak_1159	0	0	0
chr1	6108803	6109148	peak_1160	1	1	0
chr1	6116192	6116401	peak_1161	0	0	0
chr1	6127381	6128161	peak_1162	1	1	0
chr1	6138127	6138604	peak_1163	1	0	1
chr1	6144756	6144909	peak_1164	1	0	1
chr1	6147906	6148074	peak_1165	0	0	0
chr1	6148222	6149185	peak_1166	1	1	0
chr1	6160524	6160702	peak_1167	0	0	0
chr1	6161413	6161865	peak_1168	1	1	0
chr1	6162708	6163225	peak_1169	1	1	0
chr1	6163684	6165127	peak_1170	1	1	0
chr1	6167811	6167905	peak_1171	1	0	1
chr1	6171495	6171931	peak_1172	1	1	0
chr1	6178987	6181430	peak_1173	1	1	0
chr1	6185214	6185508	peak_1174	1	1	0
chr1	6185729	6185985	peak_1175	0	1	0
chr1	6198943	6200179	peak_1176	1	1	0
chr1	6204935	6205472	peak_1177	1	1	0
chr1	6205949	6206416	peak_1178	1	0	1
chr1	6208414	6209617	peak_1179	1	1	0
chr1	6209684	6209920	peak_1180	0	0	0
chr1	6214349	6214937	peak_1181	0	0	0
chr1	6235187	6236290	peak_1182	1	1	0
chr1	6240247	6240691	peak_1183	1	1	0
chr1	6241973	6242527	peak_1184	1	1	0
chr1	6244941	6246993	peak_1185	1	1	0
chr1	6249017	6249600	peak_1186	1	0	1
chr1	6249797	6249882	peak_1187	1	0	1
chr1	6259656	6262140	peak_1188	1	1	0
chr1	6265158	6265298	peak_1189	0	0	0
chr1	6269980	6270398	peak_1190	1	0	1
chr1	6270668	6271831	peak_1191	1	1	0
chr1	6272619	6272692	peak_1192	0	0	0
chr1	6272922	6273794	peak_1193	1	1	0
chr1	6276051	6276726	peak_1194	1	1	0
chr1	6287043	6288017	peak_1195	1	1	0
chr1	6291311	6291585	peak_1196	0	0	0
chr1	6291775	6292305	peak_1197	1	0	1
chr1	6292619	6292770	peak_1198	0	0	0
chr1	6299165	6299298	peak_1199	1	0	1
chr1	6302680	6303339	peak_1200	1	1	0
chr1	6303509	6303605	peak_1201	0	1	0
chr1	6304245	6304339	peak_1202	0	0	0
chr1	6318758	6319089	peak_1203	1	0	1
chr1	6329140	6331202	peak_1204	1	1	0
chr1	6331942	6332130	peak_1205	1	1	0
chr1	6335442	6336445	peak_1206	1	1	0
chr1	6336808	6337133	peak_1207	0	0	0
chr1	6338020	6338146	peak_1208	0	0	0
chr1	6338350	6338980	peak_1209	1	1	0
chr1	6342156	6342229	peak_1210	0	0	0
chr1	6343193	6343727	peak_1211	1	1	0
chr1	6348032	6348879	peak_1212	1	1	0
chr1	6350209	6350862	peak_1213	1	1	0
chr1	6351582	6352073	peak_1214	1	1	0
chr1	6358466	6359964	peak_1215	1	1	0
chr1	6363122	6363366	peak_1216	1	1	0
chr1	6367375	6367460	peak_1217	0	1	0
chr1	6370097	6370198	peak_1218	0	0	0
chr1	6376906	6377130	peak_1219	0	1	0
chr1	6378155	6378511	peak_1220	1	0	1
chr1	6381546	6381645	peak_1221	1	0	1
chr1	6384741	6385941	peak_1222	1	1	0
chr1	6392169	6394509	peak_1223	1	1	0
chr1	6401750	6401823	peak_1224	0	0	0
chr1	6402739	6403267	peak_1225	1	1	0
chr1	6404736	6405101	peak_1226	1	1	0
chr1	6414195	6414603	peak_1227	1	1	0
chr1	6418979	6420073	peak_1228	1	1	0
chr1	6420540	6420897	peak_1229	1	0	1
chr1	6422925	6423048	peak_1230	0	0	0
chr1	6423326	6424206	peak_1231	1	1	0
chr1	6424692	6425048	peak_1232	1	1	0
chr1	6429772	6430460	peak_1233	1	1	0
chr1	6436529	6438270	peak_1234	1	1	0
chr1	6440224	6440923	peak_1235	1	1	0
chr1	6445224	6445297	peak_1236	0	0	0
chr1	6447022	6447392	peak_1237	1	1	0
chr1	6447601	6447919	peak_1238	0	0	0
chr1	6448256	6449143	peak_1239	1	1	0
chr1	6454325	6455605	peak_1240	1	1	0
chr1	6459787	6460978	peak_1241	1	1	0
chr1	6461307	6461567	peak_1242	0	0	0
chr1	6464586	6464659	peak_1243	0	0	0
chr1	6470815	6470895	peak_1244	0	0	0
chr1	6475259	6475968	peak_1245	1	1	0
chr1	6477319	6477478	peak_1246	0	0	0
chr1	6484751	6486732	peak_1247	1	1	0
chr1	6489640	6491048	peak_1248	1	1	0
chr1	6494752	6495449	peak_1249	1	1	0
chr1	6495614	6495921	peak_1250	1	1	0
chr1	6496562	6497855	peak_1251	1	1	0
chr1	6501984	6502138	peak_1252	1	0	1
chr1	6502299	6502920	peak_1253	1	0	1
chr1	6507152	6507240	peak_1254	0	0	0
chr1	6507251	6508033	peak_1255	1	1	0
chr1	6508239	6508451	peak_1256	0	0	0
chr1	6508632	6508813	peak_1257	1	0	1
chr1	6509327	6509535	peak_1258	1	0	1
chr1	6510116	6510250	peak_1259	1	1	0
chr1	6511006	6511959	peak_1260	1	1	0
chr1	6513129	6513421	peak_1261	1	0	1
chr1	6519185	6520462	peak_1262	1	1	0
chr1	6523460	6523805	peak_1263	1	0	1
chr1	6529538	6529694	peak_1264	0	0	0
chr1	6533671	6533884	peak_1265	0	0	0
chr1	6553719	6554891	peak_1266	1	1	0
chr1	6555197	6555449	peak_1267	1	0	1
chr1	6561849	6562181	peak_1268	1	1	0
chr1	6579126	6580537	peak_1269	1	1	0
chr1	6580967	6581088	peak_1270	0	0	0
chr1	6582022	6582150	peak_1271	0	0	0
chr1	6586873	6587602	peak_1272	1	1	0
chr1	6591294	6591475	peak_1273	1	0	1
chr1	6600809	6604096	peak_1274	1	1	0
chr1	6604268	6604427	peak_1275	1	0	1
chr1	6612731	6614906	peak_1276	1	1	0
chr1	6615102	6615404	peak_1277	0	0	0
chr1	6615537	6615637	peak_1278	0	0	0
chr1	6618506	6618591	peak_1279	1	1	0
chr1	6624530	6626037	peak_1280	1	1	0
chr1	6634433	6634956	peak_1281	1	1	0
chr1	6637878	6638614	peak_1282	1	1	0
chr1	6645674	6645747	peak_1283	0	0	0
chr1	6646280	6646998	peak_1284	1	1	0
chr1	6652064	6652267	peak_1285	0	1	0
chr1	6653230	6654114	peak_1286	1	1	0
chr1	6691253	6691845	peak_1287	1	1	0
chr1	6701093	6702293	peak_1288	1	1	0
chr1	6719728	6720438	peak_1289	1	1	0
chr1	6725916	6726161	peak_1290	0	1	0
chr1	6727405	6727774	peak_1291	1	1	0
chr1	6734468	6735755	peak_1292	1	1	0
chr1	6741495	6742313	peak_1293	1	0	1
chr1	6742758	6743238	peak_1294	1	1	0
chr1	6743580	6744081	peak_1295	1	1	0
chr1	6753692	6753813	peak_1296	0	0	0
chr1	6757823	6757949	peak_1297	0	0	0
chr1	6760939	6761631	peak_1298	1	1	0
chr1	6767824	6768080	peak_1299	0	0	0
chr1	6771111	6771548	peak_1300	1	1	0
chr1	6771693	6772758	peak_1301	1	1	0
chr1	6783930	6786363	peak_1302	1	1	0
chr1	6794075	6794613	peak_1303	1	1	0
chr1	6795702	6795942	peak_1304	1	1	0
chr1	6801200	6801363	peak_1305	0	0	0
chr1	6805074	6805581	peak_1306	1	1	0
chr1	6821316	6821389	peak_1307	0	0	0
chr1	6821913	6822106	peak_1308	0	1	0
chr1	6827101	6827323	peak_1309	0	1	0
chr1	6827536	6828286	peak_1310	1	1	0
chr1	6831104	6831624	peak_1311	1	1	0
chr1	6832132	6832211	peak_1312	0	0	0
chr1	6833473	6833807	peak_1313	1	0	1
chr1	6837292	6838298	peak_1314	1	1	0
chr1	6842307	6842525	peak_1315	1	0	1
chr1	6844541	6844659	peak_1316	0	0	0
chr1	6860099	6860258	peak_1317	1	0	1
chr1	6866878	6867530	peak_1318	1	1	0
chr1	6867856	6867934	peak_1319	0	0	0
chr1	6868599	6869538	peak_1320	1	1	0
chr1	6870137	6870328	peak_1321	1	1	0
chr1	6872728	6873099	peak_1322	1	1	0
chr1	6875090	6875163	peak_1323	0	1	0
chr1	6881384	6881556	peak_1324	1	1	0
chr1	6882215	6882330	peak_1325	0	0	0
chr1	6888410	6888770	peak_1326	1	1	0
chr1	6889956	6890142	peak_1327	1	1	0
chr1	6893156	6894977	peak_1328	1	1	0
chr1	6896628	6896802	peak_1329	1	0	1
chr1	6897261	6897390	peak_1330	0	0	0
chr1	6898830	6899447	peak_1331	1	1	0
chr1	6904106	6904418	peak_1332	1	0	1
chr1	6904590	6904897	peak_1333	0	0	0
chr1	6905842	6906594	peak_1334	1	1	0
chr1	6911806	6912489	peak_1335	1	1	0
chr1	6914487	6915096	peak_1336	1	1	0
chr1	6918130	6918430	peak_1337	0	0	0
chr1	6922181	6922955	peak_1338	1	1	0
chr1	6924023	6925044	peak_1339	1	1	0
chr1	6931978	6933129	peak_1340	1	1	0
chr1	6933472	6934093	peak_1341	1	0	1
chr1	6935144	6935860	peak_1342	1	1	0
chr1	6944537	6944610	peak_1343	0	0	0
chr1	6949957	6950661	peak_1344	1	1	0
chr1	6951380	6951693	peak_1345	1	0	1
chr1	6953229	6953512	peak_1346	1	0	1
chr1	6953818	6954841	peak_1347	1	1	0
chr1	6956393	6956537	peak_1348	0	0	0
chr1	6958279	6959334	peak_1349	1	1	0
chr1	6962172	6963152	peak_1350	1	1	0
chr1	6964530	6964851	peak_1351	1	1	0
chr1	6965034	6965923	peak_1352	1	1	0
chr1	6967870	6968040	peak_1353	0	0	0
chr1	6970186	6970879	peak_1354	1	1	0
chr1	6970969	6971334	peak_1355	1	1	0
chr1	6971549	6971659	peak_1356	0	0	0
chr1	6972443	6972516	peak_1357	0	0	0
chr1	6973133	6973234	peak_1358	0	1	0
chr1	6975073	6975928	peak_1359	1	0	1
chr1	6979068	6979689	peak_1360	1	1	0
chr1	6984548	6985998	peak_1361	1	1	0
chr1	6987865	6988522	peak_1362	1	0	1
chr1	6991084	6991233	peak_1363	0	0	0
chr1	6998376	6998473	peak_1364	0	0	0
chr1	6999106	6999385	peak_1365	0	0	0
chr1	7004222	7004295	peak_1366	0	0	0
chr1	7009590	7009839	peak_1367	0	0	0
chr1	7011731	7011827	peak_1368	0	0	0
chr1	7018080	7018735	peak_1369	1	1	0
chr1	7019685	7020033	peak_1370	1	0	1
chr1	7021176	7021452	peak_1371	0	1	0
chr1	7027495	7027611	peak_1372	0	0	0
chr1	7036839	7037135	peak_1373	0	1	0
chr1	7039309	7039428	peak_1374	0	1	0
chr1	7039588	7040495	peak_1375	1	1	0
chr1	7041351	7041817	peak_1376	0	0	0
chr1	7041865	7042015	peak_1377	0	0	0
chr1	7042050	7043198	peak_1378	1	1	0
chr1	7046368	7046512	peak_1379	1	1	0
chr1	7050900	7051610	peak_1380	1	1	0
chr1	7051639	7051857	peak_1381	1	0	1
chr1	7060251	7061357	peak_1382	1	1	0
chr1	7068643	7068768	peak_1383	1	0	1
chr1	7069665	7071025	peak_1384	1	1	0
chr1	7075426	7075581	peak_1385	0	1	0
chr1	7076791	7078456	peak_1386	1	1	0
chr1	7082774	7083011	peak_1387	1	0	1
chr1	7083337	7083934	peak_1388	1	0	1
chr1	7084266	7084568	peak_1389	0	0	0
chr1	7089400	7089974	peak_1390	1	1	0
chr1	7095525	7095598	peak_1391	0	0	0
chr1	7101269	7101619	peak_1392	1	0	1
chr1	7102603	7102811	peak_1393	0	0	0
chr1	7103050	7103279	peak_1394	0	0	0
chr1	7104209	7104727	peak_1395	0	1	0
chr1	7107236	7107492	peak_1396	1	1	0
chr1	7109534	7109651	peak_1397	0	0	0
chr1	7110408	7110831	peak_1398	0	1	0
chr1	7117375	7118156	peak_1399	1	1	0
chr1	7118344	7118922	peak_1400	0	0	0
chr1	7121431	7122157	peak_1401	1	1	0
chr1	7124976	7125060	peak_1402	0	0	0
chr1	7126101	7126386	peak_1403	0	0	0
chr1	7127481	7127614	peak_1404	0	0	0
chr1	7138539	7138893	peak_1405	0	0	0
chr1	7139403	7139508	peak_1406	1	0	1
chr1	7149462	7149677	peak_1407	0	0	0
chr1	7150356	7151843	peak_1408	1	1	0
chr1	7152598	7152769	peak_1409	0	0	0
chr1	7156375	7156617	peak_1410	1	1	0
chr1	7164052	7164888	peak_1411	1	0	1
chr1	7171705	7171808	peak_1412	1	0	1
chr1	7172866	7173353	peak_1413	0	0	0
chr1	7177503	7178713	peak_1414	1	1	0
chr1	7186118	7186917	peak_1415	1	1	0
chr1	7187632	7187863	peak_1416	1	1	0
chr1	7191072	7191773	peak_1417	1	0	1
chr1	7198870	7198954	peak_1418	0	1	0
chr1	7198992	7199401	peak_1419	1	1	0
chr1	7202038	7202401	peak_1420	1	0	1
chr1	7207651	7208207	peak_1421	1	1	0
chr1	7208803	7209652	peak_1422	1	1	0
chr1	7218115	7218528	peak_1423	1	1	0
chr1	7218964	7219416	peak_1424	1	1	0
chr1	7221955	7222033	peak_1425	0	1	0
chr1	7224741	7225002	peak_1426	1	0	1
chr1	7229488	7229608	peak_1427	0	0	0
chr1	7230097	7230279	peak_1428	0	0	0
chr1	7232997	7233128	peak_1429	0	0	0
chr1	7235729	7236512	peak_1430	1	1	0
chr1	7247589	7249243	peak_1431	1	1	0
chr1	7252776	7253143	peak_1432	1	0	1
chr1	7257117	7257696	peak_1433	1	1	0
chr1	7262672	7263963	peak_1434	1	1	0
chr1	7264598	7264885	peak_1435	1	0	1
chr1	7264961	7265059	peak_1436	1	0	1
chr1	7265756	7266380	peak_1437	1	1	0
chr1	7281853	7281932	peak_1438	0	0	0
chr1	7291198	7292247	peak_1439	1	1	0
chr1	7293140	7293395	peak_1440	1	0	1
chr1	7293763	7293836	peak_1441	0	1	0
chr1	7298289	7298443	peak_1442	0	0	0
chr1	7299172	7299749	peak_1443	1	1	0
chr1	7302005	7302621	peak_1444	1	0	1
chr1	7303013	7303095	peak_1445	0	0	0
chr1	7312632	7313357	peak_1446	1	0	1
chr1	7316239	7316710	peak_1447	0	0	0
chr1	7334129	7334973	peak_1448	1	1	0
chr1	7339819	7340367	peak_1449	1	1	0
chr1	7341108	7341995	peak_1450	1	1	0
chr1	7343952	7344043	peak_1451	0	0	0
chr1	7348542	7348819	peak_1452	0	0	0
chr1	7352096	7352206	peak_1453	0	0	0
chr1	7352349	7352719	peak_1454	0	0	0
chr1	7372116	7372950	peak_1455	1	1	0
chr1	7373564	7374469	peak_1456	1	1	0
chr1	7379402	7380241	peak_1457	1	1	0
chr1	7383033	7383226	peak_1458	0	0	0
chr1	7386364	7387137	peak_1459	1	1	0
chr1	7388246	7388338	peak_1460	1	0	1
chr1	7388622	7389616	peak_1461	1	1	0
chr1	7393788	7394350	peak_1462	1	1	0
chr1	7420548	7420776	peak_1463	1	0	1
chr1	7425863	7426135	peak_1464	0	0	0
chr1	7427429	7427788	peak_1465	1	0	1
chr1	7440381	7440538	peak_1466	0	1	0
chr1	7441398	7441789	peak_1467	1	0	1
chr1	7442149	7442339	peak_1468	0	0	0
chr1	7446964	7447374	peak_1469	1	1	0
chr1	7454162	7454332	peak_1470	1	1	0
chr1	7455031	7456347	peak_1471	1	1	0
chr1	7456362	7457031	peak_1472	1	0	1
chr1	7470191	7470485	peak_1473	0	1	0
chr1	7470783	7472264	peak_1474	1	1	0
chr1	7477193	7477607	peak_1475	1	1	0
chr1	7478077	7479233	peak_1476	1	1	0
chr1	7482797	7483041	peak_1477	1	0	1
chr1	7491067	7492342	peak_1478	1	1	0
chr1	7493556	7494338	peak_1479	1	1	0
chr1	7495265	7495338	peak_1480	0	0	0
chr1	7496031	7496172	peak_1481	0	1	0
chr1	7501014	7501472	peak_1482	1	0	1
chr1	7508767	7509499	peak_1483	1	1	0
chr1	7510777	7511516	peak_1484	1	0	1
chr1	7515906	7516569	peak_1485	1	1	0
chr1	7518056	7518155	peak_1486	1	0	1
chr1	7518885	7519420	peak_1487	1	0	1
chr1	7521824	7522097	peak_1488	1	0	1
chr1	7525380	7525534	peak_1489	0	0	0
chr1	7528565	7529136	peak_1490	1	1	0
chr1	7534133	7534248	peak_1491	0	0	0
chr1	7536058	7536327	peak_1492	0	1	0
chr1	7537375	7537519	peak_1493	1	1	0
chr1	7538023	7538367	peak_1494	1	1	0
chr1	7539229	7539877	peak_1495	0	0	0
chr1	7543479	7543890	peak_1496	0	1	0
chr1	7549425	7549499	peak_1497	0	1	0
chr1	7554136	7555339	peak_1498	1	1	0
chr1	7558173	7558296	peak_1499	1	0	1
chr1	7558707	7559382	peak_1500	1	1	0
chr1	7561535	7561620	peak_1501	0	1	0
chr1	7564239	7564312	peak_1502	0	0	0
chr1	7571929	7572823	peak_1503	1	0	1
chr1	7573661	7574027	peak_1504	1	0	1
chr1	7574143	7574381	peak_1505	1	1	0
chr1	7580989	7581073	peak_1506	0	0	0
chr1	7581219	7581324	peak_1507	1	1	0
chr1	7581642	7582280	peak_1508	1	1	0
chr1	7587388	7587461	peak_1509	0	1	0
chr1	7591033	7591876	peak_1510	1	1	0
chr1	7594278	7594600	peak_1511	1	1	0
chr1	7594853	7595517	peak_1512	1	1	0
chr1	7608907	7609643	peak_1513	1	1	0
chr1	7609958	7610249	peak_1514	1	1	0
chr1	7615953	7616229	peak_1515	0	1	0
chr1	7616412	7616579	peak_1516	1	1	0
chr1	7620168	7620456	peak_1517	1	0	1
chr1	7623586	7624361	peak_1518	1	1	0
chr1	7630433	7630650	peak_1519	0	1	0
chr1	7631918	7632930	peak_1520	1	1	0
chr1	7633288	7634162	peak_1521	1	0	1
chr1	7637597	7638303	peak_1522	1	1	0
chr1	7640772	7641235	peak_1523	1	1	0
chr1	7644938	7645778	peak_1524	1	1	0
chr1	7646761	7647628	peak_1525	1	1	0
chr1	7649070	7649187	peak_1526	1	0	1
chr1	7650872	7651080	peak_1527	1	1	0
chr1	7656350	7657021	peak_1528	1	0	1
chr1	7657091	7658497	peak_1529	1	1	0
chr1	7659617	7659761	peak_1530	0	0	0
chr1	7667314	7669894	peak_1531	1	1	0
chr1	7672891	7673041	peak_1532	0	0	0
chr1	7679331	7681321	peak_1533	1	1	0
chr1	7687557	7688101	peak_1534	1	1	0
chr1	7689469	7689687	peak_1535	1	0	1
chr1	7694683	7695406	peak_1536	1	1	0
chr1	7695666	7696076	peak_1537	0	1	0
chr1	7697517	7697863	peak_1538	1	1	0
chr1	7702289	7702631	peak_1539	1	1	0
chr1	7703708	7705953	peak_1540	1	1	0
chr1	7710669	7711049	peak_1541	1	1	0
chr1	7715382	7715498	peak_1542	0	0	0
chr1	7716474	7717027	peak_1543	1	1	0
chr1	7719611	7720178	peak_1544	1	1	0
chr1	7721975	7722184	peak_1545	1	1	0
chr1	7726493	7726649	peak_1546	1	0	1
chr1	7726673	7726804	peak_1547	0	0	0
chr1	7727499	7728454	peak_1548	1	1	0
chr1	7729492	7730107	peak_1549	1	0	1
chr1	7743383	7743691	peak_1550	1	1	0
chr1	7744080	7744194	peak_1551	0	0	0
chr1	7752243	7753295	peak_1552	1	1	0
chr1	7755573	7755686	peak_1553	0	1	0
chr1	7760286	7760531	peak_1554	1	1	0
chr1	7760909	7761155	peak_1555	0	0	0
chr1	7769709	7769946	peak_1556	1	1	0
chr1	7770627	7771738	peak_1557	1	1	0
chr1	7777549	7777738	peak_1558	0	0	0
chr1	7782844	7784675	peak_1559	1	1	0
chr1	7808154	7808503	peak_1560	1	1	0
chr1	7816587	7817461	peak_1561	1	0	1
chr1	7827012	7827450	peak_1562	1	0	1
chr1	7828821	7829165	peak_1563	1	0	1
chr1	7831492	7831582	peak_1564	0	0	0
chr1	7850720	7851548	peak_1565	1	1	0
chr1	7856444	7856610	peak_1566	1	0	1
chr1	7858042	7858247	peak_1567	0	1	0
chr1	7885910	7887055	peak_1568	1	1	0
chr1	7888795	7889024	peak_1569	1	0	1
chr1	7899762	7900032	peak_1570	1	0	1
chr1	7902324	7903007	peak_1571	1	1	0
chr1	7903423	7903657	peak_1572	1	0	1
chr1	7910757	7911536	peak_1573	1	1	0
chr1	7916316	7916531	peak_1574	1	1	0
chr1	7921804	7922247	peak_1575	1	1	0
chr1	7934912	7935521	peak_1576	1	1	0
chr1	7938045	7938309	peak_1577	1	0	1
chr1	7942104	7942702	peak_1578	1	1	0
chr1	7944995	7945648	peak_1579	1	1	0
chr1	7953574	7954688	peak_1580	1	0	1
chr1	7960868	7962182	peak_1581	1	1	0
chr1	7966593	7966666	peak_1582	0	0	0
chr1	7966797	7967648	peak_1583	1	1	0
chr1	7970122	7970260	peak_1584	0	0	0
chr1	7971184	7971276	peak_1585	0	0	0
chr1	7974982	7975543	peak_1586	1	1	0
chr1	7976050	7976610	peak_1587	1	0	1
chr1	7981669	7982580	peak_1588	1	1	0
chr1	8003827	8004547	peak_1589	1	1	0
chr1	8004749	8005052	peak_1590	0	1	0
chr1	8014737	8015300	peak_1591	1	1	0
chr1	8015757	8016055	peak_1592	1	1	0
chr1	8016605	8016776	peak_1593	1	1	0
chr1	8017532	8017835	peak_1594	1	1	0
chr1	8018000	8018078	peak_1595	0	0	0
chr1	8018814	8018972	peak_1596	0	1	0
chr1	8025288	8026993	peak_1597	1	1	0
chr1	8031146	8031385	peak_1598	1	0	1
chr1	8062883	8062956	peak_1599	0	0	0
chr1	8069959	8070139	peak_1600	0	0	0
chr1	8077103	8077342	peak_1601	0	0	0
chr1	8085218	8085579	peak_1602	1	0	1
chr1	8090260	8090657	peak_1603	1	1	0
chr1	8097265	8097788	peak_1604	1	1	0
chr1	8104694	8104814	peak_1605	1	0	1
chr1	8112909	8114100	peak_1606	1	1	0
chr1	8117035	8117165	peak_1607	0	0	0
chr1	8117416	8117634	peak_1608	0	0	0
chr1	8118934	8119007	peak_1609	0	0	0
chr1	8120935	8121665	peak_1610	1	1	0
chr1	8127116	8127329	peak_1611	1	0	1
chr1	8133098	8133888	peak_1612	1	1	0
chr1	8137294	8137706	peak_1613	1	0	1
chr1	8150286	8150384	peak_1614	0	0	0
chr1	8154716	8154802	peak_1615	1	1	0
chr1	8166023	8166810	peak_1616	1	1	0
chr1	8169137	8170320	peak_1617	1	1	0
chr1	8174337	8174501	peak_1618	0	1	0
chr1	8182673	8183011	peak_1619	1	0	1
chr1	8194115	8194377	peak_1620	1	0	1
chr1	8202057	8202469	peak_1621	1	1	0
chr1	8211930	8212068	peak_1622	0	0	0
chr1	8212678	8212803	peak_1623	1	0	1
chr1	8216789	8217682	peak_1624	1	1	0
chr1	8218759	8218947	peak_1625	1	0	1
chr1	8222846	8222967	peak_1626	0	1	0
chr1	8224750	8224918	peak_1627	0	0	0
chr1	8224939	8225071	peak_1628	1	0	1
chr1	8225111	8225184	peak_1629	0	0	0
chr1	8244642	8244843	peak_1630	1	1	0
chr1	8252392	8252477	peak_1631	0	0	0
chr1	8259286	8259512	peak_1632	1	0	1
chr1	8266488	8266743	peak_1633	1	1	0
chr1	8274007	8274532	peak_1634	1	1	0
chr1	8276539	8276687	peak_1635	0	1	0
chr1	8281972	8282245	peak_1636	1	0	1
chr1	8283124	8283548	peak_1637	1	0	1
chr1	8297253	8297476	peak_1638	1	1	0
chr1	8301792	8302816	peak_1639	1	1	0
chr1	8306658	8306731	peak_1640	0	0	0
chr1	8307703	8307847	peak_1641	1	0	1
chr1	8312229	8312720	peak_1642	1	0	1
chr1	8314190	8314605	peak_1643	1	1	0
chr1	8317633	8318729	peak_1644	1	1	0
chr1	8323691	8323910	peak_1645	1	0	1
chr1	8329825	8330027	peak_1646	0	0	0
chr1	8330696	8331059	peak_1647	1	0	1
chr1	8331481	8331756	peak_1648	1	0	1
chr1	8343303	8343597	peak_1649	1	1	0
chr1	8347783	8347899	peak_1650	0	0	0
chr1	8348395	8349403	peak_1651	1	1	0
chr1	8351423	8352038	peak_1652	1	1	0
chr1	8357429	8357618	peak_1653	0	0	0
chr1	8363379	8363549	peak_1654	0	0	0
chr1	8363591	8363913	peak_1655	1	1	0
chr1	8364545	8364753	peak_1656	1	0	1
chr1	8370162	8371574	peak_1657	1	1	0
chr1	8372445	8372942	peak_1658	1	0	1
chr1	8373267	8373340	peak_1659	0	0	0
chr1	8373616	8374018	peak_1660	1	1	0
chr1	8381752	8382901	peak_1661	1	1	0
chr1	8384566	8384871	peak_1662	1	0	1
chr1	8386373	8386446	peak_1663	0	0	0
chr1	8395380	8395585	peak_1664	1	0	1
chr1	8395759	8395840	peak_1665	0	0	0
chr1	8396347	8397597	peak_1666	1	1	0
chr1	8397665	8397738	peak_1667	0	1	0
chr1	8398154	8398232	peak_1668	0	0	0
chr1	8407848	8409657	peak_1669	1	1	0
chr1	8409790	8409871	peak_1670	0	0	0
chr1	8412035	8412566	peak_1671	1	1	0
chr1	8415187	8416011	peak_1672	1	1	0
chr1	8419227	8419437	peak_1673	0	0	0
chr1	8421843	8421991	peak_1674	0	1	0
chr1	8422629	8424490	peak_1675	1	1	0
chr1	8424593	8424864	peak_1676	0	1	0
chr1	8427562	8428008	peak_1677	1	0	1
chr1	8431867	8432069	peak_1678	0	0	0
chr1	8435757	8436010	peak_1679	1	1	0
chr1	8437035	8437872	peak_1680	1	1	0
chr1	8438550	8438708	peak_1681	1	0	1
chr1	8438844	8439417	peak_1682	1	1	0
chr1	8441122	8441423	peak_1683	1	0	1
chr1	8443587	8443660	peak_1684	0	1	0
chr1	8445719	8445987	peak_1685	1	0	1
chr1	8448753	8449401	peak_1686	1	1	0
chr1	8455576	8455649	peak_1687	0	0	0
chr1	8457887	8458009	peak_1688	1	0	1
chr1	8459999	8460402	peak_1689	1	1	0
chr1	8460648	8461667	peak_1690	1	1	0
chr1	8462361	8462736	peak_1691	1	1	0
chr1	8462932	8463906	peak_1692	1	1	0
chr1	8465092	8465270	peak_1693	1	1	0
chr1	8465897	8465977	peak_1694	0	0	0
chr1	8466687	8466863	peak_1695	1	1	0
chr1	8473862	8474640	peak_1696	1	1	0
chr1	8475954	8476313	peak_1697	1	1	0
chr1	8476984	8477349	peak_1698	1	0	1
chr1	8479563	8479750	peak_1699	0	1	0
chr1	8483267	8483862	peak_1700	1	1	0
chr1	8496058	8496715	peak_1701	1	1	0
chr1	8498755	8498837	peak_1702	0	0	0
chr1	8499661	8499896	peak_1703	0	0	0
chr1	8503116	8503380	peak_1704	1	1	0
chr1	8509755	8510835	peak_1705	1	1	0
chr1	8511546	8511860	peak_1706	1	1	0
chr1	8516874	8518708	peak_1707	1	1	0
chr1	8520262	8520758	peak_1708	1	1	0
chr1	8525083	8526245	peak_1709	1	1	0
chr1	8532803	8533002	peak_1710	0	0	0
chr1	8551461	8551662	peak_1711	0	0	0
chr1	8552103	8552393	peak_1712	1	1	0
chr1	8552736	8552856	peak_1713	1	1	0
chr1	8553003	8553190	peak_1714	0	0	0
chr1	8557067	8557272	peak_1715	1	0	1
chr1	8558801	8559094	peak_1716	1	0	1
chr1	8560782	8561523	peak_1717	1	1	0
chr1	8562385	8562458	peak_1718	0	0	0
chr1	8563456	8563668	peak_1719	0	1	0
chr1	8566729	8566859	peak_1720	0	0	0
chr1	8570510	8570652	peak_1721	0	1	0
chr1	8571245	8571402	peak_1722	0	1	0
chr1	8571706	8571875	peak_1723	1	1	0
chr1	8574286	8574360	peak_1724	0	0	0
chr1	8577823	8578909	peak_1725	1	1	0
chr1	8580723	8580949	peak_1726	1	1	0
chr1	8581242	8581427	peak_1727	1	0	1
chr1	8583715	8583825	peak_1728	1	0	1
chr1	8584328	8584537	peak_1729	0	0	0
chr1	8586639	8586834	peak_1730	0	0	0
chr1	8587437	8587528	peak_1731	0	0	0
chr1	8589699	8589772	peak_1732	0	0	0
chr1	8590585	8591153	peak_1733	1	0	1
chr1	8591595	8591873	peak_1734	1	1	0
chr1	8592201	8592329	peak_1735	0	0	0
chr1	8594677	8594949	peak_1736	1	1	0
chr1	8597606	8599038	peak_1737	1	1	0
chr1	8599623	8599903	peak_1738	0	1	0
chr1	8600032	8600600	peak_1739	1	0	1
chr1	8602962	8603379	peak_1740	1	0	1
chr1	8605699	8605942	peak_1741	1	0	1
chr1	8607466	8607707	peak_1742	0	0	0
chr1	8611399	8611477	peak_1743	1	0	1
chr1	8611735	8612439	peak_1744	1	1	0
chr1	8612905	8612978	peak_1745	0	1	0
chr1	8618566	8618747	peak_1746	1	0	1
chr1	8619615	8619693	peak_1747	1	0	1
chr1	8620999	8621444	peak_1748	1	1	0
chr1	8622039	8622130	peak_1749	0	1	0
chr1	8628307	8630039	peak_1750	1	1	0
chr1	8632270	8632408	peak_1751	1	1	0
chr1	8633290	8633564	peak_1752	1	0	1
chr1	8635210	8635624	peak_1753	1	0	1
chr1	8638809	8639617	peak_1754	1	1	0
chr1	8639827	8640045	peak_1755	1	0	1
chr1	8640832	8641823	peak_1756	1	1	0
chr1	8643504	8643802	peak_1757	1	1	0
chr1	8647157	8647322	peak_1758	0	0	0
chr1	8647656	8647812	peak_1759	1	0	1
chr1	8649078	8649241	peak_1760	0	1	0
chr1	8651405	8651903	peak_1761	1	0	1
chr1	8652252	8652650	peak_1762	1	1	0
chr1	8660125	8660919	peak_1763	1	1	0
chr1	8661360	8661819	peak_1764	1	1	0
chr1	8663492	8663617	peak_1765	0	0	0
chr1	8666242	8666732	peak_1766	1	0	1
chr1	8671114	8671552	peak_1767	1	1	0
chr1	8672697	8672811	peak_1768	0	1	0
chr1	8673547	8673620	peak_1769	0	0	0
chr1	8673701	8673843	peak_1770	0	0	0
chr1	8676133	8676225	peak_1771	0	1	0
chr1	8679023	8680897	peak_1772	1	1	0
chr1	8682702	8682844	peak_1773	0	1	0
chr1	8686687	8687319	peak_1774	1	1	0
chr1	8698141	8698829	peak_1775	1	0	1
chr1	8700606	8702038	peak_1776	1	1	0
chr1	8702839	8703983	peak_1777	1	1	0
chr1	8704898	8705059	peak_1778	1	0	1
chr1	8706978	8707453	peak_1779	1	1	0
chr1	8711988	8712992	peak_1780	1	1	0
chr1	8714271	8714344	peak_1781	0	0	0
chr1	8717258	8717417	peak_1782	0	0	0
chr1	8718797	8719696	peak_1783	1	1	0
chr1	8721008	8721216	peak_1784	1	0	1
chr1	8726196	8727078	peak_1785	1	1	0
chr1	8727615	8728379	peak_1786	1	1	0
chr1	8732577	8732767	peak_1787	0	0	0
chr1	8737081	8737154	peak_1788	0	0	0
chr1	8740218	8740344	peak_1789	1	0	1
chr1	8745229	8745846	peak_1790	1	0	1
chr1	8748179	8749112	peak_1791	1	1	0
chr1	8751559	8751677	peak_1792	1	0	1
chr1	8753061	8754648	peak_1793	1	1	0
chr1	8754866	8755252	peak_1794	0	1	0
chr1	8755545	8755714	peak_1795	0	0	0
chr1	8757092	8757598	peak_1796	1	0	1
chr1	8764211	8765341	peak_1797	1	1	0
chr1	8771609	8771829	peak_1798	0	0	0
chr1	8780558	8780631	peak_1799	1	0	1
chr1	8805585	8805831	peak_1800	0	0	0
chr1	8814976	8815079	peak_1801	0	1	0
chr1	8815408	8815927	peak_1802	1	1	0
chr1	8816863	8818977	peak_1803	1	1	0
chr1	8822625	8823026	peak_1804	1	1	0
chr1	8829885	8830004	peak_1805	0	1	0
chr1	8830957	8831672	peak_1806	1	1	0
chr1	8836126	8836469	peak_1807	1	0	1
chr1	8836994	8837811	peak_1808	1	1	0
chr1	8844656	8844935	peak_1809	0	0	0
chr1	8848026	8849307	peak_1810	1	1	0
chr1	8854225	8854334	peak_1811	1	0	1
chr1	8854378	8854455	peak_1812	0	0	0
chr1	8858102	8858286	peak_1813	1	0	1
chr1	8859157	8859864	peak_1814	1	1	0
chr1	8862576	8862715	peak_1815	1	1	0
chr1	8873479	8873830	peak_1816	1	1	0
chr1	8877636	8879527	peak_1817	1	1	0
chr1	8880156	8880256	peak_1818	0	1	0
chr1	8884750	8884823	peak_1819	0	0	0
chr1	8889223	8890703	peak_1820	1	1	0
chr1	8891547	8891649	peak_1821	0	0	0
chr1	8903696	8903778	peak_1822	1	0	1
chr1	8903861	8904252	peak_1823	1	1	0
chr1	8907438	8907667	peak_1824	0	0	0
chr1	8911637	8911710	peak_1825	1	0	1
chr1	8914347	8914943	peak_1826	1	1	0
chr1	8915050	8915942	peak_1827	1	1	0
chr1	8917835	8918448	peak_1828	1	1	0
chr1	8925182	8925889	peak_1829	1	1	0
chr1	8929651	8930454	peak_1830	1	1	0
chr1	8930722	8931109	peak_1831	1	0	1
chr1	8932942	8933079	peak_1832	1	0	1
chr1	8938355	8939163	peak_1833	1	1	0
chr1	8941936	8942214	peak_1834	1	1	0
chr1	8943213	8943851	peak_1835	1	1	0
chr1	8944073	8944334	peak_1836	1	1	0
chr1	8947322	8947710	peak_1837	1	0	1
chr1	8951157	8951554	peak_1838	1	1	0
chr1	8955204	8955845	peak_1839	1	1	0
chr1	8985917	8986548	peak_1840	1	1	0
chr1	8987565	8988291	peak_1841	1	1	0
chr1	8989616	8989762	peak_1842	0	0	0
chr1	8989891	8990082	peak_1843	0	0	0
chr1	9002281	9002354	peak_1844	0	0	0
chr1	9004813	9005369	peak_1845	1	1	0
chr1	9010045	9010345	peak_1846	1	1	0
chr1	9011142	9011299	peak_1847	0	0	0
chr1	9018392	9018653	peak_1848	1	0	1
chr1	9019041	9019124	peak_1849	0	0	0
chr1	9025597	9025685	peak_1850	1	0	1
chr1	9026789	9026868	peak_1851	0	0	0
chr1	9028875	9029118	peak_1852	1	1	0
chr1	9038901	9039133	peak_1853	1	0	1
chr1	9040630	9041158	peak_1854	1	1	0
chr1	9045616	9046520	peak_1855	1	1	0
chr1	9051028	9052034	peak_1856	1	1	0
chr1	9052223	9052631	peak_1857	0	1	0
chr1	9060648	9060894	peak_1858	1	1	0
chr1	9061665	9062195	peak_1859	1	0	1
chr1	9065165	9065365	peak_1860	0	0	0
chr1	9067281	9067412	peak_1861	1	0	1
chr1	9068565	9069877	peak_1862	1	1	0
chr1	9070105	9070213	peak_1863	0	0	0
chr1	9070410	9070846	peak_1864	1	1	0
chr1	9071637	9071796	peak_1865	1	0	1
chr1	9073125	9073407	peak_1866	1	0	1
chr1	9078049	9078186	peak_1867	0	1	0
chr1	9081518	9081619	peak_1868	0	0	0
chr1	9082204	9082433	peak_1869	0	0	0
chr1	9082823	9082963	peak_1870	0	0	0
chr1	9083346	9083453	peak_1871	0	0	0
chr1	9084828	9085139	peak_1872	0	0	0
chr1	9086243	9086325	peak_1873	1	0	1
chr1	9088676	9089130	peak_1874	1	1	0
chr1	9093731	9093804	peak_1875	0	0	0
chr1	9094109	9094375	peak_1876	1	0	1
chr1	9094987	9095727	peak_1877	1	1	0
chr1	9101341	9101983	peak_1878	1	1	0
chr1	9105748	9105839	peak_1879	0	0	0
chr1	9106986	9107434	peak_1880	1	1	0
chr1	9108380	9108513	peak_1881	1	0	1
chr1	9110646	9111173	peak_1882	1	1	0
chr1	9116516	9116746	peak_1883	0	0	0
chr1	9122238	9122623	peak_1884	0	0	0
chr1	9122808	9123111	peak_1885	1	0	1
chr1	9123829	9124102	peak_1886	1	0	1
chr1	9128064	9128177	peak_1887	0	0	0
chr1	9128286	9129731	peak_1888	1	1	0
chr1	9142172	9142538	peak_1889	1	1	0
chr1	9147804	9148562	peak_1890	1	0	1
chr1	9149871	9149944	peak_1891	0	0	0
chr1	9150631	9151762	peak_1892	1	1	0
chr1	9152270	9152445	peak_1893	0	0	0
chr1	9161472	9161551	peak_1894	1	1	0
chr1	9162873	9163066	peak_1895	0	0	0
chr1	9163641	9164255	peak_1896	1	1	0
chr1	9165587	9165689	peak_1897	0	1	0
chr1	9166415	9166988	peak_1898	1	1	0
chr1	9174325	9174415	peak_1899	1	0	1
chr1	9176252	9176944	peak_1900	1	1	0
chr1	9179820	9180200	peak_1901	1	0	1
chr1	9181186	9181536	peak_1902	1	1	0
chr1	9181974	9182633	peak_1903	1	1	0
chr1	9182913	9183203	peak_1904	1	1	0
chr1	9186556	9186716	peak_1905	0	0	0
chr1	9196162	9196747	peak_1906	1	1	0
chr1	9198410	9199017	peak_1907	1	1	0
chr1	9201132	9202122	peak_1908	1	1	0
chr1	9212900	9213115	peak_1909	1	0	1
chr1	9225137	9225679	peak_1910	0	1	0
chr1	9233335	9233504	peak_1911	0	0	0
chr1	9234027	9235353	peak_1912	1	1	0
chr1	9239747	9239948	peak_1913	1	0	1
chr1	9242447	9242841	peak_1914	1	0	1
chr1	9248348	9248586	peak_1915	1	0	1
chr1	9249638	9250002	peak_1916	0	0	0
chr1	9252777	9253400	peak_1917	1	1	0
chr1	9260087	9260249	peak_1918	0	0	0
chr1	9260487	9260616	peak_1919	0	0	0
chr1	9266776	9267415	peak_1920	1	1	0
chr1	9274630	9274784	peak_1921	1	0	1
chr1	9275561	9275776	peak_1922	1	0	1
chr1	9280132	9280220	peak_1923	0	0	0
chr1	9280301	9280824	peak_1924	1	1	0
chr1	9290254	9290362	peak_1925	0	0	0
chr1	9291844	9293889	peak_1926	1	1	0
chr1	9295152	9295229	peak_1927	0	0	0
chr1	9302750	9303037	peak_1928	1	0	1
chr1	9303164	9303377	peak_1929	1	0	1
chr1	9307834	9308915	peak_1930	1	1	0
chr1	9309260	9309353	peak_1931	0	0	0
chr1	9310846	9311307	peak_1932	1	0	1
chr1	9317682	9318351	peak_1933	1	1	0
chr1	9321207	9321614	peak_1934	0	1	0
chr1	9322708	9323023	peak_1935	1	1	0
chr1	9324259	9325172	peak_1936	1	1	0
chr1	9326427	9327767	peak_1937	1	1	0
chr1	9340289	9340465	peak_1938	0	0	0
chr1	9341000	9341102	peak_1939	0	0	0
chr1	9345834	9346124	peak_1940	1	1	0
chr1	9346662	9347800	peak_1941	1	1	0
chr1	9352023	9352717	peak_1942	1	1	0
chr1	9362075	9362148	peak_1943	0	0	0
chr1	9362332	9362851	peak_1944	1	0	1
chr1	9371385	9371915	peak_1945	1	1	0
chr1	9373720	9373852	peak_1946	1	0	1
chr1	9382514	9382786	peak_1947	0	0	0
chr1	9383452	9383987	peak_1948	1	0	1
chr1	9384264	9384387	peak_1949	1	0	1
chr1	9388134	9388693	peak_1950	1	1	0
chr1	9398141	9398254	peak_1951	0	0	0
chr1	9399579	9399822	peak_1952	1	0	1
chr1	9399900	9401180	peak_1953	1	0	1
chr1	9401836	9402120	peak_1954	1	0	1
chr1	9405843	9406387	peak_1955	1	1	0
chr1	9410561	9411197	peak_1956	1	1	0
chr1	9413149	9413391	peak_1957	0	1	0
chr1	9413955	9414360	peak_1958	1	0	1
chr1	9425951	9426678	peak_1959	1	0	1
chr1	9428333	9429556	peak_1960	1	1	0
chr1	9434482	9435329	peak_1961	1	0	1
chr1	9435876	9436184	peak_1962	0	0	0
chr1	9437912	9438874	peak_1963	1	1	0
chr1	9439254	9439334	peak_1964	0	0	0
chr1	9441008	9441196	peak_1965	1	0	1
chr1	9441418	9442038	peak_1966	1	1	0
chr1	9442318	9442456	peak_1967	0	0	0
chr1	9442562	9442651	peak_1968	0	0	0
chr1	9444231	9444362	peak_1969	1	0	1
chr1	9448345	9448841	peak_1970	1	0	1
chr1	9448904	9449701	peak_1971	1	1	0
chr1	9452860	9453028	peak_1972	0	1	0
chr1	9453977	9454050	peak_1973	0	0	0
chr1	9455808	9456026	peak_1974	1	1	0
chr1	9465580	9465975	peak_1975	1	0	1
chr1	9466505	9467742	peak_1976	1	0	1
chr1	9471881	9471954	peak_1977	0	0	0
chr1	9473075	9473264	peak_1978	1	1	0
chr1	9475031	9475551	peak_1979	1	0	1
chr1	9490702	9490868	peak_1980	1	1	0
chr1	9490947	9491314	peak_1981	1	1	0
chr1	9494843	9495825	peak_1982	1	1	0
chr1	9512530	9512603	peak_1983	0	0	0
chr1	9519338	9519664	peak_1984	1	1	0
chr1	9529300	9529403	peak_1985	1	0	1
chr1	9529563	9529820	peak_1986	0	0	0
chr1	9532641	9533405	peak_1987	1	1	0
chr1	9538744	9540180	peak_1988	1	1	0
chr1	9541412	9541863	peak_1989	0	0	0
chr1	9542149	9542651	peak_1990	1	1	0
chr1	9552139	9552228	peak_1991	1	1	0
chr1	9558172	9558618	peak_1992	1	1	0
chr1	9559112	9559592	peak_1993	1	1	0
chr1	9560960	9561814	peak_1994	1	1	0
chr1	9567365	9567730	peak_1995	1	0	1
chr1	9573463	9573952	peak_1996	1	1	0
chr1	9588159	9589528	peak_1997	1	1	0
chr1	9591708	9591920	peak_1998	1	0	1
chr1	9593337	9594049	peak_1999	1	1	0
[truncated: 457,954+ more rows]
