# Supplementary material for: Single-cell epigenomics reveals mechanisms of human cortical development
Source: Nature. 2021 Oct 6;598(7879):205–13. doi: 10.1038/s41586-021-03209-8 (PMC8494642; doi:10.1038/s41586-021-03209-8)
Supplement: Supplementary file 9 — This file contains Supplementary Table 19. [file 41586_2021_3209_MOESM9_ESM.xlsx]

## Sheet: org_peak_intersections
seqnames	start	end	org_private	amiri	trevino
chr1	181306	181379	0	0	0
chr1	181381	181506	0	0	0
chr1	190965	191038	1	0	1
chr1	191214	191567	0	0	1
chr1	267928	268007	0	0	1
chr1	605171	605420	1	0	1
chr1	629868	629957	0	0	0
chr1	631454	631532	1	0	0
chr1	633947	634054	0	0	0
chr1	778197	779141	0	0	1
chr1	811133	811206	1	0	0
chr1	817070	817355	0	1	1
chr1	826776	827614	0	0	1
chr1	858739	858981	0	0	0
chr1	869485	870147	0	0	1
chr1	876627	876700	1	0	0
chr1	904246	905433	0	0	1
chr1	911244	911371	1	0	1
chr1	912930	913040	0	0	0
chr1	916708	916828	0	1	1
chr1	920827	921315	0	0	1
chr1	923581	924172	0	0	1
chr1	924791	925725	0	0	1
chr1	935226	935564	0	0	1
chr1	935804	936049	0	0	1
chr1	940012	940602	0	0	1
chr1	941565	942032	0	0	1
chr1	944496	944897	0	0	0
chr1	958985	959620	0	0	1
chr1	960277	961031	0	0	1
chr1	966704	967252	0	0	1
chr1	975919	976518	0	0	1
chr1	984009	984421	0	0	1
chr1	992076	992149	1	0	0
chr1	993741	993826	0	0	0
chr1	998419	998902	0	0	1
chr1	999106	999279	0	0	1
chr1	999893	1001405	0	0	1
chr1	1001667	1002053	0	0	1
chr1	1012965	1013916	0	0	1
chr1	1019179	1020468	0	0	1
chr1	1025047	1025244	0	1	1
chr1	1032527	1033453	0	0	1
chr1	1033741	1034185	0	0	1
chr1	1039278	1039492	0	0	1
chr1	1040176	1040937	0	0	1
chr1	1058841	1059781	0	0	1
chr1	1063750	1064034	0	1	1
chr1	1068677	1069594	0	0	1
chr1	1079412	1080576	0	0	1
chr1	1087470	1087651	1	1	0
chr1	1099103	1099280	0	0	0
chr1	1110610	1110881	0	0	0
chr1	1115748	1116599	0	0	1
chr1	1121795	1122349	0	0	1
chr1	1124334	1124429	0	0	1
chr1	1135210	1135805	0	0	1
chr1	1144014	1144230	0	0	1
chr1	1144267	1144480	0	0	1
chr1	1144765	1144838	0	0	1
chr1	1145317	1145493	0	0	0
chr1	1157394	1158661	0	0	1
chr1	1170151	1170373	0	1	0
chr1	1173854	1174058	0	0	1
chr1	1180523	1180670	1	1	1
chr1	1185337	1185410	0	0	0
chr1	1200961	1201691	0	0	1
chr1	1208041	1208627	0	1	1
chr1	1216095	1216168	1	1	0
chr1	1217954	1218054	1	0	0
chr1	1231214	1232501	0	0	1
chr1	1238732	1238952	1	1	1
chr1	1239872	1239946	1	1	1
chr1	1246395	1246851	0	0	1
chr1	1250318	1250391	0	0	0
chr1	1265104	1265227	1	1	0
chr1	1265569	1265642	1	1	0
chr1	1273274	1274561	0	0	1
chr1	1284709	1284995	0	1	1
chr1	1285334	1285446	1	1	1
chr1	1290231	1290421	0	1	1
chr1	1291754	1292135	0	1	1
chr1	1298909	1299235	0	1	1
chr1	1299971	1300181	1	1	1
chr1	1304422	1304964	0	0	1
chr1	1307637	1308687	0	0	1
chr1	1315631	1315907	0	1	0
chr1	1318295	1318463	0	1	1
chr1	1324221	1325043	0	0	1
chr1	1348522	1348595	0	0	1
chr1	1348910	1349954	0	0	1
chr1	1354379	1354836	1	0	1
chr1	1354909	1354982	1	0	1
chr1	1355488	1355619	0	0	1
chr1	1357958	1358678	0	0	1
chr1	1360202	1360443	1	0	1
chr1	1371983	1372235	0	1	1
chr1	1374773	1375633	0	0	1
chr1	1380713	1380874	1	0	0
chr1	1398840	1399827	0	0	1
chr1	1406639	1407845	0	0	1
chr1	1410355	1410428	1	0	1
chr1	1418178	1418555	1	1	0
chr1	1420096	1420265	0	1	0
chr1	1422863	1422996	0	0	1
chr1	1426737	1427707	0	0	1
chr1	1433020	1433464	1	1	1
chr1	1433894	1434020	0	1	1
chr1	1434340	1434517	0	1	1
chr1	1435315	1435902	0	0	1
chr1	1440781	1441139	0	1	1
chr1	1452454	1452527	0	0	0
chr1	1471122	1471823	0	0	1
chr1	1501190	1501277	1	0	0
chr1	1504782	1505702	0	1	1
chr1	1510987	1511112	0	0	0
chr1	1511368	1512202	0	0	1
chr1	1539560	1540740	0	0	1
chr1	1550678	1550751	1	1	1
chr1	1551047	1551383	0	1	1
chr1	1554956	1555297	1	1	1
chr1	1567867	1567995	0	0	0
chr1	1573887	1575221	0	0	1
chr1	1594616	1594821	0	1	0
chr1	1599180	1600559	0	0	1
chr1	1614855	1615955	0	0	1
chr1	1622244	1622528	1	1	1
chr1	1625121	1625243	0	1	0
chr1	1629832	1630022	0	0	1
chr1	1630227	1630519	0	0	1
chr1	1631446	1631769	0	0	1
chr1	1631947	1632270	1	0	1
chr1	1658590	1659253	0	0	1
chr1	1665668	1665849	0	0	0
chr1	1678516	1678839	0	0	0
chr1	1692291	1693226	0	0	1
chr1	1723908	1724562	0	0	1
chr1	1745623	1746499	0	0	1
chr1	1748731	1748804	0	1	1
chr1	1752648	1752811	0	1	1
chr1	1754681	1754754	1	0	0
chr1	1758763	1759032	1	1	0
chr1	1764132	1764424	1	1	1
chr1	1765488	1765561	1	0	1
chr1	1777928	1778773	0	0	1
chr1	1779895	1780453	0	0	1
chr1	1787916	1788489	0	0	1
chr1	1806911	1807448	1	1	1
chr1	1813971	1814349	0	1	0
chr1	1819222	1819387	0	0	0
chr1	1826783	1827030	0	1	1
chr1	1827203	1827323	1	1	1
chr1	1833561	1833735	1	1	1
chr1	1833958	1834329	1	1	1
chr1	1840465	1840776	0	1	0
chr1	1842792	1843058	0	1	0
chr1	1846961	1847388	0	1	0
chr1	1857265	1857513	0	1	0
chr1	1858011	1858209	1	1	0
chr1	1858555	1858909	0	1	1
chr1	1859325	1859398	0	1	1
chr1	1859408	1859501	0	1	1
chr1	1872928	1873398	0	1	0
chr1	1883542	1883859	1	1	1
chr1	1889911	1890096	0	0	1
chr1	1890287	1890360	0	0	1
chr1	1890673	1891745	0	0	1
chr1	1906119	1906483	0	1	1
chr1	1908441	1909409	0	0	1
chr1	1918872	1919792	0	0	1
chr1	1943883	1944404	0	1	1
chr1	1948451	1948547	1	0	0
chr1	1954938	1955011	1	0	0
chr1	1959684	1960375	0	0	1
chr1	1960552	1960813	0	1	1
chr1	1966044	1966117	1	1	0
chr1	1975072	1975569	0	0	0
chr1	1982520	1982711	0	1	0
chr1	1983219	1983361	0	1	0
chr1	1989078	1989215	0	1	0
chr1	1991971	1992115	1	0	0
chr1	1994114	1994842	1	1	0
chr1	2003365	2003439	1	0	0
chr1	2003501	2004126	0	0	1
chr1	2011003	2011212	0	0	0
chr1	2014832	2014950	0	0	0
chr1	2018953	2019817	0	0	1
chr1	2021497	2021841	0	0	0
chr1	2028594	2028682	1	0	0
chr1	2032134	2032264	1	1	0
chr1	2042794	2042978	0	1	0
chr1	2043143	2043250	0	1	0
chr1	2044427	2045109	0	0	1
chr1	2050109	2050790	0	0	1
chr1	2073276	2074406	0	0	1
chr1	2074611	2074737	0	0	0
chr1	2075099	2075302	0	0	1
chr1	2085879	2085952	0	1	0
chr1	2086735	2086938	0	1	1
chr1	2092110	2092306	0	1	1
chr1	2098988	2099551	0	1	1
chr1	2100082	2100380	0	1	1
chr1	2104569	2105108	0	1	1
chr1	2108525	2108864	0	1	1
chr1	2115302	2115536	0	0	1
chr1	2115750	2116349	0	0	1
chr1	2126997	2127325	0	0	1
chr1	2128040	2128639	0	0	1
chr1	2132997	2133699	0	0	1
chr1	2135268	2135779	0	0	1
chr1	2138194	2138312	0	1	1
chr1	2139837	2140172	0	1	1
chr1	2146312	2146527	1	0	0
chr1	2174018	2174575	0	1	1
chr1	2179386	2179745	0	1	1
chr1	2189179	2190057	0	0	1
chr1	2192319	2192483	1	0	1
chr1	2194480	2195450	0	0	1
chr1	2199259	2199548	0	0	1
chr1	2204540	2205593	0	0	1
chr1	2212177	2213172	0	0	1
chr1	2213916	2214333	0	0	1
chr1	2227207	2228059	0	0	1
chr1	2228247	2228320	1	0	0
chr1	2229123	2229383	0	0	1
chr1	2230372	2230948	0	0	1
chr1	2232011	2232091	0	0	1
chr1	2232917	2233059	0	0	0
chr1	2238692	2239462	0	1	1
chr1	2240327	2240443	0	1	1
chr1	2243316	2243476	0	1	1
chr1	2246453	2246661	0	0	1
chr1	2247859	2248672	0	0	1
chr1	2255675	2256183	0	1	1
chr1	2257343	2257554	0	1	0
chr1	2270319	2270465	0	0	1
chr1	2271047	2272087	0	0	1
chr1	2278985	2279686	0	1	1
chr1	2290428	2291143	0	0	1
chr1	2291489	2291862	0	0	1
chr1	2304858	2305618	0	1	1
chr1	2305640	2305846	0	1	1
chr1	2311596	2311698	0	0	1
chr1	2314400	2314722	0	0	1
chr1	2314856	2315569	0	0	1
chr1	2319039	2319392	0	0	1
chr1	2322026	2322727	0	0	1
chr1	2327892	2327965	1	1	0
chr1	2330318	2331108	0	1	1
chr1	2349419	2349511	0	1	0
chr1	2349729	2350152	0	1	0
chr1	2374552	2375061	0	0	0
chr1	2378449	2378746	0	0	0
chr1	2381469	2381998	0	0	1
chr1	2382539	2382804	0	0	1
chr1	2391065	2391917	0	0	1
chr1	2398702	2398973	1	1	0
chr1	2412066	2413095	0	0	1
chr1	2414269	2414647	0	1	1
chr1	2425929	2426187	0	1	1
chr1	2426196	2426269	0	1	1
chr1	2431066	2431764	0	1	1
chr1	2432230	2432611	0	1	1
chr1	2437613	2438344	0	1	1
chr1	2443214	2444141	0	0	1
chr1	2446407	2446713	0	0	1
chr1	2451770	2452573	0	1	1
chr1	2455931	2456037	0	0	0
chr1	2459770	2460084	0	1	1
chr1	2461936	2462100	1	1	0
chr1	2466811	2467510	0	0	1
chr1	2468142	2468261	0	0	1
chr1	2470355	2471117	0	0	1
chr1	2472999	2473072	1	0	1
chr1	2474058	2474280	1	0	1
chr1	2480882	2481270	0	1	1
chr1	2481905	2482196	0	1	1
chr1	2493623	2493809	0	1	1
chr1	2494539	2494612	1	1	1
chr1	2504906	2504979	0	1	1
chr1	2513245	2513318	0	1	0
chr1	2525957	2527004	0	0	1
chr1	2527385	2527603	0	0	1
chr1	2527930	2528022	1	0	1
chr1	2529970	2530054	0	0	1
chr1	2530119	2530685	0	0	1
chr1	2532648	2533064	0	0	1
chr1	2535304	2535471	0	1	1
chr1	2540680	2541099	0	0	1
chr1	2543504	2544065	0	0	1
chr1	2544625	2545157	0	0	1
chr1	2546031	2546381	0	0	1
chr1	2546921	2547060	0	0	1
chr1	2547961	2548278	0	0	1
chr1	2548665	2548924	0	1	1
chr1	2554968	2555094	0	0	1
chr1	2556259	2556650	0	1	1
chr1	2569198	2569309	0	0	0
chr1	2584951	2585138	0	0	1
chr1	2585457	2587222	0	0	1
chr1	2593973	2594206	0	0	0
chr1	2603500	2603738	1	0	0
chr1	2607136	2607441	0	1	0
chr1	2610376	2611442	0	0	1
chr1	2628176	2628349	0	0	1
chr1	2628728	2629344	0	0	1
chr1	2631202	2631275	1	1	0
chr1	2636616	2637073	0	0	0
chr1	2642427	2643597	0	0	1
chr1	2653676	2653927	0	0	0
chr1	2654337	2654908	0	0	0
chr1	2683917	2684280	0	0	0
chr1	2777311	2777705	0	0	0
chr1	2777852	2778439	0	1	1
chr1	2786724	2786873	0	0	0
chr1	2788968	2789395	0	0	1
chr1	2801643	2801869	0	0	1
chr1	2806578	2807045	0	0	0
chr1	2810422	2810495	1	0	0
chr1	2811661	2811808	1	0	0
chr1	2821895	2822271	0	0	0
chr1	2830929	2831002	1	0	0
chr1	2855612	2855946	0	1	0
chr1	2857188	2857455	0	1	0
chr1	2875871	2876247	0	0	0
chr1	2883045	2883212	0	0	0
chr1	2886232	2886305	1	0	0
chr1	2888625	2888794	0	0	0
chr1	2891881	2892127	0	1	0
chr1	2893606	2893679	1	0	0
chr1	2905922	2906273	0	1	1
chr1	2911193	2911762	0	1	1
chr1	2912470	2912938	0	1	1
chr1	2925827	2926135	0	0	0
chr1	2927929	2928312	0	1	1
chr1	2928502	2929150	0	1	1
chr1	2963684	2964005	0	1	0
chr1	2968588	2968873	0	1	0
chr1	2969638	2969986	0	1	0
chr1	2970105	2970178	1	1	0
chr1	2976090	2976163	0	1	0
chr1	2982952	2983211	0	1	1
chr1	2987742	2988234	0	1	1
chr1	2993658	2993977	0	1	0
chr1	3012014	3012766	0	0	1
chr1	3021300	3021518	1	0	0
chr1	3026848	3027079	0	0	0
chr1	3035365	3035568	1	0	1
chr1	3040292	3040536	0	0	0
chr1	3056076	3056149	0	1	0
chr1	3068878	3068951	0	0	1
chr1	3069152	3069225	0	0	1
chr1	3069444	3069901	0	0	1
chr1	3072663	3072742	0	0	1
chr1	3073478	3073569	0	0	1
chr1	3076009	3076190	1	1	0
chr1	3078284	3078915	0	0	1
chr1	3080096	3080346	0	0	1
chr1	3086374	3086831	0	1	0
chr1	3088115	3088188	1	1	0
chr1	3094711	3095007	0	1	0
chr1	3101110	3101463	0	1	1
chr1	3104094	3104361	0	1	1
chr1	3105274	3105852	0	1	1
chr1	3111426	3111857	0	1	1
chr1	3112492	3113008	0	1	1
chr1	3119655	3119894	0	1	1
chr1	3121474	3121640	0	1	1
chr1	3125250	3126252	0	1	1
chr1	3127082	3127446	0	1	0
chr1	3131822	3132130	0	1	0
chr1	3135442	3135699	0	0	0
chr1	3139491	3139734	0	0	1
chr1	3139964	3140103	0	0	1
chr1	3142140	3142213	0	0	1
chr1	3145636	3145724	0	1	1
chr1	3153452	3154203	0	0	1
chr1	3155326	3155624	0	0	0
chr1	3155755	3155828	0	0	0
chr1	3161020	3161899	0	1	1
chr1	3168386	3168459	0	0	0
chr1	3170203	3171303	0	0	1
chr1	3172702	3173062	0	0	1
chr1	3173147	3173280	0	0	1
chr1	3183534	3183688	0	1	0
chr1	3184128	3184208	0	1	0
chr1	3184734	3184821	0	1	0
chr1	3186457	3186873	0	1	1
chr1	3187069	3187187	1	1	1
chr1	3190858	3190931	0	1	1
chr1	3191074	3191261	0	1	1
chr1	3195442	3195565	1	1	0
chr1	3198368	3199221	0	1	1
chr1	3204494	3205174	0	1	1
chr1	3207709	3207782	1	0	0
chr1	3211567	3212331	0	1	1
chr1	3215702	3215943	0	0	1
chr1	3218637	3219665	0	0	1
chr1	3226383	3226463	0	0	0
chr1	3226682	3227408	0	0	1
chr1	3244719	3245213	0	1	1
chr1	3247005	3247360	0	0	1
chr1	3248798	3250063	0	0	1
chr1	3251649	3252057	0	0	0
chr1	3258214	3259209	0	1	1
chr1	3266017	3266486	0	0	0
chr1	3270905	3271278	0	1	0
chr1	3274193	3275281	0	1	1
chr1	3283833	3284232	0	0	1
chr1	3289950	3290219	0	1	0
chr1	3293316	3293764	0	0	1
chr1	3304135	3304537	0	1	1
chr1	3305390	3305463	1	1	0
chr1	3305496	3305883	0	1	0
chr1	3312622	3312776	0	0	0
chr1	3313063	3313917	0	0	1
chr1	3314514	3314751	0	0	0
chr1	3314864	3315529	0	0	1
chr1	3316698	3316786	1	0	0
chr1	3322258	3322339	0	1	1
chr1	3322752	3323795	0	1	1
chr1	3331516	3331827	0	1	1
chr1	3331958	3332407	0	1	1
chr1	3333984	3334137	0	1	0
chr1	3345764	3346129	0	1	1
chr1	3348265	3348411	0	0	1
chr1	3350533	3350626	0	0	1
chr1	3351514	3351847	0	0	1
chr1	3351934	3352963	0	0	1
chr1	3359380	3360074	0	1	1
chr1	3365581	3365791	0	1	1
chr1	3366149	3366517	0	1	1
chr1	3367607	3367777	0	1	0
chr1	3369229	3370024	0	1	1
chr1	3393183	3393463	0	0	1
chr1	3393525	3394055	0	0	1
chr1	3397073	3397146	1	1	0
chr1	3401932	3402425	0	1	1
chr1	3403549	3403622	0	1	1
chr1	3408735	3408975	1	0	0
chr1	3410044	3410404	0	1	1
chr1	3422179	3422256	0	0	0
chr1	3424236	3424972	0	0	1
chr1	3431200	3431639	0	1	1
chr1	3438497	3438637	1	1	0
chr1	3440594	3440735	0	1	1
chr1	3441192	3441733	0	1	1
chr1	3444049	3444130	0	0	1
chr1	3448703	3449098	0	0	0
chr1	3453030	3453564	0	1	1
chr1	3454278	3455031	0	0	1
chr1	3471260	3472001	0	0	1
chr1	3473487	3473796	0	0	0
chr1	3482159	3482297	0	1	0
chr1	3482448	3482641	1	1	0
chr1	3483786	3484141	0	1	0
chr1	3490987	3491944	0	0	1
chr1	3502205	3502302	0	0	1
chr1	3502894	3503120	0	1	1
chr1	3503371	3503642	1	1	1
chr1	3516127	3516422	0	0	1
chr1	3517061	3517521	0	0	1
chr1	3530337	3530634	0	0	1
chr1	3530854	3531686	0	0	1
chr1	3539853	3540367	0	1	1
chr1	3560294	3560783	0	1	1
chr1	3565172	3565610	0	0	1
chr1	3569795	3570036	0	1	0
chr1	3573578	3573746	0	0	0
chr1	3577268	3577693	0	1	1
chr1	3578196	3578269	1	1	0
chr1	3583940	3584023	0	0	0
chr1	3587013	3587280	0	0	0
chr1	3587460	3587608	0	0	0
chr1	3590116	3590338	0	0	1
chr1	3596713	3596786	1	1	0
chr1	3597982	3598105	0	1	1
chr1	3598140	3598909	0	1	1
chr1	3601185	3601258	1	1	0
chr1	3607713	3607919	0	0	1
chr1	3610453	3610759	0	0	1
chr1	3611114	3611853	0	0	1
chr1	3618733	3619297	0	1	1
chr1	3624072	3625255	0	0	1
chr1	3625455	3625606	0	0	1
chr1	3631548	3632019	0	1	1
chr1	3634125	3634198	1	0	0
chr1	3643382	3643455	1	1	0
chr1	3649712	3650233	0	0	1
chr1	3652095	3652490	0	0	1
chr1	3662318	3662419	1	0	0
chr1	3668314	3668536	1	0	1
chr1	3668612	3669165	0	1	1
chr1	3674237	3674397	0	1	1
chr1	3680872	3680945	1	0	0
chr1	3683939	3684360	0	0	1
chr1	3695506	3695913	0	1	1
chr1	3697581	3698380	0	1	1
chr1	3698884	3699096	1	1	1
chr1	3703131	3703315	1	1	1
chr1	3707495	3707597	0	0	0
chr1	3709219	3709391	1	0	0
chr1	3711691	3711768	0	1	1
chr1	3712978	3713338	0	1	1
chr1	3714257	3714636	0	1	1
chr1	3717012	3717574	0	1	1
chr1	3717965	3718262	0	1	1
chr1	3719379	3720300	0	1	1
chr1	3724187	3724652	0	0	1
chr1	3727376	3727543	0	0	1
chr1	3730090	3730491	0	0	0
chr1	3731756	3731871	1	1	1
chr1	3746376	3747532	0	0	1
chr1	3771779	3772789	0	0	1
chr1	3795981	3797034	0	0	1
chr1	3801368	3801695	0	0	1
chr1	3809885	3809958	0	1	0
chr1	3819785	3820083	1	1	1
chr1	3820785	3821524	0	1	1
chr1	3827488	3828017	0	1	1
chr1	3839509	3839617	0	1	0
chr1	3839670	3839762	0	1	0
chr1	3846597	3847316	0	1	1
chr1	3851120	3851417	1	1	0
chr1	3856636	3857727	0	0	1
chr1	3858284	3858418	0	0	0
chr1	3876297	3876436	1	0	0
chr1	3885351	3885500	1	0	0
chr1	3892613	3893055	0	1	1
chr1	3899756	3901497	0	0	1
chr1	3910712	3911365	0	0	1
chr1	3924606	3924780	0	1	0
chr1	3924872	3925075	0	1	0
chr1	3928413	3928639	0	1	0
chr1	3928677	3928815	0	1	0
chr1	3938585	3938719	1	0	0
chr1	3940378	3940656	0	1	0
chr1	3944598	3945016	0	1	0
chr1	3954231	3954729	1	0	1
chr1	3968970	3969164	1	0	0
chr1	3969502	3969871	1	0	0
chr1	3981100	3981436	0	0	0
chr1	3998153	3998233	1	1	0
chr1	3998353	3998931	0	1	0
chr1	4018301	4018768	0	1	0
chr1	4027104	4027281	1	0	0
chr1	4054653	4054987	1	0	0
chr1	4056774	4056847	1	0	0
chr1	4062010	4062190	1	0	0
chr1	4070644	4071079	0	1	1
chr1	4071358	4072302	0	1	1
chr1	4082332	4082667	0	1	1
chr1	4083005	4083652	0	1	1
chr1	4084026	4084099	0	1	0
chr1	4084693	4084766	0	1	0
chr1	4086559	4086674	0	0	0
chr1	4100513	4100830	0	1	0
chr1	4101447	4102132	0	1	1
chr1	4108768	4108942	0	1	0
chr1	4117699	4117772	1	0	0
chr1	4119044	4119340	0	0	0
chr1	4125939	4126459	0	1	0
chr1	4132341	4132991	1	0	0
chr1	4147479	4147790	0	1	0
chr1	4149974	4150505	0	0	0
chr1	4165935	4166127	0	0	0
chr1	4166676	4166991	0	1	0
chr1	4171431	4171772	0	1	0
chr1	4173268	4173440	0	1	0
chr1	4173656	4173893	0	1	0
chr1	4173930	4174007	0	1	0
chr1	4178755	4178865	1	0	0
chr1	4179605	4179719	0	0	0
chr1	4213128	4213846	0	1	1
chr1	4233978	4234160	0	1	0
chr1	4253901	4254687	0	1	1
chr1	4265653	4265967	0	0	0
chr1	4266677	4266998	0	0	0
chr1	4269078	4269270	1	1	0
chr1	4270642	4270894	0	1	0
chr1	4276396	4276472	1	0	0
chr1	4298476	4298720	0	1	0
chr1	4301090	4301195	0	0	0
chr1	4306908	4307152	0	1	0
chr1	4319613	4319686	0	1	0
chr1	4321458	4322098	0	1	0
chr1	4324221	4324383	1	0	0
chr1	4329774	4329952	0	0	0
chr1	4329996	4330071	0	0	0
chr1	4341465	4341552	1	0	0
chr1	4344546	4344624	1	0	0
chr1	4344872	4345433	0	0	1
chr1	4346232	4346305	0	0	1
chr1	4353482	4353613	1	0	0
chr1	4366851	4366924	1	0	0
chr1	4367278	4367527	0	1	0
chr1	4395793	4395881	0	1	1
chr1	4396472	4396842	0	1	1
chr1	4397208	4397728	0	1	1
chr1	4398104	4398528	0	1	1
chr1	4416114	4416496	0	0	0
chr1	4417542	4417615	0	0	0
chr1	4421716	4422277	0	0	0
chr1	4422612	4422720	0	0	0
chr1	4426231	4426459	1	1	0
chr1	4430865	4431274	0	1	0
chr1	4445232	4445333	0	0	0
chr1	4446753	4446922	1	0	0
chr1	4447730	4448327	0	1	1
chr1	4449994	4450257	0	1	1
chr1	4450391	4450600	1	0	1
chr1	4452450	4453079	0	1	0
chr1	4465882	4466094	1	0	0
chr1	4482907	4483007	0	1	0
chr1	4483183	4483260	0	1	0
chr1	4485185	4485651	0	1	1
chr1	4495374	4495780	1	0	0
chr1	4510296	4510551	0	1	0
chr1	4512625	4513066	0	1	0
chr1	4516633	4516706	1	0	0
chr1	4517582	4517655	0	0	0
chr1	4523605	4523937	0	1	0
chr1	4526798	4526884	0	0	0
chr1	4527610	4528278	0	1	1
chr1	4529530	4529603	1	1	0
chr1	4529691	4530018	0	1	0
chr1	4532652	4533019	0	1	0
chr1	4550332	4550558	1	0	0
chr1	4561016	4561143	1	0	0
chr1	4564091	4564213	0	0	0
chr1	4568317	4568484	0	0	0
chr1	4569874	4569947	0	0	0
chr1	4571196	4571756	0	1	0
chr1	4582185	4582573	0	1	0
chr1	4601637	4601998	1	1	0
chr1	4602322	4602662	0	1	0
chr1	4603118	4603191	0	1	0
chr1	4605397	4605470	1	0	0
chr1	4611574	4611940	0	1	1
chr1	4613050	4613207	0	1	0
chr1	4614387	4614460	1	0	0
chr1	4621748	4621859	0	0	0
chr1	4627541	4627619	0	0	0
chr1	4634589	4634712	0	1	0
chr1	4637657	4637753	0	1	1
chr1	4637786	4638163	0	1	1
chr1	4641495	4641740	1	0	0
chr1	4652632	4652836	0	0	1
chr1	4654072	4654959	0	0	1
chr1	4655218	4655309	0	0	1
chr1	4656125	4656687	0	0	1
chr1	4659323	4659533	1	0	1
chr1	4664037	4664405	0	0	0
chr1	4664846	4664919	0	1	0
chr1	4674742	4674968	0	1	0
chr1	4684951	4685582	0	1	0
chr1	4693381	4693712	0	0	1
chr1	4696670	4696743	1	1	0
chr1	4699425	4699672	0	1	1
chr1	4700726	4701134	0	1	0
chr1	4703099	4703172	1	1	0
chr1	4708620	4708693	0	1	1
chr1	4708886	4709411	0	1	1
chr1	4709663	4710072	0	1	1
chr1	4710595	4710917	0	1	1
chr1	4710941	4711223	0	1	1
chr1	4726863	4726936	1	0	0
chr1	4727093	4727166	1	0	0
chr1	4733593	4734210	0	1	0
chr1	4736371	4736577	1	0	0
chr1	4739505	4739578	0	0	0
chr1	4744169	4744521	0	1	1
chr1	4750062	4750562	1	0	0
chr1	4755272	4755607	0	0	0
chr1	4759826	4760063	1	0	0
chr1	4772114	4772187	0	0	0
chr1	4776815	4777234	0	1	0
chr1	4778075	4778437	0	1	0
chr1	4794807	4794894	0	0	0
chr1	4805866	4806305	1	0	0
chr1	4821223	4821296	1	0	0
chr1	4825947	4826439	0	0	1
chr1	4830798	4830871	0	0	0
chr1	4830992	4831065	0	0	0
chr1	4837150	4837223	0	1	0
chr1	4842531	4842604	1	0	0
chr1	4848370	4848663	0	0	0
chr1	4850807	4850880	0	0	0
chr1	4851816	4851889	1	0	0
chr1	4868467	4868820	0	0	0
chr1	4871027	4871100	1	0	0
chr1	4880650	4880854	0	0	0
chr1	4895094	4895338	1	0	0
chr1	4908851	4909041	1	0	0
chr1	4911028	4911284	1	0	0
chr1	4913008	4913311	0	0	0
chr1	4916626	4916762	0	0	0
chr1	4932378	4932473	0	0	0
chr1	4932745	4932902	0	0	0
chr1	4951239	4951312	0	1	0
chr1	4951667	4951768	0	1	0
chr1	4957120	4957349	1	0	0
chr1	4966052	4966125	0	0	0
chr1	4981218	4981291	1	0	0
chr1	5001000	5001220	0	1	0
chr1	5029126	5029659	0	1	1
chr1	5042131	5042204	1	0	0
chr1	5070215	5070288	1	0	0
chr1	5084623	5085163	0	1	0
chr1	5098708	5099783	0	1	1
chr1	5109581	5109849	1	0	1
chr1	5119139	5119727	1	0	0
chr1	5129741	5129950	0	0	0
chr1	5131713	5131786	1	0	0
chr1	5140023	5140096	0	0	0
chr1	5148174	5148778	0	1	0
chr1	5151569	5152170	0	0	0
chr1	5156448	5157066	0	0	0
chr1	5160472	5160636	1	0	0
chr1	5160730	5160877	1	0	0
chr1	5165554	5165817	1	0	0
chr1	5185688	5185761	0	0	0
chr1	5189379	5189546	0	0	0
chr1	5191431	5191891	0	1	1
chr1	5220471	5221221	0	1	1
chr1	5221447	5221568	0	1	1
chr1	5223307	5223446	0	0	0
chr1	5225819	5226052	1	0	0
chr1	5231544	5232374	0	1	1
chr1	5252536	5252664	1	0	0
chr1	5254401	5254588	0	0	0
chr1	5261570	5262159	0	0	0
chr1	5265339	5265904	0	1	0
chr1	5267396	5267857	0	0	0
chr1	5273762	5274012	1	0	0
chr1	5274630	5274996	0	0	0
chr1	5277720	5277820	1	0	0
chr1	5279083	5279311	0	0	0
chr1	5281400	5281490	1	0	0
chr1	5287306	5288083	0	1	0
chr1	5295891	5296401	0	1	0
chr1	5296583	5297701	0	1	1
chr1	5311736	5312162	0	0	0
chr1	5318283	5318653	0	0	0
chr1	5379210	5379651	1	0	0
chr1	5390665	5390756	0	0	0
chr1	5396674	5397072	0	0	0
chr1	5413025	5413365	1	0	0
chr1	5424603	5425582	0	0	1
chr1	5428287	5428587	0	1	1
chr1	5430974	5431047	0	1	0
chr1	5431104	5431186	0	1	0
chr1	5431511	5431768	1	0	0
chr1	5444104	5444700	0	1	1
chr1	5453500	5453676	0	0	0
chr1	5454998	5455327	0	0	1
chr1	5455778	5455851	1	1	1
chr1	5455885	5456265	0	1	1
chr1	5458048	5458240	0	1	0
chr1	5464391	5464673	1	0	0
chr1	5469979	5470052	1	0	0
chr1	5475707	5475845	0	0	0
chr1	5477702	5478082	0	0	1
chr1	5481925	5482152	0	0	0
chr1	5486227	5486560	0	1	0
chr1	5490625	5490951	1	1	0
chr1	5492806	5493628	0	1	1
chr1	5493851	5494220	0	1	1
chr1	5497605	5497812	0	1	0
chr1	5497909	5498037	0	0	0
chr1	5500948	5501150	0	0	0
chr1	5501546	5501666	0	1	0
chr1	5502496	5502718	0	1	0
chr1	5504317	5504593	0	0	1
chr1	5507111	5507434	0	0	0
chr1	5509666	5510148	0	0	1
chr1	5514136	5514803	0	1	1
chr1	5517941	5518113	1	0	0
chr1	5522096	5522308	0	1	0
chr1	5522603	5522676	0	1	0
chr1	5525776	5526393	0	1	0
chr1	5551595	5551799	0	0	0
chr1	5565498	5565632	0	0	0
chr1	5597978	5598373	0	1	1
chr1	5600281	5600709	0	0	0
chr1	5601193	5601448	1	0	0
chr1	5613946	5614291	1	1	0
chr1	5617864	5618048	0	1	0
chr1	5620536	5620609	1	0	0
chr1	5621014	5621248	0	0	0
chr1	5623405	5623615	1	0	0
chr1	5643755	5643859	1	0	0
chr1	5652357	5652846	0	0	1
chr1	5660147	5660354	0	1	0
chr1	5660480	5660643	0	1	0
chr1	5667498	5667810	0	0	0
chr1	5680376	5680514	0	0	0
chr1	5681088	5681218	1	0	0
chr1	5681443	5681882	0	0	0
chr1	5682077	5682402	0	1	0
chr1	5682908	5683047	0	1	0
chr1	5685368	5685557	0	0	0
chr1	5688181	5688527	0	1	0
chr1	5699517	5699603	1	0	0
chr1	5704620	5704976	1	1	0
chr1	5707998	5708071	0	0	0
chr1	5709000	5709387	0	0	0
chr1	5720374	5720698	0	0	0
chr1	5722659	5723192	0	1	1
chr1	5725469	5725700	0	0	0
chr1	5727634	5727707	1	1	0
chr1	5728012	5728085	1	1	0
chr1	5733927	5734117	0	0	0
chr1	5744492	5744575	1	0	1
chr1	5744869	5746055	0	0	1
chr1	5747487	5747570	0	0	0
chr1	5751293	5751366	0	1	0
chr1	5752170	5752552	0	1	1
chr1	5756817	5756974	0	1	0
chr1	5757394	5757797	0	1	0
chr1	5765518	5766182	0	1	0
chr1	5767017	5767247	1	0	0
chr1	5770992	5771618	0	0	1
chr1	5774194	5774382	1	1	0
chr1	5777480	5777553	1	0	0
chr1	5787371	5787458	1	0	0
chr1	5787480	5787754	1	0	1
chr1	5787882	5787968	1	0	1
chr1	5788137	5788210	1	0	1
chr1	5794808	5794881	1	1	0
chr1	5796662	5796994	1	1	0
chr1	5798307	5798475	1	1	0
chr1	5826313	5826488	1	0	0
chr1	5827712	5827785	0	0	0
chr1	5831625	5831827	0	1	0
chr1	5839227	5839365	1	1	1
chr1	5839571	5840130	0	1	1
chr1	5840441	5840867	0	1	1
chr1	5847150	5847560	0	0	1
chr1	5848608	5848979	0	1	0
chr1	5849449	5849892	0	1	0
chr1	5857652	5857809	0	0	0
chr1	5860174	5860401	1	1	0
chr1	5885895	5885968	1	1	0
chr1	5891258	5891449	0	1	0
chr1	5896428	5896506	0	0	1
chr1	5896555	5897508	0	0	1
chr1	5915024	5915208	1	1	1
chr1	5915721	5916237	0	1	1
chr1	5937572	5937937	0	0	0
chr1	5938524	5938933	0	1	0
chr1	5943403	5943592	0	1	0
chr1	5949355	5949652	0	1	0
chr1	5967551	5968081	0	1	1
chr1	5970743	5970950	1	0	0
chr1	5973805	5974034	0	1	1
chr1	5975067	5975439	0	0	1
chr1	5980349	5980631	0	1	1
chr1	5984841	5985047	0	1	1
chr1	5991154	5993245	0	0	1
chr1	6002253	6002552	0	0	1
chr1	6003441	6004114	0	0	1
chr1	6014313	6014644	0	0	0
chr1	6016096	6016533	0	0	1
chr1	6033813	6034716	0	0	1
chr1	6041380	6041647	0	1	0
chr1	6045179	6045350	1	1	0
chr1	6052333	6053384	0	0	1
chr1	6058507	6059014	0	1	1
chr1	6064992	6065309	0	1	1
chr1	6071290	6071784	1	0	0
chr1	6074364	6074561	1	1	0
chr1	6075035	6075108	0	1	0
chr1	6075298	6075466	1	1	0
chr1	6077112	6077425	0	1	1
chr1	6080095	6080771	0	1	1
chr1	6082485	6082819	0	1	1
chr1	6083651	6084335	0	1	1
chr1	6084759	6084991	0	1	1
chr1	6086146	6086311	0	1	0
chr1	6100624	6101112	0	0	1
chr1	6108906	6109085	0	0	1
chr1	6111606	6111964	1	0	0
chr1	6112495	6112568	1	0	0
chr1	6127575	6128002	0	0	1
chr1	6148345	6148989	0	0	1
chr1	6157542	6158020	1	1	1
chr1	6161478	6161911	0	1	1
chr1	6162865	6163009	0	1	1
chr1	6163792	6164503	0	1	1
chr1	6171558	6171787	0	0	1
chr1	6179185	6179363	0	0	1
chr1	6179600	6180643	0	0	1
chr1	6185435	6185512	0	0	1
chr1	6185888	6185974	0	1	1
chr1	6187225	6187298	1	0	0
chr1	6198944	6200075	0	0	1
chr1	6205051	6205450	0	0	1
chr1	6208687	6209488	0	0	1
chr1	6221655	6221833	1	1	1
chr1	6235350	6236150	0	0	1
chr1	6240097	6240517	0	0	1
chr1	6242078	6242359	0	0	1
chr1	6245037	6246970	0	0	1
chr1	6259700	6261367	0	0	1
chr1	6261732	6261996	0	0	1
chr1	6267935	6268324	1	1	1
chr1	6270688	6271830	0	1	1
chr1	6273237	6273605	0	1	1
chr1	6276197	6276725	0	0	1
chr1	6286329	6286402	1	0	0
chr1	6287142	6287891	0	1	1
chr1	6293909	6294216	1	0	0
chr1	6302585	6302897	0	1	0
chr1	6303108	6303587	0	1	0
chr1	6311858	6312043	1	0	0
chr1	6312137	6312210	1	0	0
chr1	6315146	6315394	1	0	0
chr1	6329383	6330902	0	1	1
chr1	6332077	6332150	0	1	0
chr1	6335606	6336149	0	1	1
chr1	6336214	6336609	0	1	1
chr1	6338595	6339041	0	1	1
chr1	6343317	6343742	0	1	1
chr1	6348028	6348423	0	0	1
chr1	6350463	6350847	0	1	1
chr1	6351913	6351986	0	1	0
chr1	6353909	6354016	1	1	0
chr1	6358567	6359717	0	1	1
chr1	6363137	6363336	0	0	1
chr1	6367099	6367530	0	0	1
chr1	6368618	6368753	1	0	1
chr1	6369067	6369405	1	0	1
chr1	6374038	6374220	1	0	0
chr1	6376938	6377163	0	0	0
chr1	6380962	6381035	1	0	0
chr1	6384931	6385992	0	0	1
chr1	6392667	6394182	0	0	1
chr1	6402739	6403169	0	1	1
chr1	6404733	6404914	0	0	1
chr1	6406020	6406253	1	0	1
chr1	6414295	6414647	0	1	1
chr1	6419018	6419794	0	0	1
chr1	6423465	6424212	0	0	1
chr1	6424777	6424892	0	0	1
chr1	6429912	6430418	0	0	1
chr1	6436814	6437698	0	1	1
chr1	6437977	6438214	0	0	1
chr1	6440412	6440830	0	0	1
chr1	6447050	6447419	0	0	1
chr1	6448595	6449073	0	0	1
chr1	6454430	6455365	0	0	1
chr1	6460037	6460471	0	0	1
chr1	6475374	6475935	0	0	1
chr1	6485254	6485713	0	0	1
chr1	6486011	6486084	0	0	1
chr1	6486199	6486729	0	0	1
chr1	6489629	6490941	0	0	1
chr1	6494960	6495448	0	1	1
chr1	6495798	6495962	0	1	1
chr1	6497074	6497814	0	0	1
chr1	6507420	6507572	0	0	1
chr1	6510127	6510200	0	0	1
chr1	6511005	6511926	0	0	1
chr1	6519542	6520277	0	1	1
chr1	6534576	6534649	1	1	0
chr1	6547359	6547471	1	0	0
chr1	6553888	6554737	0	0	1
chr1	6561929	6562081	0	0	0
chr1	6579286	6580255	0	0	1
chr1	6587197	6587387	0	0	1
chr1	6600883	6601705	0	0	1
chr1	6601984	6603761	0	0	1
chr1	6612750	6614004	0	0	1
chr1	6614136	6614305	0	0	1
chr1	6618486	6618588	0	0	0
chr1	6624564	6625789	0	0	1
chr1	6634613	6634875	0	1	1
chr1	6637891	6638516	0	1	1
chr1	6646367	6646794	0	1	1
chr1	6652092	6652222	0	1	0
chr1	6653307	6653913	0	1	1
chr1	6691386	6691838	0	1	1
chr1	6693944	6694287	1	1	0
chr1	6701237	6702057	0	0	1
chr1	6719895	6720294	0	0	1
chr1	6724295	6724576	1	0	1
chr1	6725943	6726077	0	0	0
chr1	6727548	6727656	0	0	0
chr1	6734593	6734839	0	1	1
chr1	6734939	6735550	0	1	1
chr1	6742818	6742988	0	0	1
chr1	6743647	6743720	0	0	1
chr1	6746478	6746682	1	1	0
chr1	6761048	6761608	0	0	1
chr1	6770688	6771786	0	1	1
chr1	6784300	6785525	0	0	1
chr1	6786110	6786269	0	0	0
chr1	6794085	6794406	0	0	0
chr1	6795712	6795790	0	1	1
chr1	6796010	6796392	1	1	1
chr1	6805232	6805305	0	0	0
chr1	6821865	6821984	0	0	0
chr1	6822597	6822831	1	1	0
chr1	6825917	6825990	1	0	1
chr1	6827172	6827245	0	1	1
chr1	6827551	6828170	0	1	1
chr1	6831507	6831634	0	1	0
chr1	6833001	6833122	1	0	0
chr1	6837853	6837926	0	1	1
chr1	6843969	6844042	1	0	0
chr1	6866898	6867064	0	1	1
chr1	6868803	6869277	0	1	1
chr1	6870180	6870323	0	1	1
chr1	6872773	6872978	0	1	1
chr1	6875098	6875211	0	1	0
chr1	6876683	6876756	1	0	0
chr1	6878041	6878114	1	0	0
chr1	6878310	6878383	1	0	0
chr1	6881483	6881556	0	1	0
chr1	6886674	6886747	1	0	0
chr1	6888451	6888524	0	0	1
chr1	6889960	6890071	0	0	0
chr1	6894544	6894959	0	0	1
chr1	6895567	6895804	1	0	0
chr1	6897085	6897240	1	0	0
chr1	6898987	6899447	0	1	1
chr1	6905817	6906221	0	1	0
chr1	6911673	6912823	0	1	1
chr1	6914497	6915096	0	1	1
chr1	6917853	6917926	1	0	0
chr1	6922414	6922957	0	1	1
chr1	6924017	6924230	0	1	1
chr1	6924370	6924806	0	1	1
chr1	6932103	6932176	0	0	0
chr1	6935155	6935797	0	1	1
chr1	6948917	6949194	1	0	1
chr1	6949387	6949567	1	0	1
chr1	6950461	6950564	0	0	0
chr1	6954133	6954280	0	0	0
chr1	6954539	6954899	0	0	1
chr1	6958503	6958810	0	0	1
chr1	6962362	6963614	0	0	1
chr1	6964743	6964816	0	0	0
chr1	6964991	6965577	0	0	0
chr1	6970249	6970323	0	0	0
chr1	6971122	6971357	0	1	1
chr1	6973117	6973343	0	0	0
chr1	6979365	6979595	0	1	0
chr1	6984861	6985902	0	1	1
chr1	6989280	6989358	1	0	0
chr1	6989648	6989736	1	1	0
chr1	7008556	7008752	1	0	0
chr1	7018486	7018559	0	0	0
chr1	7021122	7021253	0	1	0
chr1	7024649	7024722	1	1	1
chr1	7036232	7036895	0	0	0
chr1	7039294	7039627	0	0	0
chr1	7042241	7042989	0	1	1
chr1	7043912	7044140	1	1	0
chr1	7046339	7046471	0	0	0
chr1	7050213	7050372	1	0	0
chr1	7050954	7051383	0	1	1
chr1	7060543	7061127	0	1	0
chr1	7069709	7070674	0	0	1
chr1	7075438	7075593	0	0	0
chr1	7076966	7078305	0	1	1
chr1	7089299	7089988	0	1	1
chr1	7099941	7100242	1	1	0
chr1	7104361	7104666	0	1	0
chr1	7106598	7106961	1	1	1
chr1	7107465	7107631	0	1	1
chr1	7110079	7110699	0	1	1
chr1	7117533	7117814	0	1	1
chr1	7121328	7122028	0	0	1
chr1	7127735	7127808	1	1	0
chr1	7136456	7136538	1	1	0
chr1	7136600	7136682	1	1	0
chr1	7146066	7146139	1	0	0
chr1	7150542	7151411	0	1	1
chr1	7151466	7151561	0	1	1
chr1	7156355	7156673	0	0	0
chr1	7157402	7157826	1	0	0
chr1	7171258	7171331	1	0	0
chr1	7177543	7178240	0	1	1
chr1	7186350	7186783	0	0	0
chr1	7187729	7187802	0	0	0
chr1	7193455	7193592	1	0	0
chr1	7193813	7193960	1	0	0
chr1	7196258	7196376	1	1	0
chr1	7196790	7196863	1	1	0
chr1	7198895	7199273	0	1	0
chr1	7207960	7208197	0	0	0
chr1	7209119	7209678	0	0	1
chr1	7211137	7211210	1	0	0
chr1	7218313	7218504	0	0	0
chr1	7219110	7219334	0	0	0
chr1	7221587	7222160	0	0	1
chr1	7223381	7223938	1	1	1
chr1	7227809	7228185	1	0	0
chr1	7231656	7232096	1	0	1
chr1	7236297	7236370	0	1	0
chr1	7236992	7237348	1	1	0
chr1	7247704	7249066	0	1	1
chr1	7254522	7254626	1	1	0
chr1	7257150	7257533	0	1	1
chr1	7262796	7263303	0	0	1
chr1	7263744	7263858	0	0	1
chr1	7265781	7266330	0	0	1
chr1	7280309	7280728	1	0	1
chr1	7291291	7291701	0	1	1
chr1	7292393	7292466	1	1	1
chr1	7293714	7294048	0	1	0
chr1	7299139	7299658	0	1	1
chr1	7300124	7300197	1	1	1
chr1	7300739	7301210	1	0	1
chr1	7332352	7332508	1	1	0
chr1	7334344	7334923	0	1	1
chr1	7340053	7340147	0	0	0
chr1	7341102	7341814	0	1	1
chr1	7349048	7349190	1	0	0
chr1	7358245	7358318	1	1	0
chr1	7363467	7363721	1	0	0
chr1	7370480	7370715	1	0	0
chr1	7372573	7372646	0	0	0
chr1	7374077	7374150	0	0	1
chr1	7379444	7380186	0	0	1
chr1	7383256	7383337	1	0	0
chr1	7386673	7387019	0	1	1
chr1	7388763	7389560	0	1	1
chr1	7394104	7394177	0	0	0
chr1	7401817	7402270	1	1	1
chr1	7440387	7440582	0	0	0
chr1	7444682	7444755	1	0	0
chr1	7447136	7447298	0	0	0
chr1	7450468	7451141	1	1	1
chr1	7454159	7454266	0	0	1
chr1	7455173	7455246	0	1	1
chr1	7455391	7455464	0	1	1
chr1	7470464	7470537	0	0	1
chr1	7471017	7471200	0	0	1
chr1	7471511	7472121	0	1	1
chr1	7477465	7477555	0	1	1
chr1	7478194	7478728	0	1	1
chr1	7491168	7491251	0	0	1
chr1	7491339	7491943	0	0	1
chr1	7494051	7494327	0	1	1
chr1	7496011	7496298	0	1	1
chr1	7500463	7500759	1	1	1
chr1	7502319	7502392	1	1	1
chr1	7508328	7508467	1	0	1
chr1	7508515	7508588	1	0	1
chr1	7509045	7509243	0	0	1
chr1	7516035	7516538	0	1	1
chr1	7528829	7529139	0	1	0
chr1	7536144	7536349	0	1	1
chr1	7537404	7537477	0	1	1
chr1	7537986	7538334	0	1	1
chr1	7543347	7543599	0	0	0
chr1	7543832	7543919	0	0	0
chr1	7549431	7549544	0	1	1
chr1	7554286	7555167	0	1	1
chr1	7559046	7559202	0	0	1
chr1	7559423	7559539	1	0	1
chr1	7561536	7561676	0	1	1
chr1	7574110	7574730	0	1	1
chr1	7581245	7581318	0	1	1
chr1	7581807	7582331	0	1	1
chr1	7584880	7585038	1	0	0
chr1	7587327	7587475	0	1	1
chr1	7588717	7589009	1	0	0
chr1	7589395	7589510	1	0	0
chr1	7591155	7591666	0	1	0
chr1	7594405	7594538	0	0	0
chr1	7595295	7595474	0	0	0
chr1	7596610	7596820	1	1	0
chr1	7602809	7602882	1	0	0
chr1	7609157	7609477	0	0	1
chr1	7609979	7610281	0	1	0
chr1	7615225	7615402	1	0	0
chr1	7616177	7616264	0	0	1
chr1	7616444	7616545	0	0	1
chr1	7616827	7617040	1	1	1
chr1	7623790	7624247	0	0	1
chr1	7630415	7630600	0	1	1
chr1	7631997	7632196	0	0	1
chr1	7637715	7638080	0	1	1
chr1	7638230	7638303	0	1	1
chr1	7640887	7641209	0	1	1
chr1	7645266	7645428	0	1	0
chr1	7646961	7647493	0	1	1
chr1	7650566	7651109	0	1	1
chr1	7657275	7658422	0	0	1
chr1	7662193	7662423	1	0	0
chr1	7667471	7669109	0	0	1
chr1	7669318	7669789	0	0	1
chr1	7679953	7681109	0	0	1
chr1	7687728	7688025	0	0	0
chr1	7690445	7690549	1	0	0
chr1	7692849	7692922	1	0	0
chr1	7694921	7695542	0	1	1
chr1	7695842	7696033	0	1	1
chr1	7697591	7697878	0	0	0
chr1	7702459	7702626	0	0	1
chr1	7703846	7705554	0	0	1
chr1	7705707	7705800	0	0	1
chr1	7710669	7710838	0	0	0
chr1	7716518	7716956	0	0	1
chr1	7719610	7720100	0	1	0
chr1	7722000	7722186	0	1	0
chr1	7722717	7722826	1	1	0
chr1	7727464	7727576	0	0	1
chr1	7727637	7728372	0	0	1
chr1	7743528	7743601	0	1	0
chr1	7752126	7753133	0	0	1
chr1	7755573	7755681	0	1	0
chr1	7760252	7760790	0	0	0
chr1	7769711	7770005	0	0	0
chr1	7770771	7771728	0	0	1
chr1	7783366	7784374	0	0	1
chr1	7802527	7802600	1	0	0
chr1	7808145	7808518	0	0	0
chr1	7821522	7821595	1	0	0
chr1	7823471	7823938	1	0	0
chr1	7824766	7824849	1	1	0
chr1	7843643	7843765	1	1	0
chr1	7850804	7851614	0	1	0
chr1	7858009	7858317	0	0	0
chr1	7869548	7869748	1	1	0
chr1	7869949	7870022	1	1	0
chr1	7883251	7883454	1	0	0
chr1	7886127	7886748	0	1	1
chr1	7893957	7894056	1	0	1
chr1	7902412	7902499	0	0	1
chr1	7902521	7903012	0	0	1
chr1	7910851	7911492	0	1	1
chr1	7916276	7916737	0	1	0
chr1	7920580	7920783	1	0	0
chr1	7921932	7922244	0	1	0
chr1	7932576	7932670	1	0	0
chr1	7935221	7935372	0	0	0
chr1	7940948	7941072	1	0	1
chr1	7942167	7942563	0	0	1
chr1	7943290	7943508	1	0	0
chr1	7945153	7945450	0	0	0
chr1	7948012	7948314	1	0	0
chr1	7961052	7961946	0	0	1
chr1	7966878	7967481	0	1	0
chr1	7975170	7975545	0	1	1
chr1	7982218	7982564	0	0	1
chr1	7984409	7985058	1	1	1
chr1	7986682	7986755	1	1	0
chr1	8004155	8004552	0	1	1
chr1	8004735	8004853	0	1	1
chr1	8015045	8015278	0	1	1
chr1	8015934	8016046	0	1	1
chr1	8016685	8016760	0	1	1
chr1	8017670	8017822	0	0	1
chr1	8018815	8019035	0	0	1
chr1	8025488	8026870	0	0	1
chr1	8040663	8040822	1	0	1
chr1	8061320	8061393	1	0	1
chr1	8075989	8076062	1	0	1
chr1	8090208	8090358	0	0	1
chr1	8096540	8096940	1	1	1
chr1	8097353	8097935	0	1	1
chr1	8112962	8113073	0	0	1
chr1	8113292	8113496	0	1	1
chr1	8113602	8114104	0	1	1
chr1	8120971	8121560	0	0	1
chr1	8122805	8122878	1	0	0
chr1	8133429	8133529	0	1	1
chr1	8133793	8133961	0	0	1
chr1	8141837	8142010	1	1	0
chr1	8146031	8146173	1	0	0
chr1	8154734	8154923	0	1	1
chr1	8166385	8166666	0	1	0
chr1	8169358	8170040	0	1	1
chr1	8173196	8173283	1	0	0
chr1	8174229	8174607	0	1	0
chr1	8202047	8202474	0	1	1
chr1	8217091	8217610	0	0	1
chr1	8222834	8223040	0	0	0
chr1	8238415	8238488	1	0	0
chr1	8244681	8244754	0	0	0
chr1	8260936	8261009	1	0	0
chr1	8266434	8266901	0	0	1
chr1	8267103	8267270	1	0	1
chr1	8274372	8274541	0	0	0
chr1	8276568	8276681	0	1	0
chr1	8284261	8284389	1	0	0
chr1	8296780	8297548	0	1	1
chr1	8301785	8302501	0	1	1
chr1	8302899	8303036	1	0	1
chr1	8314179	8314570	0	0	1
chr1	8317670	8318429	0	0	1
chr1	8343228	8343676	0	1	1
chr1	8348570	8348839	0	0	1
chr1	8348914	8349237	0	0	1
chr1	8351802	8351898	0	1	0
chr1	8354705	8354879	1	1	0
chr1	8358857	8359075	1	1	0
chr1	8363777	8363883	0	1	0
chr1	8370247	8371235	0	0	1
chr1	8373631	8374088	0	0	1
chr1	8381875	8382496	0	0	1
chr1	8395993	8397332	0	1	1
chr1	8397421	8397714	0	1	1
chr1	8408023	8408685	0	0	1
chr1	8409051	8409407	0	0	1
chr1	8412181	8412572	0	0	1
chr1	8415658	8415956	0	1	0
chr1	8421872	8421945	0	0	1
chr1	8422959	8424860	0	0	1
chr1	8435867	8435989	0	1	0
chr1	8437217	8437696	0	0	1
chr1	8438930	8439333	0	0	1
chr1	8443540	8443613	0	1	1
chr1	8448914	8449394	0	1	1
chr1	8449428	8449501	1	1	1
chr1	8458502	8458602	1	0	0
chr1	8460014	8460367	0	0	1
chr1	8460808	8461155	0	0	1
chr1	8462389	8462662	0	0	1
chr1	8463021	8463288	0	0	1
chr1	8463494	8463730	0	0	1
chr1	8464907	8465206	0	0	1
chr1	8466748	8466848	0	0	0
chr1	8472683	8472871	1	1	0
chr1	8473872	8473961	0	1	1
chr1	8474324	8474596	0	1	1
chr1	8475980	8476192	0	1	0
chr1	8479428	8479751	0	1	0
chr1	8480970	8481120	1	1	1
chr1	8482949	8483294	0	1	0
chr1	8483317	8483857	0	1	0
chr1	8495909	8496297	0	1	1
chr1	8496416	8496754	0	1	1
chr1	8503118	8503500	0	1	0
chr1	8503763	8503836	1	1	0
chr1	8510245	8510713	0	0	1
chr1	8511457	8511854	0	0	0
chr1	8516897	8516986	0	0	1
chr1	8517660	8518223	0	0	1
chr1	8520553	8520741	0	1	1
chr1	8525194	8526228	0	0	1
chr1	8540412	8540485	1	1	1
chr1	8551076	8551250	1	1	1
chr1	8552000	8552364	0	1	1
chr1	8552677	8552864	0	1	1
chr1	8560797	8561540	0	1	1
chr1	8563315	8563502	0	1	1
chr1	8570504	8570727	0	0	0
chr1	8571270	8571406	0	0	1
chr1	8571749	8571888	0	0	1
chr1	8578056	8578837	0	0	1
chr1	8579060	8579133	1	0	1
chr1	8580630	8580873	0	1	0
chr1	8591360	8591433	1	1	0
chr1	8591515	8591926	0	1	0
chr1	8594738	8594951	0	1	0
chr1	8597609	8598696	0	0	1
chr1	8598903	8599071	0	0	1
chr1	8599790	8599863	0	0	1
chr1	8611753	8612422	0	0	1
chr1	8612910	8613093	0	0	0
chr1	8620029	8620333	1	0	1
chr1	8620996	8621390	0	0	1
chr1	8622035	8622130	0	0	1
chr1	8628793	8629044	0	0	0
chr1	8629178	8629791	0	0	1
chr1	8631278	8631351	1	0	0
chr1	8632023	8632550	0	0	1
chr1	8639209	8639363	0	0	0
chr1	8641057	8641221	0	0	1
chr1	8641381	8641757	0	0	1
chr1	8643407	8643692	0	1	0
chr1	8648977	8649210	0	0	1
chr1	8652252	8652389	0	1	1
chr1	8660125	8660817	0	0	1
chr1	8661673	8661836	0	0	1
chr1	8663868	8663941	1	0	0
chr1	8668329	8668402	1	0	1
chr1	8669488	8669846	1	0	0
chr1	8671393	8671513	0	0	1
chr1	8672611	8672760	0	0	0
chr1	8674861	8675189	1	1	0
chr1	8676139	8676268	0	1	0
chr1	8679266	8679638	0	0	1
chr1	8680342	8680545	0	0	1
chr1	8682666	8682835	0	0	1
chr1	8686870	8687336	0	1	0
chr1	8701003	8701586	0	0	1
chr1	8702858	8703854	0	0	1
chr1	8707004	8707273	0	0	1
chr1	8711987	8712956	0	0	1
chr1	8717856	8717946	1	0	1
chr1	8718844	8719503	0	0	1
chr1	8726238	8726915	0	1	1
chr1	8727769	8728204	0	1	1
chr1	8728257	8728436	0	1	0
chr1	8742179	8742252	1	0	0
chr1	8748237	8748670	0	1	1
chr1	8753589	8754618	0	0	1
chr1	8755052	8755185	0	0	1
chr1	8764098	8764254	0	1	0
chr1	8786765	8787002	1	0	0
chr1	8806764	8806837	1	0	0
chr1	8807374	8807447	1	0	0
chr1	8814989	8815076	0	0	0
chr1	8815622	8815896	0	0	0
chr1	8817067	8818224	0	0	1
chr1	8822727	8823022	0	1	1
chr1	8826006	8826201	1	0	0
chr1	8829537	8830031	0	1	1
chr1	8831260	8831575	0	0	0
chr1	8837113	8837421	0	1	0
chr1	8837502	8837771	0	1	0
chr1	8848637	8849281	0	1	1
chr1	8859453	8859673	0	1	1
chr1	8862434	8862708	0	1	1
chr1	8869078	8869310	1	1	1
chr1	8873486	8873809	0	0	1
chr1	8877775	8879378	0	0	1
chr1	8880010	8880251	0	0	1
chr1	8889472	8890484	0	1	1
chr1	8890518	8890644	0	1	1
chr1	8899424	8899497	1	0	0
chr1	8903935	8904225	0	0	1
chr1	8908139	8908212	1	0	1
chr1	8914344	8914651	0	1	1
chr1	8915157	8915705	0	1	1
chr1	8917950	8918388	0	0	1
chr1	8925534	8925779	0	0	0
chr1	8929892	8930390	0	1	1
chr1	8938479	8938965	0	0	1
chr1	8941915	8942197	0	1	1
chr1	8943255	8943694	0	1	1
chr1	8943920	8944309	0	1	1
chr1	8951268	8951565	0	1	1
chr1	8955252	8955785	0	1	1
chr1	8960943	8961047	1	0	0
chr1	8986010	8986495	0	1	1
chr1	8987776	8988284	0	1	1
chr1	9004418	9004491	1	0	0
chr1	9004856	9005361	0	1	1
chr1	9010101	9010298	0	0	0
chr1	9015944	9016167	1	0	0
chr1	9029024	9029105	0	0	0
chr1	9029380	9029586	1	0	0
chr1	9031553	9032175	1	0	0
chr1	9040635	9040708	0	0	0
chr1	9040963	9041211	0	0	0
chr1	9045733	9046504	0	1	1
chr1	9050973	9051051	0	1	0
chr1	9051313	9051641	0	1	0
chr1	9051708	9051823	0	1	0
chr1	9052122	9052544	0	0	0
chr1	9060682	9060755	0	0	0
chr1	9068722	9069772	0	0	1
chr1	9070512	9070823	0	1	1
chr1	9074482	9074634	1	0	0
chr1	9078005	9078263	0	0	1
chr1	9080780	9080897	1	1	0
chr1	9088833	9088958	0	0	0
chr1	9095443	9095681	0	0	0
chr1	9101292	9101795	0	0	1
chr1	9107072	9107323	0	1	0
chr1	9110643	9111053	0	0	1
chr1	9128604	9129859	0	0	1
chr1	9142167	9142503	0	0	0
chr1	9143194	9143395	1	1	0
chr1	9150612	9151711	0	1	1
chr1	9161468	9161627	0	1	0
chr1	9163740	9164229	0	1	1
chr1	9165537	9165679	0	1	0
chr1	9166510	9166583	0	1	0
chr1	9166868	9166950	0	1	0
chr1	9167565	9167638	1	0	0
chr1	9176450	9176806	0	1	1
chr1	9181221	9181534	0	0	1
chr1	9181997	9182653	0	0	1
chr1	9182773	9183180	0	0	1
chr1	9196368	9196720	0	1	1
chr1	9198558	9198934	0	0	1
chr1	9201313	9201925	0	0	1
chr1	9225137	9225721	0	0	0
chr1	9228659	9228743	1	0	0
chr1	9234142	9235295	0	0	1
chr1	9252802	9253442	0	0	1
chr1	9253873	9253960	1	0	1
chr1	9266930	9267403	0	0	1
chr1	9280447	9280759	0	1	1
chr1	9291995	9292161	0	0	1
chr1	9292341	9293220	0	0	1
chr1	9293379	9293951	0	0	1
chr1	9308120	9308936	0	1	1
chr1	9315681	9316003	1	1	1
chr1	9317954	9318061	0	1	1
chr1	9318209	9318282	0	1	1
chr1	9321426	9321646	0	1	1
chr1	9322886	9323105	0	1	1
chr1	9324492	9324956	0	1	1
chr1	9326712	9327434	0	0	1
chr1	9338102	9338235	1	1	0
chr1	9338948	9339069	1	1	0
chr1	9345618	9345968	0	1	0
chr1	9347090	9347238	0	0	1
chr1	9347484	9347715	0	0	1
chr1	9350157	9350230	1	0	0
chr1	9352354	9352922	0	1	0
chr1	9371433	9371816	0	1	1
chr1	9383045	9383118	1	0	0
chr1	9385074	9385147	1	0	0
chr1	9388401	9388644	0	1	1
chr1	9406198	9406477	0	0	0
chr1	9410713	9411162	0	1	0
chr1	9413223	9413468	0	1	1
chr1	9428486	9429208	0	0	1
chr1	9437955	9438588	0	1	1
chr1	9438613	9438686	0	1	1
chr1	9441498	9441947	0	1	1
chr1	9443746	9443819	1	0	1
chr1	9444363	9444910	1	1	1
chr1	9449207	9449530	0	1	0
chr1	9452571	9453156	0	0	0
chr1	9455853	9456020	0	0	0
chr1	9473063	9473343	0	1	1
chr1	9490791	9490864	0	0	1
chr1	9490932	9491316	0	0	1
chr1	9495065	9495541	0	0	1
chr1	9519491	9519603	0	0	0
chr1	9532656	9533243	0	1	1
chr1	9538843	9539937	0	0	1
chr1	9539946	9540123	0	0	1
chr1	9542254	9542631	0	1	1
chr1	9552070	9552301	0	1	1
chr1	9555420	9555589	1	0	1
chr1	9558240	9558613	0	1	1
chr1	9559201	9559432	0	1	1
chr1	9561058	9561236	0	1	0
chr1	9561318	9561815	0	1	1
chr1	9572649	9573070	1	0	0
chr1	9573481	9574049	0	1	0
chr1	9588255	9589060	0	0	1
chr1	9589110	9589512	0	0	1
chr1	9593438	9594041	0	0	1
chr1	9603858	9604349	0	1	1
chr1	9604668	9605155	0	1	1
chr1	9607099	9607232	0	1	0
chr1	9615694	9615834	0	1	0
chr1	9618945	9619054	1	1	0
chr1	9623557	9623813	0	1	1
chr1	9626852	9627460	0	0	1
chr1	9648218	9648470	0	1	1
chr1	9651575	9652500	0	0	1
chr1	9655183	9655320	1	0	0
chr1	9677085	9677322	0	0	0
chr1	9680724	9680975	1	0	0
chr1	9687169	9688039	0	0	1
chr1	9688888	9689781	0	0	1
chr1	9690019	9690131	0	0	1
chr1	9702342	9702448	0	0	0
chr1	9707502	9707579	0	0	0
chr1	9719298	9719620	1	1	1
chr1	9721701	9721983	0	1	1
chr1	9724998	9725280	0	1	1
chr1	9751651	9752082	0	1	0
chr1	9753042	9753554	0	1	1
chr1	9755343	9755781	0	1	1
chr1	9758902	9758975	0	1	1
chr1	9766768	9767084	0	1	1
chr1	9780927	9781094	1	0	0
chr1	9782876	9783099	1	0	0
chr1	9784419	9784854	0	1	0
chr1	9792243	9792665	0	0	1
chr1	9793872	9794043	0	1	0
chr1	9796537	9797064	0	0	1
chr1	9798447	9798617	0	1	0
chr1	9809085	9809158	1	0	1
chr1	9809165	9809365	1	0	1
chr1	9811288	9811509	0	1	0
chr1	9812086	9812232	1	1	0
chr1	9820460	9820759	0	0	1
chr1	9822927	9824431	0	0	1
chr1	9835525	9836406	0	1	1
chr1	9836652	9837073	0	1	1
chr1	9841990	9842499	0	0	0
chr1	9842753	9843165	0	1	1
chr1	9844161	9844368	0	1	0
chr1	9852045	9852813	0	1	1
chr1	9859229	9859657	0	1	1
chr1	9861394	9861567	1	1	1
chr1	9866827	9867737	0	1	1
chr1	9872646	9873038	0	0	1
chr1	9874741	9875223	0	0	1
chr1	9884041	9884384	0	1	0
chr1	9886270	9886343	0	1	0
chr1	9890207	9890701	0	1	1
chr1	9891161	9891529	0	1	1
chr1	9892693	9893053	0	1	0
chr1	9898995	9899068	1	0	0
chr1	9901937	9902295	0	1	0
chr1	9909254	9909327	0	0	0
chr1	9909790	9910977	0	0	1
chr1	9916470	9916710	0	1	1
chr1	9922218	9922982	1	0	1
chr1	9929230	9929440	0	0	1
chr1	9929523	9929653	0	0	1
chr1	9942428	9942645	0	0	1
chr1	9942838	9943560	0	0	1
chr1	9949652	9950750	0	1	1
chr1	9984412	9984622	0	0	0
chr1	9996530	9996610	1	0	1
chr1	9996648	9997364	0	0	1
chr1	9997589	9998053	0	0	1
chr1	10001017	10001280	0	0	1
chr1	10007306	10007379	0	0	0
chr1	10030663	10030982	1	0	0
chr1	10032276	10033609	0	0	1
chr1	10045875	10046453	0	1	1
chr1	10046477	10046670	0	1	1
chr1	10054578	10054655	0	0	0
chr1	10059101	10059174	1	1	0
chr1	10059351	10059479	0	1	0
chr1	10061812	10061898	1	0	0
chr1	10065364	10065634	0	1	1
chr1	10067143	10067216	0	1	0
chr1	10071483	10071784	1	0	0
chr1	10074465	10074599	0	1	1
chr1	10074685	10074910	1	1	1
chr1	10075144	10075217	0	1	1
chr1	10082275	10082348	1	0	0
chr1	10085196	10085403	1	1	1
chr1	10105536	10105831	0	1	0
chr1	10108072	10108556	0	1	1
chr1	10111908	10112195	0	0	0
chr1	10115784	10115857	1	0	0
chr1	10128181	10128484	0	1	1
chr1	10132078	10132212	1	0	0
chr1	10136029	10136102	1	0	0
chr1	10136434	10136507	1	1	0
chr1	10148793	10149593	0	1	0
chr1	10153045	10153154	0	0	0
chr1	10155253	10155331	0	0	1
chr1	10160893	10161146	0	1	1
chr1	10161435	10161930	0	1	1
chr1	10170985	10171186	1	1	0
chr1	10178697	10180110	0	0	1
chr1	10182283	10182750	0	1	0
chr1	10196720	10197314	0	1	1
chr1	10201353	10201447	0	1	1
chr1	10203813	10203896	0	0	0
chr1	10209322	10209417	1	0	0
chr1	10209774	10210714	0	0	1
chr1	10210967	10211652	0	0	1
chr1	10217956	10218243	0	1	1
chr1	10225186	10225259	1	0	0
chr1	10228756	10229042	1	0	0
chr1	10232390	10232463	0	1	0
chr1	10241808	10241912	1	1	0
chr1	10243288	10243590	0	0	0
chr1	10250890	10250963	1	1	0
chr1	10253539	10254113	0	1	1
chr1	10257913	10258060	0	1	1
chr1	10258482	10258562	0	1	1
chr1	10267435	10268301	0	1	1
chr1	10270799	10270928	1	0	0
chr1	10272009	10272082	1	1	0
chr1	10279269	10279342	0	0	0
chr1	10280833	10281123	0	1	1
chr1	10281475	10281630	1	1	1
chr1	10283344	10283893	0	1	1
chr1	10288082	10288476	0	1	1
chr1	10295429	10296031	0	0	1
chr1	10297775	10297922	0	0	1
chr1	10298356	10298719	0	0	1
chr1	10299760	10299849	0	0	1
chr1	10302255	10302328	1	1	0
chr1	10307796	10307928	1	1	1
chr1	10309364	10309470	1	1	0
chr1	10310831	10310904	1	1	0
chr1	10318185	10318258	0	1	1
chr1	10331886	10332041	1	1	0
chr1	10337721	10337802	0	0	1
chr1	10337962	10338267	0	0	1
chr1	10339730	10340046	0	0	1
chr1	10352266	10352433	1	1	0
chr1	10367847	10367920	1	0	0
chr1	10377288	10377669	0	1	1
chr1	10380638	10380798	1	1	1
chr1	10387466	10388352	0	0	1
chr1	10398304	10399621	0	0	1
chr1	10415517	10415590	0	0	0
chr1	10427990	10428246	0	0	1
chr1	10429928	10431170	0	0	1
chr1	10440353	10440521	1	1	0
chr1	10449686	10449982	0	0	1
chr1	10450616	10450696	0	0	1
chr1	10450918	10451642	0	0	1
chr1	10456663	10456821	0	1	0
chr1	10459189	10459262	1	1	1
chr1	10459269	10459393	1	1	1
chr1	10461137	10461418	0	1	0
chr1	10471927	10472759	0	0	1
chr1	10474629	10475554	0	0	1
chr1	10490282	10490705	0	0	1
chr1	10493209	10493322	1	1	0
chr1	10494562	10495340	0	1	1
chr1	10504362	10504435	1	1	0
chr1	10507163	10507694	0	0	1
chr1	10508658	10508738	1	1	0
chr1	10508779	10508917	1	1	0
chr1	10509859	10510077	0	1	1
chr1	10510411	10510857	0	1	1
chr1	10514323	10514676	0	1	1
chr1	10515020	10515320	1	1	1
chr1	10517354	10517484	0	1	0
chr1	10518829	10519330	0	1	1
chr1	10522588	10522661	0	1	0
chr1	10525211	10525405	1	0	0
chr1	10528368	10528905	0	1	1
chr1	10530370	10530566	0	1	1
chr1	10532467	10532643	0	0	0
chr1	10537308	10537575	0	1	0
chr1	10539415	10539881	0	1	1
chr1	10540699	10540838	0	1	0
chr1	10541515	10541588	1	1	0
chr1	10544036	10544109	1	0	0
chr1	10548231	10548498	0	0	0
chr1	10553236	10553404	0	1	0
chr1	10554510	10554583	1	1	0
chr1	10555318	10555407	0	1	0
chr1	10555473	10556548	0	1	1
chr1	10559444	10559563	0	1	1
chr1	10567001	10567204	0	0	0
chr1	10579434	10579745	0	0	1
chr1	10590701	10591294	0	0	1
chr1	10592484	10592589	1	0	0
chr1	10592809	10593022	1	1	0
chr1	10594794	10594950	0	1	1
chr1	10598338	10598633	0	1	1
chr1	10606258	10606331	1	0	0
chr1	10612526	10613187	0	0	0
chr1	10615042	10615621	0	1	1
chr1	10623025	10623418	0	1	1
chr1	10628728	10628982	1	1	1
chr1	10630600	10630812	1	1	0
chr1	10631965	10632116	0	1	1
chr1	10634779	10634852	1	1	1
chr1	10635176	10635342	0	1	1
chr1	10635513	10635586	0	1	1
chr1	10640074	10640626	0	0	1
chr1	10646456	10646648	0	0	1
chr1	10649125	10649996	0	0	1
chr1	10651419	10651659	0	0	1
chr1	10657068	10657374	0	0	1
chr1	10663332	10664205	0	1	1
chr1	10664386	10664501	1	1	1
chr1	10668337	10668567	0	0	1
chr1	10671206	10671425	1	0	1
chr1	10671713	10671898	0	0	1
chr1	10673087	10673363	1	0	1
chr1	10676946	10677230	0	0	1
chr1	10677682	10677800	0	0	1
chr1	10679660	10679835	0	1	1
chr1	10682467	10682766	0	1	0
chr1	10685207	10685624	0	1	1
chr1	10686547	10686721	1	1	1
chr1	10693661	10695111	0	0	1
chr1	10700295	10700499	1	0	0
chr1	10701296	10701369	1	0	0
chr1	10702864	10702981	1	0	1
chr1	10704271	10704840	0	0	1
chr1	10708662	10709521	0	0	1
chr1	10709685	10709758	0	0	1
chr1	10714392	10714922	0	1	1
chr1	10717889	10717962	1	1	0
chr1	10721177	10721444	0	1	0
chr1	10724933	10725956	0	0	1
chr1	10726481	10726664	0	0	1
chr1	10727774	10728265	0	0	1
chr1	10728617	10729231	0	0	1
chr1	10731057	10731190	1	0	1
chr1	10734093	10734210	0	0	1
chr1	10734424	10735491	0	0	1
chr1	10737194	10737420	0	0	1
chr1	10738519	10738988	0	1	1
chr1	10749060	10749186	0	1	0
chr1	10753361	10753522	0	1	1
chr1	10754629	10754861	0	1	1
chr1	10756035	10756432	0	1	1
chr1	10756866	10757073	0	1	1
chr1	10761927	10762110	0	0	0
chr1	10765256	10765368	0	0	0
chr1	10765671	10766227	0	1	0
chr1	10775980	10776344	0	1	1
chr1	10779914	10780107	1	1	0
chr1	10780340	10780413	0	1	0
chr1	10781694	10781775	1	1	0
chr1	10782567	10783121	0	1	1
chr1	10787221	10787726	0	0	0
chr1	10788621	10788952	0	0	1
chr1	10793673	10794322	0	0	1
chr1	10795978	10796869	0	0	1
chr1	10803089	10803162	0	0	0
chr1	10809214	10809319	0	0	0
chr1	10813681	10814053	0	0	1
chr1	10814902	10815164	1	1	1
chr1	10822824	10823270	0	1	0
chr1	10825030	10825138	1	1	1
chr1	10829680	10829753	1	1	0
chr1	10834807	10834899	0	1	0
chr1	10835192	10835299	0	1	0
chr1	10835736	10836211	0	1	1
chr1	10841064	10841442	0	1	0
chr1	10851393	10851466	1	1	0
chr1	10860104	10860447	0	1	0
chr1	10866576	10867530	0	0	1
chr1	10867962	10868205	0	0	1
chr1	10877349	10877506	1	0	0
chr1	10888407	10889210	0	0	1
chr1	10901189	10901943	0	1	1
chr1	10903769	10903842	0	1	0
chr1	10905564	10905637	1	0	1
chr1	10907756	10907836	1	1	0
chr1	10909970	10910191	0	1	1
chr1	10911077	10911422	0	1	0
chr1	10916075	10916376	0	0	0
chr1	10917853	10918139	0	0	0
chr1	10922492	10923029	0	0	0
chr1	10937251	10937737	0	1	0
chr1	10941875	10942264	0	0	1
chr1	10943899	10944604	0	1	1
chr1	10952143	10952255	1	0	0
chr1	10952591	10953104	0	0	0
chr1	10960734	10961267	0	0	1
chr1	10962302	10962811	0	0	0
chr1	10968005	10968529	0	1	1
chr1	10969724	10969809	1	1	0
chr1	10975659	10976020	0	0	1
chr1	10979463	10979818	0	1	1
chr1	10980041	10981161	0	0	1
chr1	11011862	11013173	0	0	1
chr1	11027041	11027114	1	0	0
chr1	11037642	11037897	0	1	1
chr1	11045543	11045965	0	1	1
chr1	11046564	11046637	1	1	1
chr1	11051938	11052058	0	1	0
chr1	11052186	11052259	0	1	0
chr1	11052954	11053048	0	1	0
chr1	11053744	11054013	0	1	0
chr1	11059242	11060460	0	0	1
chr1	11060520	11060665	0	0	1
chr1	11068319	11068521	1	1	1
chr1	11080503	11080773	1	1	0
chr1	11099174	11100000	0	0	1
chr1	11106423	11106524	0	0	1
chr1	11134199	11134853	0	1	1
chr1	11144576	11145029	0	1	1
chr1	11147137	11147584	0	1	1
chr1	11153262	11153456	0	0	1
chr1	11157353	11157431	0	1	0
chr1	11157621	11158116	0	1	1
chr1	11158675	11158968	0	1	1
chr1	11174440	11174561	0	1	0
chr1	11177986	11178669	0	1	1
chr1	11180264	11180498	0	1	1
chr1	11182938	11183177	0	1	1
chr1	11186710	11186958	0	1	0
chr1	11187388	11188166	0	1	1
chr1	11199013	11199707	0	1	1
chr1	11212314	11212482	0	1	0
chr1	11214804	11215067	0	1	1
chr1	11215302	11215375	0	1	1
chr1	11216669	11216805	1	1	0
chr1	11236238	11236470	0	1	0
chr1	11237402	11237575	0	1	0
chr1	11241645	11242121	0	1	1
chr1	11246082	11246666	0	1	1
chr1	11262051	11262901	0	0	1
chr1	11272576	11273748	0	0	1
chr1	11281252	11281374	1	0	1
chr1	11281961	11282253	0	0	1
chr1	11285925	11286077	0	1	0
chr1	11286179	11287086	0	1	1
chr1	11292409	11293146	0	1	1
chr1	11298782	11298966	0	1	1
chr1	11298999	11299072	0	1	1
chr1	11301688	11301906	0	1	1
chr1	11302760	11302833	1	0	0
chr1	11312138	11312734	0	1	0
chr1	11314829	11315229	0	1	0
chr1	11316574	11317071	0	1	1
chr1	11320128	11320354	0	1	0
chr1	11321741	11322247	0	1	1
chr1	11331497	11331580	1	1	1
chr1	11337456	11337788	0	0	1
chr1	11339522	11340165	0	0	1
chr1	11345890	11346517	0	1	1
chr1	11354976	11356208	0	0	1
chr1	11358956	11359207	0	1	0
chr1	11361550	11361623	1	0	1
chr1	11361663	11361966	1	1	1
chr1	11362809	11362882	0	1	1
chr1	11374293	11374411	0	1	0
chr1	11374441	11374655	0	1	0
chr1	11375587	11376089	1	1	1
chr1	11377038	11377278	0	1	1
chr1	11379924	11380172	0	1	0
chr1	11383565	11384244	0	1	1
chr1	11391720	11392216	0	1	1
chr1	11403783	11403919	0	1	0
chr1	11411916	11412541	0	1	1
chr1	11413007	11414348	0	1	1
chr1	11417024	11417512	0	0	1
chr1	11434401	11434809	0	1	1
chr1	11435036	11435145	0	1	1
chr1	11438684	11439387	0	1	1
chr1	11441412	11441750	0	0	1
chr1	11448408	11449100	0	1	1
chr1	11451848	11451921	1	0	0
chr1	11454145	11454459	0	0	1
chr1	11456202	11456369	0	1	1
chr1	11456868	11457133	1	1	0
chr1	11458536	11459263	0	1	1
chr1	11461574	11461894	0	1	1
chr1	11462374	11462808	0	1	1
chr1	11463264	11463399	0	1	1
chr1	11472692	11473011	0	1	0
chr1	11473728	11473840	0	0	1
chr1	11474709	11475108	0	0	1
chr1	11475874	11476033	0	0	0
chr1	11478311	11479463	0	0	1
chr1	11479976	11480264	0	0	1
chr1	11482792	11482985	0	0	1
chr1	11485286	11485405	0	1	0
chr1	11486417	11486490	1	1	0
chr1	11487464	11487537	1	1	0
chr1	11498039	11498147	1	0	0
chr1	11499071	11500390	0	0	1
chr1	11507292	11507713	0	1	1
chr1	11513756	11513921	0	0	0
chr1	11520095	11520374	1	1	0
chr1	11537300	11537533	1	0	0
chr1	11538263	11538660	1	0	0
chr1	11538670	11538743	1	0	0
chr1	11541227	11541478	0	1	0
chr1	11545898	11545971	1	1	0
chr1	11550570	11550907	0	0	1
chr1	11563360	11563980	0	0	1
chr1	11566509	11566697	0	0	0
chr1	11573170	11573324	0	0	0
chr1	11584768	11585092	0	0	0
chr1	11594250	11594533	1	0	0
chr1	11599876	11600447	0	1	1
chr1	11611702	11611900	1	1	0
chr1	11614981	11615374	1	1	1
chr1	11617344	11617477	0	0	0
chr1	11620341	11620571	0	1	0
chr1	11620907	11621007	0	1	0
chr1	11624341	11624487	1	0	0
chr1	11626262	11626747	0	0	1
chr1	11629380	11629738	0	1	1
chr1	11634330	11634802	0	1	0
chr1	11635872	11636054	0	0	1
chr1	11642299	11642683	0	1	1
chr1	11645613	11645928	0	1	1
chr1	11648251	11648324	0	0	1
chr1	11650303	11650857	0	0	1
chr1	11654244	11655267	0	0	1
chr1	11663769	11664994	0	0	1
chr1	11665850	11665935	1	0	0
chr1	11680451	11681683	0	0	1
chr1	11690422	11691872	0	0	1
chr1	11693524	11693597	0	0	1
chr1	11700162	11700943	0	0	1
chr1	11701002	11701079	0	0	1
chr1	11701128	11702660	0	0	1
chr1	11704168	11704499	0	0	1
chr1	11707704	11708058	0	1	1
chr1	11710990	11711331	0	1	1
chr1	11714953	11715775	0	1	1
chr1	11719353	11720043	0	1	1
chr1	11721970	11722247	0	0	1
chr1	11722439	11722818	0	0	1
chr1	11729845	11729918	1	0	0
chr1	11731586	11732022	0	0	1
chr1	11735580	11736568	0	0	1
chr1	11736841	11736922	0	0	1
chr1	11746751	11747357	0	1	0
chr1	11749237	11749310	0	1	0
chr1	11752590	11752860	1	1	1
chr1	11766919	11766992	1	1	0
chr1	11784852	11785402	0	0	1
chr1	11790867	11790940	0	1	1
chr1	11803366	11803832	0	0	1
chr1	11804825	11805063	0	0	0
chr1	11805533	11806487	0	0	1
[truncated: 375,449+ more rows]
