# Supplementary material for: Single-cell epigenomics reveals mechanisms of human cortical development
Source: Nature. 2021 Oct 6;598(7879):205–13. doi: 10.1038/s41586-021-03209-8 (PMC8494642; doi:10.1038/s41586-021-03209-8)
Supplement: Supplementary file 14 — This file contains Supplementary Table 24. [file 41586_2021_3209_MOESM14_ESM.xlsx]

## Sheet: PFCV1IPCDEgenes
	p_val	avg_logFC	pct.1	pct.2	p_val_adj
NR2F1	0	-1.0505	0.132	0.602	0
NPY	0	-0.822753	0.101	0.497	0
RPL39	0	-0.452366	0.998	1	0
RPL41	0	-0.352849	0.997	1	0
RPS21	0	-0.445349	0.814	0.957	0
RPS27	0	-0.323576	0.999	1	0
RBP1	0	0.897733	0.509	0.197	0
RPL36	0	-0.327323	0.985	0.998	0
RPS28	0	-0.334083	0.98	0.996	0
RPL37A	0	-0.316657	0.99	0.997	0
RPS19	0	-0.284435	1	1	0
RPL36A	0	-0.44245	0.716	0.909	0
RPL37	0	-0.360808	0.917	0.972	0
RPL38	0	-0.348565	0.91	0.979	0
RP11-386G11.10	0	0.655404	0.357	0.129	0
MEF2C	0	-0.586847	0.182	0.469	0
RPS15A	0	-0.268319	0.99	0.999	0
IL13RA2	0	-0.457669	0.005	0.156	0
XXbac-BPG252P9.9	0	0.615461	0.321	0.097	0
RPLP2	0	-0.256727	0.992	0.998	0
RPL31	0	-0.303699	0.965	0.991	0
ACTB	0	0.326524	0.998	0.999	0
RPL35A	0	-0.252531	0.993	0.999	0
RPS26	0	-0.328213	0.935	0.99	0
RPL27	0	-0.309879	0.93	0.984	0
MDFI	0	-0.501373	0.058	0.259	0
DLX6-AS1	0	0.487395	0.214	0.031	0
RPS17	0	-0.251138	0.98	0.997	0
DLX2	0	0.388467	0.16	0.016	0
NNAT	0	0.40077	0.964	0.936	0
RP11-436D23.1	0	0.584756	0.487	0.294	0
TCF4	0	-0.405549	0.587	0.78	0
AKAP7	0	-0.351388	0.095	0.278	0
CAMKV	0	-0.314193	0.05	0.193	0
TMEM258	0	-0.35121	0.622	0.827	0
ACTG1	0	0.275453	0.958	0.965	0
BEST1	0	0.404253	0.199	0.045	0
NFIX	0	-0.461958	0.301	0.525	0
EIF4G2	0	0.31713	0.8	0.752	0
MOXD1	0	0.470938	0.252	0.085	0
PTOV1	0	-0.312669	0.239	0.46	0
MEG3	0	0.519223	0.246	0.084	0
S100A16	0	0.376634	0.177	0.043	0
MSRA	0	-0.310702	0.094	0.251	0
ANXA2	0	0.427508	0.208	0.062	0
ZBTB18	0	-0.371486	0.302	0.511	0
CHD3	0	-0.332991	0.174	0.358	0
TTC9B	0	-0.272492	0.141	0.302	0
MAP1B	0	0.280979	0.897	0.852	0
CRYAB	0	-1.31596	0.139	0.245	0
NEUROD6	0	-0.366967	0.211	0.39	0
AC090498.1	0	-0.317869	0.324	0.52	0
TMEM108	0	0.397171	0.238	0.112	0
CORO1C	0	0.422401	0.555	0.433	0
BHLHE22	0	-0.299765	0.079	0.203	0
NDUFB2	0	-0.273375	0.64	0.798	0
SRM	0	0.299207	0.177	0.173	0
C1QTNF4	0	-0.264851	0.243	0.416	0
CCNI	0	0.300524	0.796	0.733	0
GDI1	0	0.314827	0.468	0.371	0
HSPB1	0	0.302586	0.651	0.556	0
STK17A	0	0.385397	0.325	0.229	0
SNRPF	0	-0.286754	0.535	0.688	0
TIMP3	0	0.411038	0.159	0.068	0
TXN	0	-0.254838	0.603	0.759	0
SH3BGRL	0	0.297081	0.524	0.445	0
PPP1CB	0	0.330404	0.505	0.416	0
DNAJB1	0	0.40862	0.578	0.46	0
FSCN1	0	0.347203	0.413	0.301	0
DOK5	0	-0.282341	0.33	0.492	0
APP	0	0.25051	0.538	0.487	0
FAM84A	0	0.304188	0.136	0.047	0
GLUL	0	0.299785	0.397	0.307	0
LRRC75A	0	0.257941	0.147	0.052	0
CITED2	0	0.323636	0.272	0.158	0
HIST1H1D	0	-0.366145	0.203	0.337	0
NTM	0	0.427425	0.321	0.226	0
TRIM9	0	0.316351	0.249	0.147	0
SDC2	0	0.335564	0.315	0.196	0
ZEB2	0	0.318137	0.326	0.231	0
ARL4D	0	0.314155	0.229	0.126	0
CALR	0	0.259381	0.405	0.354	0
ZFAND5	0	0.265779	0.432	0.359	0
DPP7	0	0.258462	0.181	0.084	0
AC004158.3	0	0.270133	0.102	0.034	0
HSPA5	0	0.278576	0.627	0.618	0
HNRNPA1L2	0	0.286591	0.235	0.148	0
YWHAZ	0	0.254548	0.593	0.546	0
BTG2	0	0.3181	0.28	0.182	0
HIST1H4C	0	-0.304281	0.429	0.57	0
ATAT1	0	0.26658	0.32	0.26	0
BAG6	0	0.27688	0.289	0.193	0
HBG2	0	-0.532776	0.164	0.241	0
WIPF3	0	0.266405	0.223	0.138	0
EPHB6	0	0.304762	0.219	0.143	0
ROBO1	0	0.279031	0.235	0.152	0
LIMA1	0	0.270162	0.198	0.123	0
NEUROG1	0	0.307009	0.184	0.107	0
MT2A	0	-0.264346	0.199	0.31	0
CKS2	0	-0.292808	0.474	0.59	0
PPP2R2B	0	0.258172	0.38	0.306	3e-06
LMNA	0	0.254384	0.169	0.095	6e-06
SSTR2	0	0.33059	0.43	0.359	8e-06
CCNB2	0	-0.251446	0.303	0.417	8e-06
RND3	0	0.250351	0.273	0.196	1.4e-05
SAT1	0	0.274795	0.342	0.283	0.000642
