# Supplementary material for: Single-cell epigenomics reveals mechanisms of human cortical development
Source: Nature. 2021 Oct 6;598(7879):205–13. doi: 10.1038/s41586-021-03209-8 (PMC8494642; doi:10.1038/s41586-021-03209-8)
Supplement: Supplementary file 15 — This file contains Supplementary Table 25. [file 41586_2021_3209_MOESM15_ESM.xlsx]

## Sheet: PFC_IPC_peaks
chr9	104841372	104842119
chr18	9765951	9766438
chr13	22883500	22884243
chr7	55410481	55411157
chr7	71243751	71244400
chr7	25314546	25315016
chr11	70333142	70333646
chr17	18017103	18017438
chr11	17415616	17416223
chr8	119114336	119114804
chr8	122064624	122065268
chr14	89924038	89924681
chr1	36645625	36646217
chr8	32927798	32928000
chr12	119842981	119843482
chr8	37224083	37224965
chr1	180249118	180249619
chrX	153499334	153500258
chr1	32279688	32280092
chr19	4044765	4045704
chr9	90683909	90685230
chr22	20256210	20256781
chr19	5473700	5473923
chr1	182633472	182634133
chr2	7264592	7265642
chr15	99536310	99537551
chr1	224666557	224667267
chr19	5086294	5086603
chr9	80325985	80326425
chr2	223113116	223113504
chr1	36575809	36576960
chr16	4800796	4801020
chr21	31685950	31686798
chr22	30340600	30341636
chr13	113639168	113640098
chr16	48729389	48730014
chr16	70026009	70026634
chr1	73717913	73718414
chr10	124341825	124342159
chr12	24193268	24194046
chr13	59789578	59789893
chr2	66849047	66849629
chr1	205979949	205980660
chr17	76034414	76035361
chr14	40090830	40091037
chr16	71587	72740
chr13	31885396	31886440
chr10	61316587	61317060
chr11	38252499	38252873
chr2	222017082	222017845
chr2	3404291	3404708
chr20	58789029	58789410
chr21	44947064	44947755
chr4	25007098	25007755
chr7	139881617	139882251
chr2	118154117	118154474
chr19	4058078	4059302
chr8	93533795	93534370
chr1	11707751	11708026
chr3	3772524	3773312
chr14	82344687	82345918
chr1	7608907	7609643
chr3	135916106	135916687
chr17	45941940	45942960
chr5	140000237	140000675
chr9	97381999	97382375
chr12	68405707	68406536
chr1	39684869	39685392
chr3	81041301	81041537
chr15	27249430	27249952
chr15	40286089	40286479
chr3	40212784	40213523
chr10	51667603	51668310
chr14	27049933	27050588
chr3	78783570	78783921
chr8	106203418	106203773
chr22	20154760	20155749
chr21	15549059	15549597
chr2	65857231	65857549
chr19	12828342	12828727
chr20	63036175	63036722
chr19	42090268	42090942
chr4	153025360	153025935
chr14	47788045	47788402
chr18	44841851	44842088
chr4	17269295	17269906
chr3	79974029	79974774
chr7	43531621	43531978
chr3	117427045	117427625
chr15	58339872	58340490
chrX	53383056	53383767
chr5	140341467	140341940
chr2	17161092	17161428
chr15	76172770	76173119
chr17	45435729	45435855
chr12	48600533	48601381
chr16	24324353	24324845
chr6	112879564	112880693
chr9	132231239	132231348
chr2	104943538	104944743
chr11	27293527	27294226
chr17	59851763	59852070
chr1	3599340	3599750
chr2	96483980	96484410
chr3	4876974	4877391
chr6	157989516	157990263
chr3	55565362	55565891
chr8	139822448	139822971
chr11	104610591	104611012
chr15	74278171	74278610
chr22	30471767	30472206
chr1	243263755	243264302
chr3	64238664	64239505
chr3	134342066	134342598
chr3	138824903	138825730
chr6	107157932	107158244
chr13	114185273	114185892
chr17	80795625	80796062
chr2	173346989	173347906
chr9	116959113	116960325
chr3	103060027	103060739
chr5	134555515	134556369
chr19	47377013	47378093
chr14	22432164	22433723
chr13	36150944	36151048
chr5	93570365	93571180
chr14	65971168	65971603
chr7	128454357	128454680
chr5	171862624	171862921
chr6	21046271	21046905
chr6	50467974	50468173
chr9	101201639	101202281
chr10	129235877	129236646
chr17	4444495	4445275
chr13	113619743	113620288
chr4	81095005	81095702
chr2	129492523	129492933
chr20	57572926	57573641
chr3	50390743	50391092
chr10	71475109	71475863
chr11	119934765	119935884
chr13	50826814	50827437
chr18	1103346	1103861
chr2	72989808	72990105
chr12	43191592	43192047
chr12	11949489	11950531
chr4	181168123	181168717
chr1	6464586	6464659
chr20	39195308	39196010
chr4	1207847	1208222
chr21	15419295	15419592
chr15	33398291	33398855
chr7	47385473	47386134
chr1	157886905	157887285
chr3	189222879	189223587
chr7	25675761	25676417
chr13	55744148	55744529
chr22	46843741	46843911
chr5	164234802	164235838
chr1	3001436	3001708
chr18	11724837	11725065
chr1	209884750	209885249
chr8	131624634	131625655
chr8	20278873	20279022
chr2	144886761	144887188
chr6	33673573	33674324
chr19	40613256	40614199
chr7	103751376	103751793
chr10	2893038	2893580
chr11	61198203	61198726
chr16	21283487	21284143
chr4	12879150	12879856
chr10	7305908	7306951
chr13	26022474	26022926
chr12	98188194	98189254
chr1	79361332	79361840
chr1	160197133	160197493
chr2	218882451	218882533
chr16	5478766	5479240
chr8	68621895	68622349
chr13	110524851	110525228
chr18	34848224	34849122
chr2	37739882	37740539
chr20	64098827	64099402
chrX	460660	461271
chr3	58646276	58646931
chr11	117299859	117300599
chr19	19447631	19448182
chr5	20681028	20681761
chr20	32806286	32806638
chr18	56266973	56267932
chr16	51606746	51607682
chr13	99551144	99551903
chr1	243494435	243495183
chr4	95965372	95965970
chr14	89921937	89922570
chr17	79918782	79919465
chr5	180788848	180789254

## Sheet: V1_IPC_peaks
chr4	1802866	1803170
chr1	181902883	181903695
chr5	93593517	93593825
chr14	52413713	52414328
chr4	67880947	67881884
chr4	1803495	1803716
chr7	4556622	4557896
chr4	18109624	18110395
chr11	95268354	95270474
chr18	55398065	55398713
chr5	93598335	93598525
chr3	160180372	160181192
chr4	79399261	79399761
chr3	18650356	18651492
chr14	51477799	51478885
chr4	1803885	1804138
chr2	14711836	14712899
chr10	11690930	11691959
chr18	55396442	55396530
chr19	42533954	42534757
chr4	82225020	82225826
chr6	145285961	145287391
chr12	85342749	85343974
chr11	101940566	101941684
chr4	18033797	18034649
chr8	136528057	136529055
chr4	120873305	120873685
chr18	55395474	55396269
chr2	110718876	110719909
chr5	74717292	74717980
chr5	93589836	93590180
chr2	23007761	23008828
chr14	52023406	52023932
chr1	151583778	151585383
chr5	154273088	154274477
chr7	72110409	72111671
chr12	33071755	33072423
chr15	36331512	36332062
chr17	20930054	20930580
chr19	15971001	15971982
chr6	41832166	41832956
chr7	77216081	77216882
chr10	76155530	76156198
chr4	184122214	184123285
chr5	603005	603942
chr11	60084416	60085495
chr4	137707147	137707540
chr9	99737907	99738786
chr17	28818580	28819233
chr4	184396963	184398078
chr13	45524869	45525987
chr5	163635423	163636201
chr8	26770473	26771149
chr20	61042401	61043423
chr14	91901225	91901982
chr5	36735726	36736452
chr1	115719160	115719827
chr11	101944595	101945788
chr4	107164784	107165573
chr11	106522763	106523739
chr20	57940958	57941788
chr2	229927426	229927998
chr10	3952047	3952473
chr5	93598705	93598788
chr18	5738395	5738924
chr6	71677483	71678521
chr10	75468667	75469657
chr13	38119040	38120410
chr3	62912834	62913284
chr7	127849111	127849368
chr17	31810698	31811735
chr2	46665936	46667119
chr3	130670553	130672291
chr4	36404182	36405939
chr15	37547857	37548675
chr22	34996922	34998587
chr10	90741597	90742426
chr20	18320681	18322545
chr18	56407713	56408691
chr2	151228096	151229003
chr15	30056093	30056671
chr2	186701653	186702024
chr8	100323358	100323835
chr8	139835214	139835956
chr1	143735714	143736839
chr2	186618446	186619481
chr9	115236874	115238035
chr13	45381218	45382597
chr15	99906828	99908341
chr16	12900347	12904055
chr6	148915536	148916397
chr16	26604928	26606436
chr3	145014761	145015817
chr14	100786118	100787164
chr14	65936491	65937909
chr5	23481073	23481657
chr1	244718641	244720057
chr10	3992949	3994143
chr1	83625111	83626435
chr2	198610670	198611862
chr4	186814204	186815034
chr5	109561587	109562755
chr7	24499872	24501619
chr9	74774555	74775078
chr10	125468031	125469130
chr13	97565611	97566462
chr15	60268526	60269384
chr18	55394284	55394802
chr20	20103509	20103879
chr4	1772525	1773415
chr4	59538942	59539774
chr5	33721048	33721951
chr5	165502971	165504193
chr11	133224278	133224584
chr8	21110729	21112862
chrX	115017046	115017977
chr2	16364672	16366035
chr12	92002697	92003459
chr3	113596909	113598418
chr6	128803568	128804468
chr20	2047244	2047778
chr2	186611436	186612567
chr4	136465450	136466214
chr5	133793314	133794121
chr8	31491460	31492291
chr8	123925209	123926207
chr11	83087108	83087319
chr11	85044725	85045521
chr18	70144504	70145093
chr19	13011918	13012086
chr7	117963027	117964281
chr5	74458710	74459125
chr6	63245985	63247534
chr2	57127907	57129123
chr6	49662677	49663302
chr9	76725043	76726070
chr6	37406054	37407162
chr19	1169438	1170195
chr5	14192607	14193212
chr12	45280209	45281095
chr7	50865023	50865738
chr16	86457232	86458579
chr18	46436264	46437387
chr3	197685210	197686228
chr5	158998712	158999685
chr12	73951895	73952498
chr12	126240461	126241226
chr4	41168965	41169830
chr5	108419914	108420514
chr19	13011498	13011636
chr4	182960112	182961399
chr5	129074861	129075254
chr14	52391783	52392853
chr1	152992869	152993536
chr1	165695012	165695368
chr2	229008739	229010475
chr7	147275678	147276551
chr12	2119886	2120758
chr13	56529865	56530547
chr19	28216613	28217646
chr7	78266592	78267935
chr3	85387952	85388759
chr3	145453205	145454931
chr6	25821204	25821680
chr7	90143768	90144656
chr10	33976790	33978090
chr12	27844072	27844975
chr3	114380088	114380844
chr10	125471008	125471788
chr4	31568057	31568587
chr2	166866901	166868218
chr11	44367102	44368015
chr4	148151334	148152765
chr12	20044389	20045391
chr12	32843512	32845260
chr14	30373226	30374061
chr4	72706606	72707240
chr11	121105678	121106030
chr5	30265171	30267397
chr2	8491149	8491711
chr2	204239338	204240146
chr5	36740149	36740684
chr5	89283616	89284091
chr10	119618391	119619584
chr10	7438064	7439088
chr13	38179851	38181243
chr1	92926244	92927135
chr3	36866759	36867954
chr8	92283373	92284918
chr10	83608130	83608501
chr17	16890127	16890860
chr6	57025440	57026491
chr5	36766895	36767275
chr1	226418607	226419172
chr13	106384870	106385206
chr7	35792269	35793400
chr10	113368726	113369825
chr2	173610838	173611705
chr5	135641336	135643369
chr9	14397851	14398871
chr5	93595471	93596204
chr10	36175603	36176409
chr18	24388383	24389321
chr1	87564021	87564528
chr5	43409673	43410138
chr7	138626722	138628011
chr9	122702376	122703490
chr4	162851300	162852779
chr4	168537416	168537813
chr9	75053790	75054817
chr12	55949202	55949662
chr1	79523600	79525095
chr1	34713046	34714033
chr2	175292100	175292859
chr14	79203989	79205107
chr15	93065898	93066619
chr16	46717164	46718618
chr4	150093435	150094261
chr5	44620257	44620666
chr6	146990086	146990654
chr8	10097287	10097401
chr11	105795891	105796301
chr12	114604722	114604915
chr13	39533201	39534303
chr13	69700875	69701386
chr20	60352019	60353202
chr5	113798045	113798645
chr11	25448714	25449615
chr2	206853700	206854244
chr2	206855673	206857123
chr4	128983467	128984341
chr5	90612831	90613152
chr10	10921530	10922602
chr12	29545993	29546428
chr15	47076232	47076814
chr4	168517459	168517847
chr6	96194592	96195460
chr7	106412953	106413838
chr14	79534365	79534943
chr13	69553884	69554319
chr1	219418773	219419285
chr7	118106484	118106884
chr14	51481288	51482421
chrX	91390954	91391485
chr3	11478890	11479267
chr7	137475668	137476283
chr4	129673015	129674791
chr17	33618280	33618603
chr1	75400422	75401657
chr15	94784819	94786524
chr9	105855326	105856709
chr2	79387310	79387768
chr3	32576994	32578226
chr3	113601942	113602982
chr6	56655110	56655583
chr10	128421920	128422607
chr2	144579203	144579962
chr13	41621236	41622455
chr11	127893928	127895684
chr5	119755955	119757635
chr6	4113548	4114378
chr18	55347135	55347665
chr17	17491248	17491930
chr2	60524683	60525383
chr10	127712706	127713287
chr3	137328913	137329512
chr1	96588080	96588948
chr3	53842658	53843077
chr3	182670745	182672448
chr4	40997574	40998336
chr7	109712899	109714219
chr7	152654786	152655651
chr10	120373439	120373874
chr11	40899920	40900516
chr12	62090417	62090946
chr14	93605733	93606603
chr15	72933612	72934294
chr18	3103618	3104110
chr18	79319976	79321131
chr10	101248272	101249105
chr5	129586055	129586873
chr4	138654398	138655768
chr5	17493399	17494082
chr14	33052732	33053467
chr16	67504226	67505007
chr9	82635836	82636410
chr14	51302862	51303466
chr7	156984052	156984725
chr1	61489563	61490377
chr8	10098659	10099274
chr3	36918615	36919222
chr3	169647841	169648906
chr5	26884396	26884799
chr7	20708110	20710035
chr15	36660002	36660159
chr1	28594461	28594980
chr4	66008889	66009903
chr2	110707871	110708372
chr4	104216918	104217895
chr1	53647924	53649415
chr16	6802902	6803751
chr1	31837364	31838137
chr4	65620800	65621364
chr8	92345772	92346063
chr6	47352223	47354346
chr8	19632059	19632752
chr2	47484156	47484945
chr5	95411431	95412548
chr3	26460653	26461406
chr7	77002159	77003339
chr16	77985899	77986758
chr6	38901890	38902250
chr7	89512405	89512868
chr14	59182491	59183075
chr5	118009578	118010081
chr7	50976990	50977887
chr2	86512672	86513491
chr2	235690384	235691492
chr16	62020764	62021600
chr18	4208165	4208833
chr1	44050802	44051425
chr3	62884975	62885716
chr17	11056668	11057742
chr18	27083319	27083828
chr2	146918076	146918327
chr7	137571690	137572418
chr8	121132065	121132384
chr12	1291162	1291941
chr17	12505860	12506177
chr18	75168646	75168891
chr16	84375143	84376129
chr9	33188425	33189803
chrX	22352323	22353517
chr1	219428015	219429272
chr2	122038219	122038977
chr2	217374757	217375449
chr5	93600538	93600679
chr9	99835594	99836325
chr10	13928476	13929146
chr11	91116929	91117476
chr13	72112436	72114458
chr18	23813902	23814384
chr20	22449139	22449850
chr12	64870550	64871561
chr1	230620293	230621917
chr9	87393119	87394212
chr11	74603231	74603905
chr1	223086807	223088424
chr20	7361055	7362778
chr1	230321907	230322280
chr2	144553821	144555054
chr6	69257702	69258737
chr6	123065274	123065566
chr8	128696058	128696589
chr10	4307745	4308326
chr17	53494769	53495786
chr17	11029188	11030479
chr2	46685211	46686250
chr5	136660887	136661653
chr5	168371179	168372393
chr6	39876221	39877242
chr7	1987014	1987507
chr9	26606458	26607106
chr10	6741268	6742199
chr13	67048075	67048743
chr14	50232972	50233827
chr16	26214504	26215339
chr19	16400413	16401541
chr22	34971818	34973203
chrX	114110825	114111443
chr6	35377790	35378977
chr14	81313117	81314787
chr14	71987861	71989569
chr3	170529381	170529639
chr8	6065784	6066689
chr10	132109627	132110715
chr11	73939710	73941449
chr14	35556587	35556804
chr3	71851852	71852207
chr3	135623747	135624873
chr3	180834877	180836317
chr4	149200359	149201177
chr5	78809429	78810890
chr9	79215784	79216416
chr10	104796671	104797500
chr12	20556650	20557633
chr16	71669841	71670833
chr18	78724630	78724866
chr8	100018826	100019868
chr9	10265102	10265800
chr17	12360482	12361498
chr19	11290035	11290584
chr4	93561597	93562181
chr4	118721661	118722368
chr9	91269613	91270425
chr10	104645708	104646008
chr13	54607291	54607707
chr13	56821665	56822232
chr13	63517346	63517670
chr14	105122705	105123787
chr20	2213043	2213961
chr2	162990658	162991165
chr11	90730062	90730857
chr3	83662103	83662984
chr4	5979890	5981057
chr6	47833397	47834712
chr9	93172367	93172963
chr19	4781511	4782247
chr1	181000930	181001936
chr10	77003112	77004238
chr12	127685240	127686206
chrX	115448035	115449300
chr10	35541416	35542758
chr6	159349296	159350240
chr10	108904698	108905795
chr18	75167686	75168256
chr4	64736440	64737943
chr3	63263043	63263820
chr7	77484569	77485295
chr12	130602269	130603898
chr20	4367520	4367926
chr2	160989455	160990279
chr2	188983840	188984381
chr3	160426265	160427430
chr6	47303610	47304101
chr10	125661538	125662233
chr11	41009365	41010965
chr13	67046933	67047912
chr16	18011831	18012830
chr20	4476895	4477460
chr21	42120050	42120936
chr7	70120617	70122133
chr4	98202920	98204131
chrX	137885899	137886933
chr8	50854526	50855157
chr5	93594880	93595234
chr3	120615710	120616522
chr2	107823377	107824011
chr2	186615092	186615334
chr3	175770152	175770893
chr4	4458278	4459953
chr4	165835797	165836348
chr5	122235959	122237210
chr6	142407118	142407966
chr10	28905485	28906452
chr10	89706556	89707372
chr11	29255309	29255708
chr12	77939473	77940308
chr15	69948811	69949832
chr6	141028716	141029192
chr9	32233796	32234923
chr10	13483961	13484671
chr11	116157609	116158573
chr2	114171678	114172549
chr3	44061147	44061275
chr4	10720608	10720814
chr4	55800946	55802321
chr4	143497990	143498273
chr5	113371504	113372324
chr6	22799803	22800586
chr9	99837840	99838198
chr10	115626234	115626505
chr11	92793290	92794037
chr13	33711393	33712224
chr1	115755554	115756307
chr3	4177996	4179024
chr3	112627117	112628227
chr5	36737432	36737781
chr13	96349904	96350505
chr5	144429995	144431083
chr8	90804706	90805485
chr1	174447952	174449141
chr2	220078203	220078825
chr3	36750921	36751890
chr4	169604926	169605337
chr5	89274071	89275292
chr7	144064186	144064504
chr10	93725049	93726185
chr11	19920824	19921475
chr2	50943420	50944260
chr3	127996348	127997829
chr6	149021350	149022076
chr7	26126343	26127670
chr10	85476606	85477198
chr8	56548138	56548984
chr15	48784946	48785550
chr2	12320390	12321734
chr5	56677784	56678317
chr1	181912576	181913004
chr5	163571190	163572026
chr2	180003185	180003459
chr3	65462781	65463504
chr4	165191140	165191621
chr6	97730330	97730654
chr7	84076915	84077853
chr9	108818960	108819343
chr10	100107648	100108241
chr12	13487378	13487690
chr9	23644375	23645192
chr12	119288435	119289048
chr5	93588460	93588906
chr12	27511004	27511880
chr18	38010897	38011721
chr3	156691188	156692139
chr8	105174841	105176362
chr16	82526504	82527854
chr2	112686405	112686906
chr4	104117722	104118281
chr5	100537932	100538230
chr5	136664477	136665596
chr13	73369563	73370451
chr2	15092227	15092833
chr4	75284712	75285308
chr10	114016874	114018004
chr5	66527486	66528049
chr12	131736485	131737216
chr17	20928918	20929854
chr6	32092420	32093533
chr1	10510184	10511117
chr1	30105081	30105443
chr1	108923732	108924287
chr1	195656933	195657331
chr2	117713422	117714561
chr2	206851352	206851776
chr2	233833732	233834935
chr5	62713558	62714599
chr8	21953141	21953795
chr8	60374659	60375263
chr9	89505193	89506333
chr19	16209753	16210521
chr19	13070139	13071042
chr12	1150607	1151030
chr13	81331482	81332228
chr3	139174685	139175009
chr5	109862268	109863524
chr7	52916660	52917478
chrX	3509832	3510180
chrX	14527672	14528158
chr4	9661807	9662387
chr6	116947654	116949180
chr8	133617284	133618195
chr16	77984929	77985433
chr9	82148887	82150218
chr2	57891012	57892313
chr11	33662896	33663590
chr21	30850122	30850631
chr2	227860095	227861234
chr1	233805624	233806294
chr4	117660758	117661985
chr4	136922260	136922621
chr13	44588280	44588906
chr17	33357531	33358318
chr19	8424513	8425053
chr17	12506705	12507562
chr17	71894399	71895426
chr18	23669554	23670704
chr2	228038413	228039288
chr6	140055689	140055965
chr10	65805225	65806496
chr2	16416849	16417985
chr2	57874905	57875311
chr2	75936104	75937063
chr3	7806367	7806808
chr4	7768967	7770087
chr4	115568029	115568405
chr5	33031961	33033020
chr7	38502899	38503875
chr8	131533665	131534751
chr10	61219152	61220144
chr11	106567778	106569309
chr12	82529025	82529380
chr16	9799032	9799702
chr4	185150439	185150822
chr6	150108978	150109555
chrX	28375199	28375679
chr5	93587666	93588128
chr9	99572362	99573525
chr10	75622866	75623970
chr10	125469290	125469663
chr11	25203127	25203549
chr15	93485370	93486597
chrX	18740645	18741340
chr1	246034858	246035956
chr15	72883696	72884845
chr17	40508141	40509132
chr3	182340331	182341205
chr9	76541825	76542597
chr22	43330577	43331008
chr3	73768092	73769575
chr3	164579653	164580246
chr3	189027185	189028125
chr11	29263674	29264596
chr12	116995793	116996489
chr15	83327124	83327927
chr19	2341231	2341852
chr9	80381918	80382835
chr2	3787894	3789002
chr3	74921382	74921968
chr4	152887759	152888422
chr6	6325379	6325598
chr6	148628885	148629586
chr7	107014224	107014994
chr8	102032059	102032784
chr9	14401611	14402226
chr10	14733699	14733823
chr5	93401550	93402346
chr12	132056033	132056778
chr16	76670975	76671307
chr1	191405144	191405767
chr5	133481803	133482665
chr9	70772374	70773091
chr12	73946931	73947815
chr19	38024946	38026008
chr22	34782926	34784280
chr4	168765431	168766180
chr1	31249436	31250498
chr1	43196113	43196802
chr1	62274973	62275721
chr1	177043439	177044729
chr1	228999689	229000044
chr2	112689735	112690380
chr2	199098905	199099482
chr4	119244241	119245184
chr4	163557062	163557442
chr4	186290947	186291395
chr5	90610404	90611173
chr5	167597740	167598676
chr6	133392486	133392928
chr6	167323922	167324300
chr9	19758822	19759777
chr9	70002530	70003020
chr12	96678974	96679664
chr12	118822414	118822818
chr13	38159704	38160708
chr13	103703223	103703483
chr18	9393606	9394768
chr18	77329379	77329932
chr2	240824399	240824715
chr7	11955990	11956344
chr9	79837477	79838125
chr18	38934633	38936317
chr2	154512161	154512468
chr2	200342153	200343293
chr3	173290851	173291397
chr5	23415965	23416411
chr10	115791926	115792236
chr20	8636385	8637024
chrX	107327367	107327768
chr6	81808134	81809120
chr8	75685341	75685707
chr9	32426884	32427486
chr16	78996250	78997421
chr4	11701648	11703412
chr4	62323733	62324567
chr1	190168480	190169074
chr2	65706567	65708026
chr3	11391311	11392629
chr10	114669158	114670254
chr10	130068922	130069506
chr14	33630246	33630780
chr16	59322425	59322951
chr1	232737724	232738359
chr6	11011683	11012112
chr8	62729630	62730025
chr9	122313587	122314549
chr16	21694010	21694967
chr14	75579774	75580533
chr2	191864506	191865542
chr8	56586852	56587787
chr10	92150439	92151193
chr4	157908373	157909070
chr6	7115521	7116869
chr6	165762164	165763290
chr7	127098513	127098867
chr10	58734838	58735465
chr14	83972254	83973204
chr20	5305030	5305580
chr22	32302551	32304229
chrX	18937821	18939113
chrX	24117030	24117773
chr17	2191017	2192995
chr20	9100087	9101258
chr1	59541049	59542093
chr14	28284370	28285483
chr1	157471064	157472578
chr3	153474731	153475014
chr4	82171476	82171817
chr5	55525693	55526524
chr5	156135070	156135846
chr5	156800528	156801567
chr7	115582986	115583266
chr10	65816522	65816849
chr14	59571479	59571678
chr15	56785369	56785548
chr4	158163843	158165228
chr11	44638962	44639395
chr17	67747176	67748536
chr9	101350832	101351398
chr10	72573712	72574148
chr14	65550682	65551329
chr1	194939872	194941312
chr4	66773604	66774286
chr9	26607170	26607891
chr7	130831440	130832085
chr2	189083142	189084018
chr6	98590188	98590759
chr1	106984918	106985382
chr2	81052373	81052942
chr6	12607941	12608363
chr12	84495379	84496149
chr19	5430901	5431141
chr4	38680798	38681942
chr2	52021280	52022704
chr5	26883391	26883667
chr5	97918561	97918963
chr6	56492749	56493074
chr6	159853791	159854088
chr11	57374625	57375705
chr14	61488539	61489106
chr17	33982874	33984137
chr21	39902841	39903322
chr3	188659387	188660029
chr8	10853776	10855449
chr18	68950868	68951290
chr2	22500025	22501016
chr6	76007785	76008119
chr10	49322581	49323379
chr13	53038599	53039401
chr16	60405273	60405547
chr7	142645762	142646585
chr21	17258318	17259019
chr13	74000610	74001729
chr9	14400460	14400992
chr5	89840527	89841660
chr3	51769542	51769889
chr8	20989815	20990234
chr12	73950098	73950840
chr12	85335613	85335759
chr14	38919495	38919848
chr7	5180478	5181108
chr5	89286071	89286887
chr7	133737057	133737383
chr8	10108244	10109206
chr7	55733167	55734484
chr10	120173941	120175220
chr4	12975410	12976146
chr21	42102195	42103364
chr5	80084503	80084990
chr1	85426797	85428962
chr1	222024946	222025210
chr2	162315865	162316451
chr3	24631045	24632150
chr3	134299085	134300122
chr4	11698031	11698464
chr4	156660449	156660742
chr6	151275004	151276658
chr7	130435451	130435830
chr9	75485536	75486060
chr13	99029713	99030820
chr13	107000125	107000740
chr15	56764820	56765775
chr15	59217398	59219773
chr15	91161721	91162718
chr20	52297295	52297598
chr3	125152602	125153301
chr8	56515460	56516292
chr16	66366170	66366735
chr3	131848091	131848958
chr4	169071361	169072688
chr8	11797811	11797954
chr11	70951899	70952821
chr11	116232455	116232781
chr18	28830714	28832439
chr2	57833999	57835259
chr2	228544856	228546083
chr3	99407703	99408184
chr4	52410916	52411281
chr8	92346569	92347020
chr9	35953492	35954143
chr11	7604853	7605658
chr12	32811031	32812431
chr12	91563209	91564013
chr15	36752329	36753024
chr17	42052092	42052900
chr19	14512203	14512354
chr22	26114723	26115713
chr20	17158582	17159551
chr13	93058324	93059068
chr13	107091512	107092242
chr12	115956848	115958398
chr18	55780822	55781122
chr1	203146530	203146836
chr2	153717088	153717278
chr4	42607534	42608156
chr5	78893641	78894598
chr7	15288346	15288992
chr7	94201937	94202191
chr9	135870959	135871150
chr12	106588326	106588712
chr16	12925001	12925698
chr20	4366135	4366355
chr20	20095566	20096808
chr2	96205098	96205588
chr15	25735310	25736285
chr5	88942094	88943436
chr1	153092668	153092961
chr1	222017889	222018425
chr1	232797489	232798347
chr2	161555787	161556932
chr2	195216911	195217273
chr5	58069540	58069892
chr5	93892669	93892889
chr6	72974089	72974803
chr6	111549041	111549171
chr7	79402850	79403996
chr7	104352527	104353540
chr7	155323823	155324571
chr8	57053379	57055214
chr10	120376241	120376816
chr13	33675962	33676315
chr13	98398396	98398906
chr14	104271029	104271700
chr18	26293864	26294271
chr18	75251395	75251683
chr20	31885069	31885963
chr21	27911388	27912561
chr2	233982827	233984151
chr5	93599118	93599696
chr4	34293194	34293766
chr4	117596413	117597591
chr6	110319032	110320209
chr7	108007646	108008116
chr7	127677380	127678662
chr8	61972109	61972725
chr13	52359399	52360014
chr17	1241687	1242652
chr21	40151344	40152878
chr3	112605162	112606555
chr4	105634040	105635105
chr10	3693151	3694111
chr11	19450334	19451023
chr12	68645197	68645810
chr14	30381700	30382668
chr16	52165444	52166529
chr20	56721662	56722452
chr1	67789929	67790619
chr5	152941647	152942283
chr6	12505149	12506558
chr7	159125777	159127206
chr11	27525545	27526443
chr2	35689452	35689967
chr2	99507869	99508427
chr2	186702159	186702500
chr2	200616879	200617877
chr3	62619707	62620249
chr3	75258567	75259616
chr3	114002827	114003917
chr3	168652783	168653522
chr4	1807109	1807559
chr4	130026951	130028849
chr4	145803545	145804427
chr5	76063299	76064083
chr5	97666974	97667564
chr5	111792203	111793850
chr7	97094126	97094985
chr7	139058561	139059271
chr8	10179089	10179724
chr10	21135000	21135966
chr10	48900295	48901022
chr11	24944440	24945486
chr11	25655537	25656369
chr11	36340726	36341212
chr11	123652302	123652840
chr12	116837111	116837835
chr16	7381676	7382042
chr17	15887839	15888766
chrX	10317739	10318489
chr7	20525387	20526260
chr2	166837549	166838024
chr2	190488974	190489097
chr3	69728407	69728844
chr4	64275349	64275711
chr4	94953890	94954612
chr4	162894548	162895029
chr7	88994916	88995096
chr9	28908877	28909800
chr9	108772077	108772494
chr10	74977688	74977853
chr11	20715470	20716699
chr15	94114390	94114613
chr17	39123412	39124152
chr17	45860987	45862101
chrX	8674682	8675527
chr1	36273825	36274758
chr2	231270285	231271106
chr16	12827920	12828543
chr5	90334213	90336136
chr4	134382373	134382985
chr9	15099907	15100491
chr3	177770303	177771392
chr2	153962967	153963833
chr11	130037542	130038682
chr4	62818061	62818464
chr9	120186279	120186682
chr10	52651858	52652984
chr12	131795637	131796197
chr16	79908719	79910081
chr13	52398853	52399918
chr1	30103610	30104317
chr7	77308468	77309122
chr18	24811338	24812554
chr2	112732891	112734228
chr2	158623776	158625135
chr1	174982276	174982915
chr1	193471417	193471742
chr1	245840688	245840981
chr2	17112323	17112967
chr2	150788290	150789031
chr2	224745639	224746019
chr2	228771774	228772027
chr3	46290740	46291497
chr3	111598082	111598385
chr3	137207396	137208568
chr4	58051627	58052125
chr4	91516057	91516672
chr5	65951778	65952076
chr5	159710724	159711101
chr6	120091661	120091956
chr6	121091094	121091669
chr7	11001636	11001877
chr7	26316052	26316749
chr7	118173738	118174397
chr8	86729433	86729969
chr8	134305637	134305866
chr9	117002440	117002972
chr10	6978900	6980048
chr10	76411288	76412289
chr10	121834555	121835362
chr10	130098052	130098470
chr11	70954314	70954777
chr11	107836362	107837590
chr12	62031987	62032254
chr12	91292941	91293300
chr13	75149517	75150225
chr13	80561907	80562922
chr17	43591462	43592129
chr18	66943504	66943798
chr20	6978970	6979594
chr20	62872252	62872450
chr22	34886407	34887224
chr22	45360652	45361053
chrX	24097670	24098353
chr2	59856060	59856846
chr2	107502229	107503491
chr2	172031312	172031966
chr2	189337468	189338461
chr3	63177353	63178370
chr3	159994930	159995468
chr4	64865139	64865953
chr4	110520320	110521265
chr4	170931092	170931872
chr5	128864053	128864368
chr6	62883819	62884623
chr7	4723052	4723548
chr7	87074535	87075178
chr8	66519074	66519285
chr10	17195894	17196394
chr11	24615209	24616309
chr11	123516401	123516533
chr13	52374331	52374804
chr13	56047429	56047790
chr15	62592386	62593475
chr15	67564227	67564908
chr18	6494959	6496134
chr21	17000883	17001051
chr21	20283148	20284897
chr5	59423035	59423446
chr19	55346585	55347069
chr20	35368474	35369475
chr21	17440859	17441822
chr13	54379300	54379748
chr8	20825520	20827078
chr10	45179596	45180182
chr5	79746654	79747613
chr6	144213198	144213854
chr4	1797347	1798153
chr16	55745044	55746522
chr1	182714350	182715792
chr6	146230438	146230780
chr5	143970235	143971057
chr1	53620887	53621643
chr2	24981639	24982037
chr2	111949955	111950797
chr3	19898174	19898977
chr3	139586751	139587534
chr3	156842155	156843601
chr4	176645053	176646280
chr5	13830034	13830746
chr5	41751171	41752098
chr5	93603668	93604507
chr8	85575525	85576010
chr10	14778746	14779609
chr13	69567428	69568061
chr15	56074028	56075237
chr21	26278283	26278847
chr20	1834952	1835819
chr5	95280229	95281531
chr9	122315551	122315877
chr4	18184832	18185625
chr4	31139567	31140525
chr11	9527233	9527709
chr4	47608179	47608874
chr4	68970535	68970822
chr4	89787290	89787546
chr6	35365781	35366305
chr7	67211093	67212211
chr9	80857622	80857988
chr11	131623282	131623610
chr13	93685189	93685659
chr13	109636505	109638014
chr14	29180989	29181755
chr14	61034228	61034598
chr17	63684150	63684451
chrX	109651791	109652463
chr2	136644856	136645806
chr3	26870214	26870955
chr3	36740367	36741337
chr6	14120470	14120886
chr8	109709820	109710773
chr15	86214431	86215746
chr19	30030699	30031610
chr2	51304072	51305128
chr2	14769052	14769198
chr2	133173240	133173956
chr2	144531581	144532571
chr2	168252673	168253524
chr3	20916687	20917320
chr3	157793677	157794083
chr4	83171328	83171888
chr4	124997778	124998220
chr4	132662272	132662616
chr4	177467337	177467950
chr5	20088012	20088779
chr5	38582644	38582983
chr5	52491041	52491706
chr5	154264680	154265894
chr6	19979679	19980327
chr6	56213770	56214555
chr6	82084443	82084916
chr7	77313245	77313367
chr7	79593809	79594183
chr7	91045197	91045623
chr8	102144134	102145737
chr8	105575320	105576181
chr9	27556412	27557126
chr10	51847906	51848174
chr10	96250251	96250907
chr11	14038543	14039187
chr11	95279986	95280772
chr12	104991658	104991831
chr14	59781161	59781494
chr16	25134926	25135989
chr16	86101673	86101931
chr17	77036442	77037710
chr18	47145952	47146482
chr18	64803990	64804244
chr20	25053172	25053980
chr20	53452718	53453646
chrX	16496211	16497298
chrX	64290455	64291589
chrX	141412703	141412970
chr3	16882094	16882415
chr5	93601455	93602657
chr6	29786970	29787884
chr19	33211547	33212420
chr1	236951657	236953406
chr3	24748025	24749128
chr3	179932806	179934353
chr8	9317016	9318292
chr10	33831594	33832545
chr1	6691253	6691845
chr2	43464584	43465152
chr2	95559187	95559471
chr5	148208076	148208565
chr6	167491852	167492166
chr1	174953723	174954866
chr1	54772055	54772356
chr1	59754787	59755526
chr1	68317545	68317954
chr1	174883597	174884969
chr2	104472703	104472802
chr2	190061918	190062834
chr2	200439940	200440410
chr2	208062931	208063664
chr2	221493312	221494114
chr3	80009852	80010556
chr3	102626362	102626970
chr4	47345718	47345972
chr4	66104183	66105208
chr5	58642747	58643258
chr5	126334721	126335102
chr5	132461498	132462207
chr5	154485813	154486665
chr6	25006350	25007016
chr6	25560825	25561381
chr6	73379534	73379992
chr6	162878462	162878790
chr7	112166892	112167612
chr7	119272314	119272711
chr7	137662732	137663518
chr7	141728533	141729631
chr8	3388406	3389390
chr8	14919748	14920423
chr8	136530884	136531382
chr9	33187214	33187833
chr9	93776021	93776931
chr10	4441934	4442651
chr10	24270717	24271304
chr10	27838145	27839782
chr10	45468571	45468873
chr10	90023982	90024238
chr10	132304424	132304526
chr11	14291044	14292239
chr11	94431128	94431494
chr11	133223803	133224025
chr12	2042723	2043550
chr12	77499823	77500672
chr12	82023495	82023915
chr12	119386533	119387173
chr12	127128254	127128955
chr13	75153896	75154772
chr16	59190552	59191033
chr16	82806673	82807244
chr16	86533872	86534219
chr17	71880755	71882071
chr20	62274309	62274918
chrX	34279122	34280939
chrX	129559307	129560689
chr1	61426271	61427121
chr6	11021828	11022394
chr8	20880921	20882019
chr12	94025756	94027041
chr9	17044859	17045823
chr7	24872023	24872547
chr8	55994198	55994788
chr9	114811180	114811771
chr11	39424915	39425837
chr15	56763177	56763630
chr8	20977097	20978026
chr8	26196034	26197255
chr1	228899955	228901278
chr9	108461896	108462614
chr2	143840159	143841220
chr5	91194278	91195658
chr1	105242960	105244304
chr5	109305061	109305937
chr18	47511794	47513128
chr2	97789402	97790152
chr2	217028109	217028442
chr2	228809454	228810578
chr5	119422190	119422922
chr7	115924258	115924797
chr7	158957246	158958517
chr11	30649911	30650711
chr12	66491689	66492305
chr17	76611432	76611824
chr20	8327894	8328435
chrX	10477425	10477708
chr4	8898382	8898880
chr1	144101245	144102482
chr1	175828709	175828991
chr1	243441954	243443191
chr2	78221875	78222481
chr3	73270369	73271495
chr3	159540679	159541962
chr5	60288840	60290150
chr5	95151840	95152416
chr6	67421165	67421740
chr6	144616466	144617208
chr10	87709209	87709933
chr14	52895195	52896287
chr16	86281225	86281700
chr20	8315678	8316538
chr20	15544687	15545700
chr12	53854367	53855458
chr20	4364929	4365614
chr8	93021852	93022522
chr2	181693875	181694470
chr6	38348181	38348906
chr9	108812070	108813073
chr1	214066516	214067622
chr8	11473725	11474560
chr10	1211952	1212803
chr18	68816663	68817737
chr5	181114266	181115612
chr1	82029280	82030024
chr5	62431830	62433127
chr10	21124951	21126173
chr10	53569487	53570715
chr14	81801603	81802549
chr15	48802755	48803087
chr15	101469575	101470123
chr1	61405051	61405242
chr1	201163652	201164052
chr1	237325904	237326282
chr4	174030537	174031054
chr5	90635284	90635550
chr8	71043859	71044412
chr9	89049688	89049787
chr14	29145890	29146278
chr15	38617873	38618202
chr17	20933556	20933669
chr18	69151793	69153139
chr2	39922595	39923723
chr16	87910662	87911918
chr20	20988833	20989499
chrX	45539135	45540998
chr5	151497189	151497914
chr5	111945597	111946545
chr7	146317247	146317918
chr11	133345195	133345687
chr17	20914402	20915029
chr18	25327298	25328055
chr19	33664772	33666404
chr4	20531090	20531606
chr4	155167103	155168133
chr5	10904185	10904639
chr6	168464094	168465206
chr9	75638652	75639226
chr9	88716101	88716996
chr9	118827810	118828154
chr11	10243918	10244486
chr11	20980608	20981661
chr11	44139651	44140633
chr12	71356908	71357316
chr12	78198957	78200182
chr13	56818347	56819090
chr14	70896906	70898000
chr4	5393486	5394716
chr6	12573911	12574682
chr8	48785920	48786797
chr2	140043877	140044163
chr2	217045614	217045997
chr5	133718428	133718661
chr6	31605878	31606326
chr7	119007164	119007716
chr10	89774819	89775219
chr13	109910079	109910618
chr14	79482729	79483093
chr17	31570744	31571142
chr19	28226483	28227107
chr10	120361837	120362462
chr7	48938243	48939359
chr20	54914321	54915471
chr2	58899582	58901566
chr1	243967387	243968229
chr2	151917677	151918308
chr6	129193808	129195962
chr8	135905281	135906442
chr14	81315086	81315668
chr16	13052176	13053027
chr2	52725435	52725978
chr16	11428560	11429585
chr2	32949161	32949291
chr2	237573555	237575753
chr4	66297577	66298020
chr4	86380179	86381892
chr4	101928145	101928923
chr4	144703136	144703415
chr5	18257844	18258385
chr5	55521624	55522230
chr5	94810320	94811996
chr6	25123905	25125000
chr7	84112556	84114698
chr8	57870796	57871519
chr8	140226782	140228771
chr9	19947872	19948323
chr10	10456147	10457357
chr11	16453612	16454064
chr12	74884660	74885634
chr12	80422972	80423376
chr12	81324937	81325481
chr12	131529997	131530776
chr18	13992094	13994026
chr18	14054652	14055234
chr20	48888582	48889731
chr21	17003899	17004127
chr1	112019345	112020777
chr1	242427377	242428660
chr2	5049218	5049676
chr2	57869242	57870235
chr2	215807279	215807788
chr3	63561351	63562059
chr3	129207088	129207788
chr4	74906437	74907061
chr4	152015286	152016746
chr5	152472255	152473139
chr5	161150048	161150903
chr7	13952892	13953238
chr7	36789800	36790653
chr10	35389846	35390605
chr10	48271103	48271999
chr11	25673978	25675264
chr11	73941765	73942332
chr12	14710611	14711272
chr12	44459322	44460646
chr13	80464541	80465460
chr16	55758272	55758854
chr17	7995135	7996092
chr20	24439418	24439748
chr1	172677580	172677854
chr2	194695186	194695833
chr4	36260541	36261292
chr5	89615902	89616836
chr6	82775275	82775691
chr8	33925689	33926374
chr8	128619716	128620648
chr14	51498504	51499148
chr16	25923150	25923627
chr18	53584682	53585426
chr18	67608113	67609516
chr1	115781726	115782454
chr2	240825035	240825303
chr4	66580281	66580712
chr10	120344916	120346030
chr5	173915372	173916748
chr2	186696402	186696638
chr12	40837704	40838479
chr17	64138270	64138730
chr10	58070691	58071536
chr7	124542157	124542858
chr11	62435802	62436500
chr7	123395461	123396401
chr8	133433475	133434332
chr3	139039288	139040007
chr7	155772210	155772767
chr16	54487419	54488184
chr19	31801904	31802457
chr12	80710825	80711394
chr9	79208721	79209343
chr18	23814816	23815524
chr4	109052163	109053232
chr3	72465439	72466137
chr10	117577781	117578560
chr11	127027663	127029003
chr9	90929552	90929973
chr1	29945050	29945591
chr2	33145477	33146006
chr2	126738777	126739850
chr2	135284589	135285839
chr2	207352837	207353669
chr2	235740543	235741034
chr2	236702150	236702758
chr4	23120365	23120783
chr4	175098723	175099227
chr5	29881783	29882309
chr6	122764608	122765229
chr6	141641583	141642524
chr7	8794775	8795410
chr10	33791143	33791737
chr10	130150167	130150993
chr11	101943449	101943870
chr12	28709687	28710507
chr12	61231809	61232384
chr13	103289505	103290376
chr14	103241308	103241814
chr15	80722428	80723296
chr17	73896843	73897224
chr18	60007273	60008016
chr19	44635346	44635731
chr20	43271219	43272346
chrX	17892278	17892750
chrX	106217342	106217878
chr12	28016917	28017495
chr6	88341813	88342983
chr7	14288301	14289052
chr15	87031389	87032180
chr19	22427525	22428397
chr8	21589461	21590605
chr3	77193936	77194353
chr5	137454182	137455577
chr5	138187751	138189344
chr5	143649830	143650726
chr8	57111355	57112101
chr10	77596197	77596893
chr14	38716897	38717578
chr14	52852471	52853081
chr15	74441079	74442270
chr19	13099391	13099736
chr8	92641839	92644175
chr16	79328183	79329458
chr2	204051443	204052461
chr3	37927361	37927893
chr17	15371275	15372149
chr2	12176616	12177894
chr10	45180782	45181830
chr4	13711218	13711954
chr1	2874223	2875161
chr1	9437912	9438874
chr1	230610996	230612123
chr4	188295484	188296108
chr6	97506364	97506728
chr6	113243971	113244333
chr7	141318224	141319287
chr9	79481325	79482607
chr11	70914741	70915645
chr11	85045710	85046053
chr11	133811879	133812589
chr15	93885060	93885468
chr16	82234693	82235067
chr17	32714831	32715522
chr19	28199252	28199645
chr8	117574164	117575493
chr1	29944104	29944940
chr2	9148480	9149132
chr3	76015344	76017304
chr6	116272340	116272804
chr7	14974720	14975253
chr7	148861732	148862661
chr8	19377110	19378579
chr10	89163376	89163967
chr16	88390198	88391331
chr20	58882296	58882737
chr1	15941667	15942257
chr1	58618306	58619876
chr1	71116385	71117554
chr1	92755291	92756811
chr1	100230786	100232370
chr1	102114253	102114525
chr1	152996534	152998217
chr1	175643661	175644349
chr1	179908809	179909378
chr1	194999577	194999857
chr1	198909737	198910081
chr1	232667190	232667899
chr1	232770409	232770845
chr1	239775275	239775837
chr1	245791348	245792033
chr2	22567067	22567300
chr2	30822785	30823828
chr2	36859504	36860001
chr2	140370115	140370847
chr2	161025918	161027018
chr2	185193910	185194326
chr2	192932059	192932640
chr2	194687155	194688059
chr2	228072504	228073276
chr2	235660835	235661458
chr3	200751	201040
chr3	16859838	16860574
chr3	17557214	17557549
chr3	23699500	23700423
chr3	30729911	30730425
chr3	30737585	30738140
chr3	36733952	36734358
chr3	59836224	59837039
chr3	67545011	67546322
chr3	67685450	67686333
chr3	106689052	106689744
chr3	124121706	124122161
chr3	125266778	125267525
chr3	135968001	135968246
chr3	145268965	145269411
chr3	159064079	159064987
chr3	171654196	171655264
chr3	187340676	187341125
chr4	19412971	19413781
chr4	91512884	91513788
chr4	117732978	117733553
chr4	154608113	154608880
chr4	157070207	157070441
chr4	165802199	165802808
chr5	150462	151068
chr5	40110954	40111283
chr5	42700495	42700774
chr5	54803108	54803493
chr5	72268893	72269357
chr5	103673920	103674977
chr5	137306951	137307452
chr5	147534277	147535043
chr5	158268033	158269225
chr5	158728066	158728261
chr5	170010344	170011257
chr6	11064491	11065302
chr6	16564117	16565121
chr6	31596920	31597197
chr6	44396757	44397733
chr6	51538975	51539472
chr6	77363410	77364385
chr6	121019800	121021633
chr6	128805788	128806701
chr6	141027770	141028279
chr6	143010326	143010616
chr6	152671766	152672243
chr6	161279575	161280314
chr7	15072982	15073722
chr7	17434304	17434593
chr7	25278482	25278922
chr7	69658013	69658211
chr7	73576608	73576768
chr7	88737967	88738963
chr7	125669603	125670290
chr7	147658339	147658607
chr7	149842827	149842980
chr8	17162388	17163346
chr8	18306386	18307307
chr8	23339107	23339455
chr8	53542935	53544334
chr8	74547091	74547449
chr8	77611941	77612242
chr8	136939392	136939792
chr9	29228545	29229180
chr9	70786884	70787436
chr10	8726668	8726985
chr10	21694590	21694963
chr10	22463372	22463799
chr10	24800774	24801490
chr10	45053307	45054115
chr10	73105829	73106314
chr10	116156092	116156172
chr11	17959704	17960769
chr11	101939877	101940218
chr11	104670398	104670728
chr11	121339490	121340003
chr11	124890838	124891029
chr12	5203343	5204793
chr12	38444110	38444580
chr12	71068966	71069619
chr12	77854092	77854590
chr12	117675663	117676339
chr13	24616871	24618157
chr13	42814984	42815293
chr13	73971107	73971374
chr16	31528785	31529956
chr16	58741985	58742820
chr16	67953442	67953910
chr17	56351821	56352212
chr17	60940754	60942204
chr18	27971755	27972180
chr18	61133324	61133725
chr18	65994833	65995540
chr20	50747112	50747231
chr20	59189870	59191220
chr22	33076173	33076803
chrX	70017052	70017403
chrX	133980467	133981149
chr15	35618253	35619016
chr3	115084706	115085444
chrX	97636434	97637277
chr5	167934310	167934855
chr11	39774299	39775640
chr13	107343954	107344551
chr2	88317628	88319269
chr1	87562700	87563760
chr8	27579452	27580522
chr3	132995293	132998403
chr8	79762537	79763120
chr2	136999219	137000130
chr5	93893169	93893447
chr6	39808818	39809261
chr13	26839706	26840862
chr14	56884441	56884971
chr21	37869464	37870555
chr7	107917140	107918522
chr7	55552304	55553262
chr16	13155458	13157673
chr17	5370140	5370824
chr18	1412089	1413663
chr4	124259783	124260647
chr10	111852560	111853103
chr13	75300035	75300845
chr2	197595424	197596067
chr4	181799160	181800146
chr5	16326179	16326588
chr5	38413404	38413901
chr6	145875140	145876918
chr7	27531950	27532680
chr9	110414063	110415201
chr11	1638762	1639489
chr12	10673520	10674434
chr15	66717905	66718161
chr2	112700613	112701274
chr2	241373104	241373752
chr3	17948583	17949558
chr3	188656082	188656899
chr9	124022848	124022974
chr13	22285797	22286779
chr15	78415122	78415660
chr1	228996403	228996535
chr2	7779931	7781172
chr5	83583808	83584163
chr13	75319256	75319814
chr20	22568140	22569109
chr22	27857321	27857671
chr3	96320637	96320998
chr9	29800525	29801819
chr10	69367935	69368729
chr11	37227108	37227437
chr12	131627756	131628686
chr13	34764122	34764781
chrX	41244906	41245903
chr2	35623091	35623911
chr4	40857803	40858299
chr14	97282172	97283079
chr2	144229827	144230766
chr10	51111886	51113166
chr10	88517637	88518747
chr2	135162526	135164158
chr3	28862920	28863874
chr4	169061357	169061784
chr6	15948929	15950515
chr10	120667013	120668060
chr11	79871483	79871868
chr13	46154289	46154779
chr13	74706735	74707243
chr15	53715173	53715467
chr15	95076152	95077667
chr15	99143244	99143876
chr9	12271322	12271926
chr13	51158298	51159408
chr4	47064477	47065653
